# Supplementary material for: Transcriptomics of developing wild sunflower seeds from the extreme ends of a latitudinal gradient differing in seed oil composition
Source: Plant Direct. 2022 Jul 22;6(7):e423. doi: 10.1002/pld3.423 (PMC9307388; doi:10.1002/pld3.423)
Supplement: Supplementary file 2 — Data S2. Supporting Information [file PLD3-6-e423-s007.xlsx]

## Sheet: Legend
This file describes the results of our differential expression analyses. These results are displayed across 5 tabs representing the different populations used in the comparison to find differentially expressed genes. Tab 2 describes the comparison between all 11 samples from Canada and all 8 samples from Texas. Tab 3 describes the comparison between CAN1 samples and CAN2 samples. Tab 4 describes …

## Sheet: CANvTX
Gene ID	logFC	logCPM	F	PValue	FDR
gene:HanXRQChr17g0569341	-7.01863	2.78289	383.574	1.09114e-12	3.21067e-08
gene:HanXRQChr04g0122901	5.67099	4.45803	306.137	6.24749e-12	9.19161e-08
gene:HanXRQChr14g0442951	-8.91537	4.60231	279.452	1.25894e-11	9.55917e-08
gene:HanXRQChr17g0565811	6.52481	3.35917	278.299	1.29946e-11	9.55917e-08
gene:HanXRQChr09g0254031	-5.63822	4.95876	245.883	3.34633e-11	1.96932e-07
gene:HanXRQChr09g0245151	7.42654	3.16067	222.858	7.05701e-11	3.11736e-07
gene:HanXRQChr15g0471511	8.12868	2.73349	218.687	8.14083e-11	3.11736e-07
gene:HanXRQChr11g0324261	4.57431	2.65954	217.524	8.4754e-11	3.11736e-07
gene:HanXRQChr07g0191141	9.04386	2.34026	325.998	1.13012e-10	3.45255e-07
gene:HanXRQChr01g0020931	6.23467	2.15587	205.988	1.27829e-10	3.45255e-07
gene:HanXRQChr11g0353471	-5.1234	1.2134	205.724	1.29067e-10	3.45255e-07
gene:HanXRQChr12g0382791	3.29783	3.08413	189.865	2.35664e-10	5.77868e-07
gene:HanXRQChr17g0565781	8.79378	5.00697	225.228	4.29805e-10	9.41496e-07
gene:HanXRQChr01g0002611	7.31602	2.72003	174.2	4.4795e-10	9.41496e-07
gene:HanXRQChr01g0004891	-4.95964	2.70186	160.41	8.2529e-10	1.52068e-06
gene:HanXRQChr17g0540481	-8.81987	4.62476	159.745	8.50975e-10	1.52068e-06
gene:HanXRQChr15g0471281	-4.75113	3.9288	159.056	8.78559e-10	1.52068e-06
gene:HanXRQChr03g0093421	5.10696	1.55508	180.554	1.86802e-09	2.91674e-06
gene:HanXRQChr03g0071121	5.68902	4.44847	143.369	1.88337e-09	2.91674e-06
gene:HanXRQChr09g0266821	-5.2904	1.92681	138.7	2.39798e-09	3.5089e-06
gene:HanXRQChr10g0298061	5.16779	1.38066	137.877	2.50423e-09	3.5089e-06
gene:HanXRQChr17g0561361	9.20735	1.91822	168.052	2.99594e-09	3.7785e-06
gene:HanXRQChr17g0547361	7.11703	2.02902	134.131	3.05951e-09	3.7785e-06
gene:HanXRQChr08g0230131	-6.39783	-0.0161409	133.997	3.08187e-09	3.7785e-06
gene:HanXRQChr06g0175021	9.01319	2.60977	188.218	3.53716e-09	4.16324e-06
gene:HanXRQChr11g0342481	4.06593	2.74805	130.735	3.68484e-09	4.17025e-06
gene:HanXRQChr09g0261911	4.65428	2.55827	128.202	4.24523e-09	4.54677e-06
gene:HanXRQChr02g0041881	-6.80489	1.90404	127.865	4.32658e-09	4.54677e-06
gene:HanXRQChr14g0431521	8.59909	3.0214	122.324	5.95431e-09	5.78631e-06
gene:HanXRQChr11g0343421	7.93516	1.63107	122.25	5.98027e-09	5.78631e-06
gene:HanXRQChr15g0478821	8.735	0.897889	244.482	6.09602e-09	5.78631e-06
gene:HanXRQChr13g0386461	6.02325	3.51959	119.596	7.00113e-09	6.43776e-06
gene:HanXRQChr15g0473121	7.30415	3.47818	116.141	8.63677e-09	7.485e-06
gene:HanXRQChr13g0410821	8.95718	2.20245	162.493	8.73609e-09	7.485e-06
gene:HanXRQChr06g0184531	5.22707	3.56967	115.46	9.00714e-09	7.485e-06
gene:HanXRQChr16g0502501	9.0614	2.95776	115.193	9.15751e-09	7.485e-06
gene:HanXRQChr13g0412881	7.86329	0.883898	140.838	9.48211e-09	7.54084e-06
gene:HanXRQChr16g0514471	6.53036	1.66535	113.987	9.87216e-09	7.64443e-06
gene:HanXRQChr16g0526491	1.95885	3.62206	110.806	1.20766e-08	9.11164e-06
gene:HanXRQChr16g0507091	5.11127	2.46344	110.133	1.26113e-08	9.27722e-06
gene:HanXRQChr14g0432571	-5.88489	0.806326	109.712	1.29584e-08	9.30003e-06
gene:HanXRQChr08g0226421	3.40326	4.62682	108.981	1.3589e-08	9.5204e-06
gene:HanXRQChr06g0181841	-4.26721	2.19046	107.76	1.47187e-08	1.00499e-05
gene:HanXRQChr12g0381121	9.61508	2.78792	148.672	1.50279e-08	1.00499e-05
gene:HanXRQChr02g0044281	-6.8004	2.02079	129.677	1.61532e-08	1.0558e-05
gene:HanXRQChr15g0473951	2.43932	2.21735	106.03	1.65053e-08	1.0558e-05
gene:HanXRQChr13g0408241	-2.41196	1.76682	105.642	1.69385e-08	1.06046e-05
gene:HanXRQChr09g0273851	-2.84867	1.06417	104.7	1.80452e-08	1.10621e-05
gene:HanXRQChr06g0168221	8.38125	0.64558	198.049	1.87461e-08	1.12572e-05
gene:HanXRQChr10g0305941	4.68884	1.7358	102.817	2.05088e-08	1.20694e-05
gene:HanXRQChr11g0346681	-6.65397	2.98589	138.972	2.26287e-08	1.30559e-05
gene:HanXRQChr08g0222811	5.86899	0.55782	99.1756	2.64247e-08	1.49528e-05
gene:HanXRQChr09g0241361	3.81735	3.70526	98.7252	2.72814e-08	1.51463e-05
gene:HanXRQChr11g0343651	-4.55244	4.11495	98.3971	2.79249e-08	1.52165e-05
gene:HanXRQChr16g0503891	10.2047	2.43302	182.92	2.85574e-08	1.52782e-05
gene:HanXRQChr12g0367611	-6.03452	1.63906	97.1717	3.04846e-08	1.6018e-05
gene:HanXRQChr12g0378621	3.39982	3.78853	94.7836	3.62678e-08	1.87224e-05
gene:HanXRQChr11g0334771	-1.74354	5.86976	93.9002	3.8712e-08	1.96396e-05
gene:HanXRQChr12g0373801	-6.69816	-0.209721	111.083	4.33635e-08	2.16266e-05
gene:HanXRQChr12g0382781	4.59155	1.97696	90.9504	4.83184e-08	2.36962e-05
gene:HanXRQChr01g0010371	5.15951	1.12244	90.6233	4.95396e-08	2.38967e-05
gene:HanXRQChr13g0420311	6.25217	0.814215	108.373	5.0692e-08	2.40582e-05
gene:HanXRQChr10g0313161	9.31839	1.51379	162.309	5.36109e-08	2.50397e-05
gene:HanXRQChr03g0092101	2.40744	2.48563	89.1594	5.54469e-08	2.54926e-05
gene:HanXRQChr13g0386441	8.27922	1.81061	88.2296	5.96089e-08	2.69845e-05
gene:HanXRQChr15g0489441	4.24388	1.37282	87.7517	6.1884e-08	2.759e-05
gene:HanXRQChr06g0180331	2.17352	3.77138	87.4036	6.36028e-08	2.7933e-05
gene:HanXRQChr12g0374031	4.37174	3.56524	87.0717	6.5291e-08	2.82528e-05
gene:HanXRQChr08g0219321	-7.01895	0.166648	155.879	6.62695e-08	2.82606e-05
gene:HanXRQChr16g0498501	-1.00179	5.58095	86.0034	7.10785e-08	2.98783e-05
gene:HanXRQChr05g0143671	6.85206	2.10942	85.6776	7.29567e-08	3.00941e-05
gene:HanXRQChr12g0381111	10.7019	2.83724	152.771	7.36372e-08	3.00941e-05
gene:HanXRQChr11g0325821	6.58514	0.69649	83.961	8.3821e-08	3.37281e-05
gene:HanXRQChr14g0436981	5.06857	4.65274	83.8156	8.48217e-08	3.37281e-05
gene:HanXRQChr12g0357131	-8.55188	0.487022	303.734	9.50573e-08	3.69861e-05
gene:HanXRQChr03g0078411	-3.55456	-0.306824	82.3011	9.60843e-08	3.69861e-05
gene:HanXRQChr17g0555861	4.61029	1.91824	82.2134	9.67861e-08	3.69861e-05
gene:HanXRQChr12g0366141	6.76136	1.19177	81.8495	9.97613e-08	3.73751e-05
gene:HanXRQChr10g0312991	2.31781	3.44704	81.7796	1.00344e-07	3.73751e-05
gene:HanXRQChr16g0529551	-4.24041	0.598411	81.258	1.04819e-07	3.85536e-05
gene:HanXRQChr06g0163871	5.93213	1.65641	80.8548	1.08431e-07	3.939e-05
gene:HanXRQChr06g0173321	-5.05838	1.85454	80.4382	1.12312e-07	4.01071e-05
gene:HanXRQChr10g0277541	6.26734	2.34034	80.3059	1.13576e-07	4.01071e-05
gene:HanXRQChr16g0514701	4.82648	3.47601	80.2109	1.14494e-07	4.01071e-05
gene:HanXRQChr01g0006371	7.46881	2.82512	79.9148	1.17409e-07	4.06443e-05
gene:HanXRQChr09g0255931	4.72316	1.36034	79.7604	1.18963e-07	4.07032e-05
gene:HanXRQChr08g0220841	6.67293	1.10842	93.6977	1.26093e-07	4.26469e-05
gene:HanXRQChr10g0292461	-3.00913	2.61758	78.588	1.31539e-07	4.39833e-05
gene:HanXRQChr10g0291791	5.65663	2.14818	78.1791	1.36271e-07	4.48652e-05
gene:HanXRQChr11g0320341	-3.91137	1.14931	78.011	1.38272e-07	4.48652e-05
gene:HanXRQChr10g0279181	-1.65027	2.00189	77.9712	1.3875e-07	4.48652e-05
gene:HanXRQChr10g0317571	6.48294	1.73211	77.2597	1.47628e-07	4.72169e-05
gene:HanXRQChr13g0388181	-1.10675	5.73797	76.6895	1.55203e-07	4.91059e-05
gene:HanXRQChr10g0307911	2.65535	0.946336	76.0466	1.64275e-07	5.09453e-05
gene:HanXRQChr11g0324251	9.55903	2.76256	130.914	1.64479e-07	5.09453e-05
gene:HanXRQChr09g0269461	-3.87778	2.35199	75.5946	1.71008e-07	5.24157e-05
gene:HanXRQChr14g0450441	5.08688	3.24226	75.3321	1.75061e-07	5.31049e-05
gene:HanXRQChr05g0158571	2.58523	4.97658	75.0541	1.79472e-07	5.36409e-05
gene:HanXRQChr01g0019401	-2.44464	2.38657	74.8967	1.82024e-07	5.36409e-05
gene:HanXRQChr01g0008731	6.32663	1.53101	74.88	1.82297e-07	5.36409e-05
gene:HanXRQChr04g0123101	3.58852	0.992279	74.5615	1.87597e-07	5.4654e-05
gene:HanXRQChr09g0238601	6.98229	0.521826	86.7988	2.02281e-07	5.83541e-05
gene:HanXRQChr07g0206181	6.40732	2.09073	86.3053	2.09496e-07	5.98487e-05
gene:HanXRQChr09g0268501	4.85673	1.01944	95.3074	2.13323e-07	6.0356e-05
gene:HanXRQChr10g0289671	7.17107	1.54421	72.691	2.22445e-07	6.23375e-05
gene:HanXRQChr17g0561251	5.69646	2.14172	72.2189	2.32353e-07	6.45e-05
gene:HanXRQChr09g0255391	6.53332	1.16599	84.3169	2.41706e-07	6.63368e-05
gene:HanXRQChr05g0151151	7.49147	-0.141503	120.953	2.47473e-07	6.63368e-05
gene:HanXRQChr04g0122981	6.84599	0.400461	71.54	2.47481e-07	6.63368e-05
gene:HanXRQChr10g0288431	7.74338	1.023	83.9644	2.47988e-07	6.63368e-05
gene:HanXRQChr04g0102811	7.76818	0.0807773	118.886	2.70416e-07	7.11491e-05
gene:HanXRQChr05g0143401	-2.45229	0.416638	70.5607	2.71296e-07	7.11491e-05
gene:HanXRQChr16g0501601	7.00529	1.04078	70.4854	2.73232e-07	7.11491e-05
gene:HanXRQChr15g0469711	1.21455	4.59359	70.3507	2.76733e-07	7.14286e-05
gene:HanXRQChr10g0286801	8.0457	0.850084	82.2761	2.80781e-07	7.18434e-05
gene:HanXRQChr05g0154881	5.48634	0.807584	82.1166	2.84127e-07	7.18957e-05
gene:HanXRQChr12g0362491	3.54537	1.99678	70.0078	2.85873e-07	7.18957e-05
gene:HanXRQChr03g0060271	-4.51576	1.34099	69.4236	3.0224e-07	7.53678e-05
gene:HanXRQChr06g0164211	7.11055	0.157547	80.8168	3.13157e-07	7.7434e-05
gene:HanXRQChr04g0119721	6.25531	1.58444	80.6642	3.16783e-07	7.76779e-05
gene:HanXRQChr07g0192801	4.79199	3.13444	68.7436	3.22631e-07	7.84581e-05
gene:HanXRQChr05g0153241	8.83857	0.989721	114.083	3.34148e-07	8.05927e-05
gene:HanXRQChr09g0255411	9.16044	1.62545	113.562	3.42072e-07	8.08131e-05
gene:HanXRQChr16g0512591	-4.78445	0.481328	68.135	3.42199e-07	8.08131e-05
gene:HanXRQChr14g0451841	6.09692	0.405701	87.7119	3.45558e-07	8.08131e-05
gene:HanXRQChr12g0365951	-5.31013	-1.01249	68.0199	3.46048e-07	8.08131e-05
gene:HanXRQChr03g0082061	-1.8478	1.89408	67.7271	3.56059e-07	8.24964e-05
gene:HanXRQChr15g0469871	-5.10879	0.717671	67.0072	3.82091e-07	8.78362e-05
gene:HanXRQChr08g0212451	-5.11793	-0.218763	110.495	3.93495e-07	8.97566e-05
gene:HanXRQChr09g0260201	4.24597	0.475152	66.5954	3.9794e-07	9.00721e-05
gene:HanXRQChr11g0321391	5.78338	2.36133	66.3348	4.08354e-07	9.17238e-05
gene:HanXRQChr10g0289801	-3.60232	0.878733	84.6694	4.23588e-07	9.44248e-05
gene:HanXRQChr12g0383611	-1.75232	4.61511	65.8814	4.27202e-07	9.45144e-05
gene:HanXRQChr01g0002851	8.97958	2.24823	76.2331	4.46252e-07	9.79922e-05
gene:HanXRQChr08g0218831	-2.25487	2.09612	64.5883	4.86568e-07	0.000105799
gene:HanXRQChr01g0026121	5.79128	1.6556	75.0862	4.88995e-07	0.000105799
gene:HanXRQChr02g0040381	6.92354	-0.70815	105.196	5.05529e-07	0.000107826
gene:HanXRQChr08g0233261	-5.30905	1.52904	64.093	5.11724e-07	0.000107826
gene:HanXRQChr17g0549291	-3.68591	0.316913	64.0902	5.11868e-07	0.000107826
gene:HanXRQChr12g0380721	-4.22953	1.75469	64.0682	5.13021e-07	0.000107826
gene:HanXRQChr16g0518531	7.22427	-0.4397	104.476	5.23488e-07	0.000108835
gene:HanXRQChr16g0521691	3.98335	4.01134	63.8384	5.25218e-07	0.000108835
gene:HanXRQChr08g0207711	5.47052	3.65898	63.7301	5.31078e-07	0.000109279
gene:HanXRQChr13g0415851	-3.45478	0.596835	63.6496	5.35485e-07	0.000109421
gene:HanXRQChr09g0276181	-3.6244	1.47292	63.5666	5.40066e-07	0.000109596
gene:HanXRQChr04g0102591	8.54824	3.14673	63.284	5.56011e-07	0.000112059
gene:HanXRQChr11g0329261	-4.04353	1.01059	62.7622	5.86858e-07	0.000116369
gene:HanXRQChr17g0564111	-3.98568	1.62343	62.7546	5.87321e-07	0.000116369
gene:HanXRQChr15g0463111	5.37887	1.93715	62.7183	5.89543e-07	0.000116369
gene:HanXRQChr08g0209601	-1.75846	2.07708	62.6585	5.93214e-07	0.000116369
gene:HanXRQChr06g0165411	-8.45223	2.02222	100.879	6.25396e-07	0.000120098
gene:HanXRQChr05g0137841	-4.70678	1.16678	62.1456	6.25819e-07	0.000120098
gene:HanXRQChr05g0136441	2.77231	2.24403	62.136	6.2645e-07	0.000120098
gene:HanXRQChr06g0176501	-6.97708	0.888234	79.0334	6.28553e-07	0.000120098
gene:HanXRQChr08g0218601	4.6115	-0.100854	61.9025	6.41973e-07	0.000121844
gene:HanXRQChr10g0289351	6.05977	0.432843	61.8433	6.45972e-07	0.000121844
gene:HanXRQChr13g0399511	4.65685	1.85066	61.6543	6.58946e-07	0.0001235
gene:HanXRQChr05g0137151	-1.74016	2.56514	61.505	6.69403e-07	0.000123794
gene:HanXRQChr01g0027101	7.22775	4.81928	61.4731	6.71657e-07	0.000123794
gene:HanXRQChr17g0543681	6.42969	-0.602072	71.1932	6.73137e-07	0.000123794
gene:HanXRQChr10g0298091	-1.3542	3.29016	61.3814	6.78196e-07	0.000123814
gene:HanXRQChr12g0381601	-2.01792	2.15385	61.3223	6.82449e-07	0.000123814
gene:HanXRQChr14g0427061	6.30055	0.0948945	61.2751	6.8587e-07	0.000123814
gene:HanXRQChr11g0328491	8.10776	2.56236	70.7247	7.00224e-07	0.000125635
gene:HanXRQChr04g0104771	5.31907	0.570361	61.0205	7.04634e-07	0.00012566
gene:HanXRQChr12g0369161	-3.61306	1.12891	60.85	7.17524e-07	0.000126533
gene:HanXRQChr15g0470751	1.62219	2.67922	60.8421	7.18131e-07	0.000126533
gene:HanXRQChr12g0363611	-1.60947	4.6252	60.7624	7.24254e-07	0.000126852
gene:HanXRQChr13g0388321	-5.5821	-0.896277	76.3299	7.66234e-07	0.000133411
gene:HanXRQChr09g0270001	7.16961	2.4856	59.8991	7.94473e-07	0.000137008
gene:HanXRQChr10g0303931	4.72195	3.29789	59.8789	7.96204e-07	0.000137008
gene:HanXRQChr01g0022231	3.00673	3.15213	59.8127	8.01909e-07	0.000137187
gene:HanXRQChr04g0121251	2.50646	1.73626	59.695	8.12166e-07	0.000137658
gene:HanXRQChr05g0150281	-4.81202	1.25498	59.674	8.14016e-07	0.000137658
gene:HanXRQChr11g0347941	4.23465	1.794	59.499	8.29588e-07	0.000139489
gene:HanXRQChr11g0342711	3.16787	2.25689	59.3615	8.42052e-07	0.000140004
gene:HanXRQChr08g0229961	-2.72423	1.69717	59.3603	8.42163e-07	0.000140004
gene:HanXRQChr14g0435531	8.454	1.23977	68.4463	8.51058e-07	0.000140687
gene:HanXRQChr04g0105141	6.45421	0.451354	68.2423	8.66282e-07	0.000142404
gene:HanXRQChr07g0188951	5.50479	1.05757	74.6171	8.71429e-07	0.000142454
gene:HanXRQChr02g0033241	3.24768	2.68263	58.9731	8.78425e-07	0.000142805
gene:HanXRQChr08g0224521	-3.43094	0.34854	58.9029	8.85184e-07	0.000143113
gene:HanXRQChr14g0459701	7.28133	0.697226	67.8998	8.9255e-07	0.000143515
gene:HanXRQChr03g0062871	6.66909	0.0377936	93.1266	9.36498e-07	0.000149763
gene:HanXRQChr17g0542561	-2.73629	1.13246	58.3393	9.41629e-07	0.00014977
gene:HanXRQChr02g0033401	5.15657	1.31278	58.2271	9.53338e-07	0.000150817
gene:HanXRQChr16g0532881	6.69976	2.01174	57.9675	9.81074e-07	0.000154375
gene:HanXRQChr12g0362311	-2.68699	0.371687	57.8651	9.9226e-07	0.000155061
gene:HanXRQChr01g0004351	-4.77473	0.998415	57.8314	9.95977e-07	0.000155061
gene:HanXRQChr16g0510071	5.56046	2.28816	57.7307	1.00716e-06	0.000155978
gene:HanXRQChr09g0253021	4.06709	-0.0227808	57.5388	1.02889e-06	0.000157777
gene:HanXRQChr17g0549031	7.20976	1.58582	66.1905	1.03803e-06	0.000157777
gene:HanXRQChr05g0157981	-4.91876	1.40705	57.4307	1.04136e-06	0.000157777
gene:HanXRQChr06g0180201	7.54275	0.524204	66.1498	1.04181e-06	0.000157777
gene:HanXRQChr03g0062601	3.97217	2.05705	57.3943	1.04559e-06	0.000157777
gene:HanXRQChr05g0131221	5.28462	2.7365	57.1736	1.07169e-06	0.00016089
gene:HanXRQChr16g0502351	5.52949	-0.0876313	56.9101	1.10382e-06	0.000164099
gene:HanXRQChr05g0140991	6.90392	0.300168	65.4815	1.10618e-06	0.000164099
gene:HanXRQChr03g0073721	5.86264	1.65913	56.7143	1.12838e-06	0.000164099
gene:HanXRQChr03g0062191	4.31735	0.113298	56.7073	1.12927e-06	0.000164099
gene:HanXRQChr15g0486901	7.04903	-0.0798743	65.2503	1.1295e-06	0.000164099
gene:HanXRQChr15g0488181	4.47412	3.54293	56.6894	1.13156e-06	0.000164099
gene:HanXRQChr10g0311961	6.94594	-0.620751	89.6738	1.1321e-06	0.000164099
gene:HanXRQChr04g0120081	-8.24454	0.367832	89.0126	1.17485e-06	0.000168331
gene:HanXRQChr07g0193841	8.20721	0.401945	88.9707	1.17763e-06	0.000168331
gene:HanXRQChr07g0194931	8.63115	1.92192	64.7821	1.17846e-06	0.000168331
gene:HanXRQChr10g0280121	4.89146	0.386981	56.1624	1.20103e-06	0.000170013
gene:HanXRQChr05g0135191	4.32686	1.58551	56.1568	1.20179e-06	0.000170013
gene:HanXRQChr13g0400751	7.22366	1.898	64.3946	1.22081e-06	0.000171877
gene:HanXRQChr17g0554891	3.17251	1.80043	55.8319	1.24704e-06	0.000174734
gene:HanXRQChr17g0548781	6.90598	0.853599	55.5483	1.2881e-06	0.000179631
gene:HanXRQChr03g0087271	3.67732	2.32002	55.1862	1.34275e-06	0.000185688
gene:HanXRQChr09g0254341	5.19477	-0.502353	63.3483	1.34415e-06	0.000185688
gene:HanXRQChr06g0168691	-1.25021	2.67752	54.8898	1.38944e-06	0.000191048
gene:HanXRQChr16g0530051	-5.97746	0.819555	68.3847	1.42326e-06	0.00019395
gene:HanXRQChr04g0124381	-2.97561	3.05637	54.6791	1.42373e-06	0.00019395
gene:HanXRQChr10g0293031	2.49214	0.93182	54.6055	1.43594e-06	0.000194712
gene:HanXRQChr14g0432011	7.22377	-0.364742	84.9961	1.47963e-06	0.000199716
gene:HanXRQChr09g0242691	6.32967	0.000427624	67.7371	1.50094e-06	0.000201667
gene:HanXRQChr16g0511481	3.58354	0.561249	54.1257	1.51844e-06	0.000202239
gene:HanXRQChr17g0565601	5.14404	1.94396	54.102	1.52264e-06	0.000202239
gene:HanXRQChr13g0403941	3.22106	3.85352	54.0074	1.53958e-06	0.000202239
gene:HanXRQChr10g0296621	-1.39499	1.55783	53.9982	1.54124e-06	0.000202239
gene:HanXRQChr13g0411671	-1.64217	2.79554	53.9796	1.54461e-06	0.000202239
gene:HanXRQChr13g0388981	5.29028	-0.0276565	61.803	1.55325e-06	0.000202239
gene:HanXRQChr10g0306881	6.51069	-0.517377	61.7915	1.55494e-06	0.000202239
gene:HanXRQChr05g0132271	6.51384	1.87254	61.7552	1.56028e-06	0.000202239
gene:HanXRQChr11g0333691	4.11262	3.8876	53.7677	1.58347e-06	0.000202239
gene:HanXRQChr15g0468341	-4.50131	4.76	53.7461	1.58749e-06	0.000202239
gene:HanXRQChr07g0203041	-2.89991	5.54087	53.7252	1.59139e-06	0.000202239
gene:HanXRQChr14g0454331	-5.1596	-0.497931	53.716	1.59312e-06	0.000202239
gene:HanXRQChr10g0284101	0.907277	5.9517	53.7084	1.59454e-06	0.000202239
gene:HanXRQChr14g0437791	-6.08439	1.54256	53.4254	1.64859e-06	0.000207468
gene:HanXRQChr16g0498191	7.1682	1.00786	53.4188	1.64987e-06	0.000207468
gene:HanXRQChr17g0560881	7.01941	-0.654108	83.0624	1.65918e-06	0.000207751
gene:HanXRQChr05g0161411	4.15176	2.04443	53.2329	1.68653e-06	0.000210281
gene:HanXRQChr01g0009251	-1.55971	3.35908	53.1814	1.69685e-06	0.000210674
gene:HanXRQChr17g0561081	6.98824	0.449814	60.7499	1.71704e-06	0.000212285
gene:HanXRQChr15g0494871	7.20474	0.00754161	60.6561	1.73255e-06	0.000212633
gene:HanXRQChr11g0328781	2.72885	1.35158	52.9361	1.74696e-06	0.000212633
gene:HanXRQChr03g0082611	-1.62973	4.10444	52.9356	1.74706e-06	0.000212633
gene:HanXRQChr12g0367871	8.15471	2.9006	60.5592	1.74876e-06	0.000212633
gene:HanXRQChr09g0264321	5.94626	0.829649	52.7041	1.79591e-06	0.000217468
gene:HanXRQChr17g0556841	-4.12388	0.175161	52.1903	1.90986e-06	0.000229619
gene:HanXRQChr12g0386091	-5.49589	-1.10935	80.7236	1.91186e-06	0.000229619
gene:HanXRQChr14g0452131	8.0048	1.44417	59.5151	1.93478e-06	0.000231351
gene:HanXRQChr14g0459481	4.76086	3.56884	52.0516	1.94201e-06	0.000231351
gene:HanXRQChr10g0295181	4.86729	3.02122	51.8524	1.98925e-06	0.000236022
gene:HanXRQChr09g0250541	3.6351	2.27917	51.8191	1.99727e-06	0.000236023
gene:HanXRQChr07g0186121	-1.35253	4.73454	51.7432	2.0157e-06	0.000237248
gene:HanXRQChr11g0320491	-1.53176	1.26806	51.5968	2.05175e-06	0.000240529
gene:HanXRQChr17g0559781	7.10032	-0.579685	79.4902	2.06331e-06	0.000240924
gene:HanXRQChr16g0518451	5.19079	1.91847	51.4966	2.07687e-06	0.000241548
gene:HanXRQChr04g0096581	-3.00712	3.00773	51.274	2.13389e-06	0.000247204
gene:HanXRQChr09g0269731	6.66009	1.33331	58.1789	2.20671e-06	0.000254637
gene:HanXRQChr13g0419181	5.57787	3.10254	50.8881	2.23694e-06	0.000257117
gene:HanXRQChr16g0512911	-4.04569	1.52366	50.7576	2.27306e-06	0.000258604
gene:HanXRQChr16g0529561	-4.67129	0.0711649	50.7257	2.282e-06	0.000258604
gene:HanXRQChr12g0375941	7.44038	0.558863	77.881	2.28271e-06	0.000258604
gene:HanXRQChr14g0448451	5.80626	1.36262	50.7149	2.28503e-06	0.000258604
gene:HanXRQChr11g0337201	5.84199	1.6402	50.4262	2.36774e-06	0.00026608
gene:HanXRQChr13g0395611	6.4837	0.842318	50.4213	2.36917e-06	0.00026608
gene:HanXRQChr01g0005731	1.13962	4.36369	50.3332	2.39511e-06	0.000267969
gene:HanXRQChr12g0376311	6.98309	1.31406	57.1623	2.44301e-06	0.00027099
gene:HanXRQChr10g0279201	-4.11039	0.349751	50.1706	2.44382e-06	0.00027099
gene:HanXRQChr06g0179741	-1.36063	2.60666	50.1171	2.46008e-06	0.00027099
gene:HanXRQChr04g0095061	-2.89973	2.38299	50.1044	2.46396e-06	0.00027099
gene:HanXRQChr01g0016691	-2.63314	0.373029	50.0907	2.46815e-06	0.00027099
gene:HanXRQChr14g0431451	5.07262	2.03933	50.0294	2.48701e-06	0.000272046
gene:HanXRQChr16g0521301	3.61988	1.28784	49.847	2.54407e-06	0.000277256
gene:HanXRQChr03g0063521	4.71639	1.78868	49.7842	2.56406e-06	0.000278404
gene:HanXRQChr09g0267071	4.34256	1.66253	49.7179	2.58536e-06	0.000279685
gene:HanXRQChr04g0121721	-1.87542	1.03817	49.6361	2.61192e-06	0.000281523
gene:HanXRQChr15g0474781	-2.97293	4.13762	49.6059	2.62179e-06	0.000281555
gene:HanXRQChr08g0209671	-2.71042	0.85735	49.511	2.6531e-06	0.000283827
gene:HanXRQChr05g0140981	6.50707	-0.477258	56.3148	2.66223e-06	0.000283827
gene:HanXRQChr03g0084061	-4.04152	6.28255	49.1953	2.76038e-06	0.000293228
gene:HanXRQChr06g0172141	-6.01752	1.55546	60.4957	2.80547e-06	0.000296946
gene:HanXRQChr09g0264081	-0.927154	3.29074	48.8376	2.88782e-06	0.000303534
gene:HanXRQChr04g0123381	-5.96285	2.06774	60.1752	2.88834e-06	0.000303534
gene:HanXRQChr13g0402141	5.35751	2.04219	48.6325	2.96388e-06	0.000310363
gene:HanXRQChr09g0272151	6.61644	0.149627	55.1736	2.99385e-06	0.000311353
gene:HanXRQChr15g0472861	5.91272	0.773268	48.5433	2.99766e-06	0.000311353
gene:HanXRQChr13g0399461	7.52455	-0.0765692	73.6475	3.00507e-06	0.000311353
gene:HanXRQChr01g0012261	-1.77488	1.38701	48.4528	3.03238e-06	0.00031308
gene:HanXRQChr04g0113721	3.62399	2.26829	48.2389	3.11624e-06	0.000320613
gene:HanXRQChr11g0331011	-8.46722	1.24378	124.331	3.18054e-06	0.000326088
gene:HanXRQChr16g0518811	5.17626	1.25906	47.9688	3.22587e-06	0.000329587
gene:HanXRQChr10g0279191	-4.16706	-0.214353	47.9372	3.23897e-06	0.000329781
gene:HanXRQChr05g0147781	-2.2851	5.45804	47.7845	3.30318e-06	0.000335159
gene:HanXRQChr13g0414391	4.19045	3.30455	47.7155	3.33265e-06	0.000335333
gene:HanXRQChr12g0369051	-2.29529	4.45211	47.701	3.3389e-06	0.000335333
gene:HanXRQChr06g0170191	4.95671	4.11038	47.7005	3.33908e-06	0.000335333
gene:HanXRQChr08g0209681	-2.09198	1.02643	47.5697	3.39592e-06	0.000339881
gene:HanXRQChr02g0036301	-5.44669	-0.481654	58.2696	3.44343e-06	0.000342547
gene:HanXRQChr12g0380701	4.60646	4.44409	47.4568	3.44584e-06	0.000342547
gene:HanXRQChr08g0226041	-4.58448	-0.0415372	47.4032	3.46979e-06	0.000343766
gene:HanXRQChr07g0188401	7.11154	1.67499	47.3637	3.4876e-06	0.000344002
gene:HanXRQChr07g0186911	-3.94316	1.95157	47.3461	3.49555e-06	0.000344002
gene:HanXRQChr03g0092621	-3.04636	2.13759	47.2678	3.53123e-06	0.000345243
gene:HanXRQChr16g0499441	1.73671	2.11393	47.2669	3.53163e-06	0.000345243
gene:HanXRQChr13g0406781	5.24009	0.394073	53.5122	3.56455e-06	0.000347307
gene:HanXRQChr14g0461481	5.59539	3.53329	47.1244	3.59763e-06	0.000349374
gene:HanXRQChr12g0370501	-2.80417	2.14647	47.052	3.6317e-06	0.00035097
gene:HanXRQChr04g0094231	3.19719	1.9974	47.0388	3.63792e-06	0.00035097
gene:HanXRQChr06g0169831	3.09569	1.4485	47.01	3.65161e-06	0.000351139
gene:HanXRQChr16g0528621	7.77025	1.9255	53.2179	3.67814e-06	0.000352538
gene:HanXRQChr12g0365991	-4.37412	2.9956	46.7466	3.7794e-06	0.000360189
gene:HanXRQChr08g0225881	-2.3564	1.47714	46.7045	3.80027e-06	0.000360189
gene:HanXRQChr03g0084621	5.09529	-0.246497	52.9008	3.80513e-06	0.000360189
gene:HanXRQChr02g0041221	6.29164	2.49759	46.6911	3.80693e-06	0.000360189
gene:HanXRQChr01g0012561	5.72662	1.09717	46.5445	3.88082e-06	0.000364956
gene:HanXRQChr05g0161401	4.08936	0.698605	46.504	3.90152e-06	0.000364956
gene:HanXRQChr09g0242071	5.60927	2.60571	46.4946	3.90635e-06	0.000364956
gene:HanXRQChr13g0388421	6.71608	0.411151	52.6553	3.90692e-06	0.000364956
gene:HanXRQChr05g0158431	-4.06942	0.474185	46.4566	3.9259e-06	0.000365568
gene:HanXRQChr03g0066281	6.84683	1.34893	56.7908	3.95982e-06	0.000367564
gene:HanXRQChr09g0255881	8.18733	2.25619	52.4659	3.98755e-06	0.000367883
gene:HanXRQChr16g0520871	5.22424	0.075527	52.4514	3.9938e-06	0.000367883
gene:HanXRQChr07g0190961	5.52505	-0.544089	69.457	4.00076e-06	0.000367883
gene:HanXRQChr03g0064461	5.48349	0.596384	46.2809	4.01779e-06	0.000368298
gene:HanXRQChr09g0263261	-6.09068	-1.30127	69.1711	4.08187e-06	0.000373009
gene:HanXRQChr01g0015471	6.16088	-0.0306327	52.1065	4.14585e-06	0.000377683
gene:HanXRQChr06g0174651	-1.19539	2.87166	45.9464	4.19945e-06	0.000381385
gene:HanXRQChr08g0219541	3.51075	3.00577	45.8541	4.2512e-06	0.000384897
gene:HanXRQChr17g0544681	-3.29379	-0.0166043	45.7234	4.32572e-06	0.000389619
gene:HanXRQChr03g0075131	-1.86259	3.23223	45.6973	4.34075e-06	0.000389619
gene:HanXRQChr10g0305551	4.852	2.1438	45.6846	4.34812e-06	0.000389619
gene:HanXRQChr17g0537151	6.69026	1.33836	55.7989	4.35631e-06	0.000389619
gene:HanXRQChr08g0207281	-4.92222	-0.265172	55.6217	4.43185e-06	0.000392605
gene:HanXRQChr06g0181221	-0.744798	4.74323	45.5407	4.4323e-06	0.000392605
gene:HanXRQChr16g0526511	1.87453	2.88465	45.5252	4.44148e-06	0.000392605
gene:HanXRQChr02g0046041	5.90713	0.651024	51.4518	4.45304e-06	0.000392605
gene:HanXRQChr04g0126611	7.72027	1.87752	45.5001	4.45642e-06	0.000392605
gene:HanXRQChr15g0478101	5.43411	0.0476392	45.406	4.5128e-06	0.000396386
gene:HanXRQChr14g0428981	2.3308	2.60236	45.3687	4.53538e-06	0.000397183
gene:HanXRQChr01g0005391	2.65208	3.61052	45.259	4.60252e-06	0.000401867
gene:HanXRQChr01g0029471	-5.12171	0.885716	45.1007	4.7014e-06	0.000408531
gene:HanXRQChr10g0289581	-2.70225	1.39094	45.0925	4.7066e-06	0.000408531
gene:HanXRQChr05g0136761	5.6309	1.26537	44.9377	4.80572e-06	0.00041565
gene:HanXRQChr13g0390821	-5.56542	-0.62248	50.74	4.81688e-06	0.00041565
gene:HanXRQChr05g0143941	4.1404	3.07834	44.8588	4.85714e-06	0.000417899
gene:HanXRQChr10g0281381	-5.11752	4.50252	44.7795	4.9095e-06	0.000421172
gene:HanXRQChr17g0570741	-1.09313	4.65076	44.7385	4.93677e-06	0.000421837
gene:HanXRQChr05g0149501	-2.20588	1.99277	44.7093	4.95634e-06	0.000421837
gene:HanXRQChr08g0215851	-4.03715	1.4763	44.6939	4.96669e-06	0.000421837
gene:HanXRQChr13g0397011	6.25894	1.06863	50.4504	4.97459e-06	0.000421837
gene:HanXRQChr01g0004881	-2.18367	2.58869	44.6298	5.00998e-06	0.000423617
gene:HanXRQChr16g0520561	-4.71867	1.17333	53.967	5.21524e-06	0.000438287
gene:HanXRQChr15g0471251	-1.99463	0.420179	44.3336	5.21571e-06	0.000438287
gene:HanXRQChr01g0025961	4.18683	0.707866	44.3161	5.22816e-06	0.000438287
gene:HanXRQChr11g0325691	5.70785	4.8318	44.23	5.28989e-06	0.000441051
gene:HanXRQChr05g0149651	3.71473	-0.148554	44.2142	5.30131e-06	0.000441051
gene:HanXRQChr15g0468301	-7.00133	-0.130498	65.5279	5.30611e-06	0.000441051
gene:HanXRQChr07g0195181	-2.07897	1.47209	44.1818	5.32478e-06	0.000441357
gene:HanXRQChr09g0264311	6.45344	0.991203	44.1376	5.35704e-06	0.000442697
gene:HanXRQChr17g0569551	6.84707	3.1764	44.1185	5.37104e-06	0.000442697
gene:HanXRQChr02g0032611	-6.00196	1.69847	44.0467	5.42407e-06	0.000445819
gene:HanXRQChr10g0300831	1.32022	2.09009	43.8799	5.54946e-06	0.000454855
gene:HanXRQChr10g0308821	0.928977	5.14913	43.8119	5.60158e-06	0.000456953
gene:HanXRQChr12g0372351	6.2044	2.05873	43.806	5.60612e-06	0.000456953
gene:HanXRQChr05g0140471	7.63824	2.81662	43.7792	5.6268e-06	0.000457372
gene:HanXRQChr09g0272451	4.23902	2.06937	43.755	5.64555e-06	0.000457632
gene:HanXRQChr11g0331891	6.48618	0.159682	49.297	5.66378e-06	0.000457848
gene:HanXRQChr09g0262601	-4.47652	1.03471	52.9077	5.80052e-06	0.000467617
gene:HanXRQChr12g0369251	5.73582	1.49254	43.5086	5.84056e-06	0.000469559
gene:HanXRQChr17g0566201	-3.985	0.746771	43.4689	5.87272e-06	0.000470547
gene:HanXRQChr11g0337441	-0.722663	3.79002	43.454	5.88483e-06	0.000470547
gene:HanXRQChr07g0189881	4.91565	-0.95654	52.6915	5.92903e-06	0.000472381
gene:HanXRQChr05g0154141	-3.9871	1.40182	48.8726	5.94433e-06	0.000472381
gene:HanXRQChr17g0542551	-2.33205	2.41921	43.3672	5.95593e-06	0.000472381
gene:HanXRQChr09g0261531	6.26025	0.580061	48.7537	6.02577e-06	0.000476583
gene:HanXRQChr14g0447681	6.35305	0.194146	43.2371	6.06429e-06	0.000476583
gene:HanXRQChr08g0209741	-1.71315	1.87702	43.2312	6.06931e-06	0.000476583
gene:HanXRQChr09g0248851	-2.27283	0.830679	43.226	6.0737e-06	0.000476583
gene:HanXRQChr02g0048741	-5.83392	1.07696	52.3448	6.1421e-06	0.000479007
gene:HanXRQChr14g0440001	3.68707	1.20233	43.1438	6.14343e-06	0.000479007
gene:HanXRQChr04g0122951	3.49763	1.0962	43.1321	6.15343e-06	0.000479007
gene:HanXRQChr10g0309331	5.50967	0.855997	43.0966	6.18389e-06	0.000480108
gene:HanXRQChr02g0041011	6.54046	1.10493	42.9199	6.33802e-06	0.00049078
gene:HanXRQChr01g0002161	-4.11169	2.52653	42.7889	6.45507e-06	0.000498325
gene:HanXRQChr05g0136351	-1.54351	2.14344	42.766	6.47581e-06	0.000498325
gene:HanXRQChr16g0498151	5.08783	0.343157	42.7498	6.4905e-06	0.000498325
gene:HanXRQChr10g0293831	5.74049	0.327039	42.7358	6.5032e-06	0.000498325
gene:HanXRQChr15g0484561	-2.23264	4.79409	42.6059	6.62268e-06	0.000506162
gene:HanXRQChr07g0202401	4.15663	4.12026	42.5607	6.66482e-06	0.000506823
gene:HanXRQChr01g0006081	1.81585	2.30779	42.5315	6.69224e-06	0.000506823
gene:HanXRQChr03g0090441	5.79705	0.656241	42.5271	6.69639e-06	0.000506823
gene:HanXRQChr01g0008161	-7.01957	1.08182	47.8344	6.70022e-06	0.000506823
gene:HanXRQChr03g0068171	2.10762	3.29401	42.4815	6.73946e-06	0.000508484
gene:HanXRQChr13g0404111	2.94203	1.07548	42.4253	6.79293e-06	0.000511207
gene:HanXRQChr14g0442401	-1.46968	1.90828	42.3804	6.83599e-06	0.000513135
gene:HanXRQChr07g0191021	4.21349	1.99082	42.219	6.99343e-06	0.000523147
gene:HanXRQChr01g0002111	5.49717	4.08314	42.1966	7.01559e-06	0.000523147
gene:HanXRQChr01g0024581	-4.67386	1.74045	42.1735	7.03852e-06	0.000523147
gene:HanXRQChr10g0309641	-2.14553	4.48998	42.1585	7.0535e-06	0.000523147
gene:HanXRQChr16g0519891	3.19701	2.3913	42.1509	7.06107e-06	0.000523147
gene:HanXRQChr01g0006261	5.59639	0.764636	42.1359	7.07605e-06	0.000523147
gene:HanXRQChr10g0292151	4.86808	-0.334805	50.8403	7.17511e-06	0.000528364
gene:HanXRQChr08g0223651	1.43093	3.45433	42.0304	7.18252e-06	0.000528364
gene:HanXRQChr09g0260511	-1.25423	3.27028	41.9451	7.27002e-06	0.000533467
gene:HanXRQChr07g0194531	-2.31421	0.713711	41.8987	7.3181e-06	0.00053446
gene:HanXRQChr03g0078321	-3.87145	1.46864	41.8969	7.31988e-06	0.00053446
gene:HanXRQChr06g0167871	5.72199	0.984104	41.8625	7.35575e-06	0.00053575
gene:HanXRQChr16g0532461	4.48438	-0.051774	41.751	7.4734e-06	0.000542975
gene:HanXRQChr16g0513151	5.44583	1.51166	41.7048	7.52285e-06	0.000545221
gene:HanXRQChr15g0465771	-3.58563	1.53016	41.5811	7.65674e-06	0.000553562
gene:HanXRQChr14g0437641	-1.6567	1.44855	41.4808	7.76736e-06	0.000560183
gene:HanXRQChr04g0118631	-3.21403	0.938407	41.4177	7.83793e-06	0.00056389
gene:HanXRQChr02g0049531	-2.69203	0.186664	41.3853	7.87434e-06	0.000565128
gene:HanXRQChr10g0297991	4.38396	1.33411	41.3454	7.91958e-06	0.000565382
gene:HanXRQChr11g0323481	3.75579	2.91575	41.3233	7.94469e-06	0.000565382
gene:HanXRQChr12g0385301	6.95628	3.2105	41.3195	7.94909e-06	0.000565382
gene:HanXRQChr15g0465321	2.26772	0.879439	41.3145	7.95474e-06	0.000565382
gene:HanXRQChr04g0113161	2.99181	2.24318	41.275	7.99998e-06	0.000567227
gene:HanXRQChr16g0509761	3.92989	2.08695	41.2229	8.06009e-06	0.000570116
gene:HanXRQChr01g0011281	4.71836	1.17937	41.1677	8.12444e-06	0.000572694
gene:HanXRQChr09g0249851	-7.34349	-0.416807	67.983	8.13546e-06	0.000572694
gene:HanXRQChr03g0068881	4.98142	-0.54053	41.0599	8.2515e-06	0.000579476
gene:HanXRQChr13g0386411	-2.74061	3.68462	40.9999	8.32332e-06	0.000583128
gene:HanXRQChr09g0240841	-3.4149	0.00674051	40.9509	8.38244e-06	0.000585875
gene:HanXRQChr04g0110291	-2.1568	9.90514	40.904	8.43943e-06	0.000587089
gene:HanXRQChr16g0525921	5.54957	-0.281226	45.8815	8.43971e-06	0.000587089
gene:HanXRQChr16g0516711	-4.64565	-0.0673893	40.8866	8.4607e-06	0.00058716
gene:HanXRQChr06g0172981	5.16177	1.87874	40.8655	8.48657e-06	0.000587437
gene:HanXRQChr14g0459011	-0.988411	4.64206	40.8508	8.50461e-06	0.000587437
gene:HanXRQChr10g0293181	6.62459	-0.307158	45.6368	8.69197e-06	0.000597895
gene:HanXRQChr03g0060001	5.78267	1.69028	40.6871	8.70885e-06	0.000597895
gene:HanXRQChr12g0365721	6.06965	2.4925	40.6807	8.71698e-06	0.000597895
gene:HanXRQChr01g0028831	1.59675	2.14612	40.6197	8.7945e-06	0.000601186
gene:HanXRQChr13g0401511	0.799542	3.84136	40.6109	8.80582e-06	0.000601186
gene:HanXRQChr09g0268231	4.2	0.193444	40.5057	8.94168e-06	0.000609049
gene:HanXRQChr02g0055751	5.29973	1.49841	40.4204	9.05357e-06	0.000615245
gene:HanXRQChr05g0143141	6.89342	1.59392	40.362	9.13103e-06	0.000618517
gene:HanXRQChr14g0459561	7.03459	1.28651	40.3525	9.14375e-06	0.000618517
gene:HanXRQChr10g0297851	-0.836803	3.86767	40.2753	9.24745e-06	0.000623107
gene:HanXRQChr04g0120271	4.62627	-0.484878	45.1198	9.25395e-06	0.000623107
gene:HanXRQChr04g0113781	-0.716062	3.17186	40.2365	9.30014e-06	0.000624787
gene:HanXRQChr05g0161351	-2.89938	7.32339	40.2183	9.32497e-06	0.000625028
gene:HanXRQChr12g0382961	-3.60232	1.496	40.1653	9.39765e-06	0.000628468
gene:HanXRQChr13g0393931	4.41483	3.19304	40.1281	9.44904e-06	0.000630472
gene:HanXRQChr03g0065031	-1.83532	1.75913	40.0651	9.53681e-06	0.000634888
gene:HanXRQChr13g0392361	2.90366	1.41925	40.0154	9.60657e-06	0.000638089
gene:HanXRQChr08g0215941	-3.93979	1.08226	39.9683	9.67336e-06	0.000640526
gene:HanXRQChr17g0545481	-2.05546	1.13922	39.9589	9.6868e-06	0.000640526
gene:HanXRQChr02g0050371	-3.88147	-0.111383	39.9262	9.73355e-06	0.000642174
gene:HanXRQChr11g0350891	6.51098	1.63909	44.5977	9.86404e-06	0.000649327
gene:HanXRQChr10g0301931	-4.70707	13.4153	39.8176	9.89048e-06	0.000649615
gene:HanXRQChr03g0073391	4.13507	0.916634	39.7523	9.98633e-06	0.000654449
gene:HanXRQChr06g0182271	1.8421	0.985394	39.6365	1.01587e-05	0.000664263
gene:HanXRQChr13g0411751	-3.65129	2.75853	39.5662	1.0265e-05	0.000669727
gene:HanXRQChr03g0072091	6.23584	-0.997728	56.9937	1.03442e-05	0.000671493
gene:HanXRQChr05g0139621	7.79268	1.13392	44.2095	1.03474e-05	0.000671493
gene:HanXRQChr14g0458621	2.5055	2.57973	39.4988	1.0368e-05	0.000671493
gene:HanXRQChr02g0053041	-4.24377	1.87331	39.4889	1.03833e-05	0.000671493
gene:HanXRQChr11g0348201	2.81713	0.232009	39.436	1.04652e-05	0.000675303
gene:HanXRQChr01g0029601	-0.749286	4.21353	39.4211	1.04883e-05	0.000675316
gene:HanXRQChr10g0278311	3.91657	-0.412631	44.0539	1.05487e-05	0.00067772
gene:HanXRQChr09g0243151	-4.90281	0.684727	39.332	1.06283e-05	0.000681348
gene:HanXRQChr05g0153421	6.7501	0.0147184	43.9121	1.07361e-05	0.000686597
gene:HanXRQChr01g0014981	4.46965	1.65923	39.2513	1.07569e-05	0.000686597
gene:HanXRQChr13g0413251	3.60883	1.00178	39.2365	1.07806e-05	0.00068662
gene:HanXRQChr07g0186561	-1.15673	3.96411	39.1502	1.09203e-05	0.000694017
gene:HanXRQChr02g0056441	-1.33466	5.55642	39.1206	1.09687e-05	0.00069559
gene:HanXRQChr03g0078031	-1.02415	3.69688	39.1025	1.09984e-05	0.000695974
gene:HanXRQChr16g0524431	6.45416	0.741951	39.055	1.10767e-05	0.000699426
gene:HanXRQChr15g0481701	-4.80892	0.224614	39.0131	1.11465e-05	0.000699908
gene:HanXRQChr12g0356191	-5.77051	-0.0106287	46.7605	1.11529e-05	0.000699908
gene:HanXRQChr12g0357751	-1.26647	2.20253	38.9935	1.11793e-05	0.000699908
gene:HanXRQChr12g0373531	-1.36854	5.46675	38.9933	1.11795e-05	0.000699908
gene:HanXRQChr15g0490531	7.3956	0.176018	55.975	1.12654e-05	0.000703787
gene:HanXRQChr02g0054361	5.09787	2.29811	38.8016	1.15057e-05	0.000715465
gene:HanXRQChr06g0173031	6.08798	0.0626696	43.3576	1.15062e-05	0.000715465
gene:HanXRQChr10g0319981	-5.68676	-1.40433	55.7053	1.15252e-05	0.000715465
gene:HanXRQChr13g0424231	6.72223	1.30108	38.758	1.15813e-05	0.000717433
gene:HanXRQChr17g0536301	-1.05715	2.9546	38.741	1.16111e-05	0.000717769
gene:HanXRQChr11g0349831	-3.21656	1.67317	38.6763	1.17248e-05	0.000723274
gene:HanXRQChr05g0162341	-0.795388	2.82657	38.6612	1.17514e-05	0.000723401
gene:HanXRQChr14g0434801	-3.50567	1.83172	38.6332	1.18011e-05	0.000724942
gene:HanXRQChr16g0508081	-3.83527	-1.05677	38.5602	1.19319e-05	0.000731226
gene:HanXRQChr10g0294581	5.04233	1.84412	38.5484	1.19531e-05	0.000731226
gene:HanXRQChr03g0066461	6.38119	-0.444551	46.092	1.20239e-05	0.000734033
gene:HanXRQChr16g0499161	6.06759	-0.776506	42.969	1.20835e-05	0.000736143
gene:HanXRQChr03g0071531	5.04012	-0.394678	38.4469	1.2138e-05	0.000737752
gene:HanXRQChr16g0506881	-5.69993	0.893816	38.4349	1.21601e-05	0.000737752
gene:HanXRQChr02g0059181	4.40271	0.725395	38.4045	1.22161e-05	0.000739625
gene:HanXRQChr05g0141801	6.13205	0.473334	38.2949	1.24208e-05	0.000749715
gene:HanXRQChr04g0128671	1.84913	3.07655	38.288	1.24337e-05	0.000749715
gene:HanXRQChr08g0212541	8.15189	0.304929	54.651	1.26113e-05	0.000758115
gene:HanXRQChr03g0082921	6.72046	2.11353	38.1878	1.26245e-05	0.000758115
gene:HanXRQChr09g0252221	2.15376	0.605055	38.1586	1.26807e-05	0.000758608
gene:HanXRQChr13g0411111	-3.6737	-0.0664233	38.1541	1.26893e-05	0.000758608
gene:HanXRQChr09g0256991	7.1556	1.76762	42.5705	1.27101e-05	0.000758608
gene:HanXRQChr11g0327431	8.51346	0.985267	54.5226	1.27517e-05	0.000758648
gene:HanXRQChr09g0240831	4.46787	2.49206	38.1135	1.2768e-05	0.000758648
gene:HanXRQChr14g0455251	2.74899	0.113572	38.1032	1.27881e-05	0.000758648
gene:HanXRQChr06g0181311	2.44732	1.135	37.9771	1.30363e-05	0.000771818
gene:HanXRQChr10g0299241	-2.25917	2.65367	37.9526	1.30851e-05	0.000773152
gene:HanXRQChr15g0470131	-1.71674	1.93655	37.8784	1.32345e-05	0.00078024
gene:HanXRQChr04g0116521	2.5219	1.01437	37.8401	1.33121e-05	0.00078024
gene:HanXRQChr17g0555791	-3.6302	-0.792511	37.8362	1.33202e-05	0.00078024
gene:HanXRQChr13g0410921	4.82459	1.21762	37.8361	1.33202e-05	0.00078024
gene:HanXRQChr01g0013681	6.49747	-0.975224	53.9986	1.33439e-05	0.00078024
gene:HanXRQChr11g0324591	1.51287	2.01596	37.8132	1.33672e-05	0.00078024
gene:HanXRQChr08g0226921	-4.14905	6.89219	37.8012	1.33916e-05	0.00078024
gene:HanXRQChr05g0157591	-2.31889	0.544502	37.7888	1.34172e-05	0.00078024
gene:HanXRQChr09g0239821	-1.36689	5.10751	37.7737	1.34482e-05	0.000780502
gene:HanXRQChr07g0206781	-5.28326	0.410193	37.741	1.35158e-05	0.000782877
gene:HanXRQChr17g0558891	-2.25822	0.355925	37.6793	1.36445e-05	0.000788178
gene:HanXRQChr17g0553811	6.34217	0.882136	41.9787	1.37104e-05	0.000788178
gene:HanXRQChr09g0242121	-4.36454	2.78313	37.6463	1.37136e-05	0.000788178
gene:HanXRQChr16g0507581	8.37762	4.27476	37.646	1.37144e-05	0.000788178
gene:HanXRQChr05g0141031	-0.874096	4.57762	37.6291	1.375e-05	0.000788682
gene:HanXRQChr05g0154861	-4.35414	-0.939415	37.6078	1.37951e-05	0.000788973
gene:HanXRQChr10g0292181	4.43047	0.762422	37.6014	1.38087e-05	0.000788973
gene:HanXRQChr08g0221111	4.6566	0.476685	44.8573	1.38471e-05	0.000789631
gene:HanXRQChr15g0494631	0.972088	3.15529	37.5614	1.38939e-05	0.000790005
gene:HanXRQChr08g0219941	0.843658	5.56891	37.5551	1.39073e-05	0.000790005
gene:HanXRQChr04g0121281	6.94399	3.13685	37.5263	1.39691e-05	0.000791986
gene:HanXRQChr15g0494271	2.43983	6.16923	37.4027	1.42379e-05	0.000802777
gene:HanXRQChr08g0207381	1.09606	3.66011	37.4019	1.42396e-05	0.000802777
gene:HanXRQChr03g0086321	2.31895	1.71777	37.4012	1.42413e-05	0.000802777
gene:HanXRQChr09g0271461	3.8567	2.71311	37.3817	1.42842e-05	0.000803655
gene:HanXRQChr10g0290451	2.83073	0.336641	37.3674	1.43157e-05	0.000803893
gene:HanXRQChr03g0087551	1.7423	1.66005	37.352	1.43498e-05	0.000804273
gene:HanXRQChr09g0240661	6.1894	0.0763516	41.5934	1.441e-05	0.000806109
gene:HanXRQChr15g0470611	6.1631	-0.46741	41.5701	1.44536e-05	0.000807015
gene:HanXRQChr05g0150231	6.58584	1.23183	41.4253	1.47278e-05	0.000820768
gene:HanXRQChr01g0010501	6.62035	1.83122	37.1608	1.47808e-05	0.000820957
gene:HanXRQChr04g0112021	2.65279	3.09313	37.1581	1.4787e-05	0.000820957
gene:HanXRQChr01g0017421	-4.97784	-1.13536	41.3764	1.48219e-05	0.000821344
gene:HanXRQChr13g0407851	0.80853	3.35813	37.0981	1.49254e-05	0.000825524
gene:HanXRQChr05g0153251	6.93032	-0.683325	52.6719	1.49944e-05	0.000827787
gene:HanXRQChr14g0433071	2.34874	0.998421	37.0395	1.50618e-05	0.000829953
gene:HanXRQChr09g0266471	2.05179	2.03474	37.0011	1.51521e-05	0.000833365
gene:HanXRQChr03g0067641	7.12005	-0.396477	52.3882	1.53779e-05	0.000844209
gene:HanXRQChr02g0044071	5.82384	2.23758	41.045	1.54771e-05	0.000846631
gene:HanXRQChr10g0291051	4.68305	-0.712007	36.8519	1.55084e-05	0.000846631
gene:HanXRQChr10g0291061	4.68305	-0.712007	36.8519	1.55084e-05	0.000846631
gene:HanXRQChr09g0253271	-6.40887	-0.393509	43.8408	1.559e-05	0.000849512
gene:HanXRQChr13g0389251	-1.36823	2.73483	36.8052	1.56216e-05	0.000849661
gene:HanXRQChr09g0242471	5.78077	0.731825	36.771	1.57053e-05	0.000852635
gene:HanXRQChr15g0491741	5.63529	0.355197	36.6951	1.5893e-05	0.000859766
gene:HanXRQChr13g0413431	5.60148	0.969791	36.6942	1.58951e-05	0.000859766
gene:HanXRQChr08g0214151	-3.18524	1.40457	36.637	1.60382e-05	0.000864794
gene:HanXRQChr09g0249221	2.53597	2.20233	36.6335	1.60468e-05	0.000864794
gene:HanXRQChr08g0212671	2.17413	6.75528	36.5693	1.62093e-05	0.000869209
gene:HanXRQChr04g0098321	-3.50405	-0.506394	43.4992	1.62317e-05	0.000869209
gene:HanXRQChr17g0538101	-2.53587	1.13605	36.5581	1.62377e-05	0.000869209
gene:HanXRQChr09g0241881	4.92283	-0.323924	40.6756	1.62469e-05	0.000869209
gene:HanXRQChr01g0009341	3.18474	0.399775	36.497	1.63944e-05	0.000875508
gene:HanXRQChr08g0214351	-5.4478	0.600057	43.3872	1.64484e-05	0.000876803
gene:HanXRQChr14g0435761	-5.40112	0.269098	43.3497	1.65219e-05	0.000879125
gene:HanXRQChr17g0565821	3.3661	2.88841	36.4329	1.65602e-05	0.000879573
gene:HanXRQChr07g0199001	6.63992	0.363817	43.2813	1.66567e-05	0.000880373
gene:HanXRQChr03g0061631	3.43524	1.56598	36.3925	1.66659e-05	0.000880373
gene:HanXRQChr08g0213511	9.73347	2.87582	43.2661	1.66869e-05	0.000880373
gene:HanXRQChr05g0131721	3.59549	0.583119	36.3811	1.66958e-05	0.000880373
gene:HanXRQChr12g0360781	5.14655	2.52737	36.3643	1.674e-05	0.000880373
gene:HanXRQChr16g0525841	4.48523	0.755302	36.3587	1.67548e-05	0.000880373
gene:HanXRQChr05g0158691	-1.97779	0.915719	36.3436	1.67948e-05	0.000880906
gene:HanXRQChr12g0368581	-2.11109	1.68503	36.3086	1.68876e-05	0.000884197
gene:HanXRQChr13g0416671	-2.59423	0.614754	36.2181	1.71306e-05	0.000895327
gene:HanXRQChr09g0249961	-1.6795	3.2431	36.165	1.72748e-05	0.000901261
gene:HanXRQChr14g0451391	-0.85258	3.24483	36.1385	1.73473e-05	0.000902263
gene:HanXRQChr17g0545401	-0.650757	6.99866	36.1345	1.73585e-05	0.000902263
gene:HanXRQChr14g0432611	2.61302	2.34566	36.1245	1.7386e-05	0.000902263
gene:HanXRQChr10g0296381	3.20624	2.28923	36.0642	1.75526e-05	0.000909303
gene:HanXRQChr16g0499261	5.95789	-0.144012	40.0776	1.75874e-05	0.000909507
gene:HanXRQChr10g0285961	5.31938	-0.804321	40.0174	1.77292e-05	0.000915232
gene:HanXRQChr10g0298591	5.35197	1.63582	35.9356	1.79145e-05	0.000923178
gene:HanXRQChr05g0140431	1.58798	3.36471	35.9064	1.79977e-05	0.000925844
gene:HanXRQChr14g0428731	-4.12069	2.03111	35.8806	1.80717e-05	0.000928025
gene:HanXRQChr16g0514401	4.80724	1.83162	35.7764	1.83738e-05	0.000940857
gene:HanXRQChr17g0547031	-3.44447	0.366531	39.7458	1.83855e-05	0.000940857
gene:HanXRQChr09g0277031	-1.79359	3.27792	35.7545	1.84383e-05	0.000941923
gene:HanXRQChr05g0157301	3.50962	1.75075	35.7363	1.84917e-05	0.000942159
gene:HanXRQChr08g0208541	-1.10077	2.86263	35.7278	1.85169e-05	0.000942159
gene:HanXRQChr05g0140581	6.23727	-0.709812	39.6839	1.8539e-05	0.000942159
gene:HanXRQChr08g0229811	4.96279	1.83171	35.6674	1.86963e-05	0.000947363
gene:HanXRQChr02g0032901	-3.067	0.146573	42.314	1.87058e-05	0.000947363
gene:HanXRQChr13g0418751	-1.13986	3.5927	35.6429	1.87696e-05	0.000948962
gene:HanXRQChr06g0181761	3.33227	0.822317	35.5906	1.8927e-05	0.000955279
gene:HanXRQChr06g0168811	-1.71016	3.48886	35.5555	1.90337e-05	0.000957176
gene:HanXRQChr14g0432551	4.65997	3.99186	35.5499	1.90508e-05	0.000957176
gene:HanXRQChr14g0434811	3.99574	0.649095	35.5461	1.90622e-05	0.000957176
gene:HanXRQChr05g0142091	-4.77713	0.126314	35.4587	1.93311e-05	0.000969024
gene:HanXRQChr07g0188201	-5.63004	-1.10239	49.7985	1.94716e-05	0.000973741
gene:HanXRQChr15g0497131	2.61361	1.58284	35.4072	1.94914e-05	0.000973741
gene:HanXRQChr15g0480581	4.28666	0.98628	35.3949	1.95299e-05	0.000974012
gene:HanXRQChr01g0001931	3.90046	0.741434	35.3655	1.96226e-05	0.000976978
gene:HanXRQChr06g0179251	4.81664	0.602705	35.3472	1.96801e-05	0.000978026
gene:HanXRQChr17g0547631	2.4152	3.18908	35.3378	1.97101e-05	0.000978026
gene:HanXRQChr12g0367431	6.80627	-0.724702	49.6319	1.97763e-05	0.000978181
gene:HanXRQChr12g0356021	-4.7035	-0.979778	41.8547	1.97797e-05	0.000978181
gene:HanXRQChr17g0547721	1.94579	1.39554	35.2456	2.00044e-05	0.000987635
gene:HanXRQChr13g0401481	-1.40996	3.50491	35.2218	2.00815e-05	0.000989759
gene:HanXRQChr02g0049971	-0.962459	2.86011	35.2115	2.01147e-05	0.000989759
gene:HanXRQChr16g0502931	-1.72573	2.00503	35.1502	2.03145e-05	0.000995816
gene:HanXRQChr09g0261961	-1.88268	0.909498	35.1396	2.03493e-05	0.000995816
gene:HanXRQChr07g0204641	7.26641	-0.36183	49.3202	2.03619e-05	0.000995816
gene:HanXRQChr07g0185691	-3.86882	0.54682	35.1323	2.03732e-05	0.000995816
gene:HanXRQChr08g0209811	-2.84517	-0.197316	35.1186	2.04184e-05	0.000996371
gene:HanXRQChr12g0365691	3.10274	2.66947	35.094	2.04998e-05	0.000998685
gene:HanXRQChr08g0222341	4.91152	-0.183832	35.0436	2.06673e-05	0.00100518
gene:HanXRQChr13g0426501	8.01879	0.68684	49.1386	2.07124e-05	0.00100571
gene:HanXRQChr14g0453431	-0.531661	5.05804	34.9813	2.08767e-05	0.00101139
gene:HanXRQChr08g0235391	6.74064	2.5797	34.975	2.0898e-05	0.00101139
gene:HanXRQChr09g0237711	6.53105	-0.298425	41.3826	2.09582e-05	0.00101252
gene:HanXRQChr05g0136291	8.80413	4.10644	38.7612	2.10087e-05	0.00101252
gene:HanXRQChr02g0058611	-0.63104	4.12881	34.9377	2.10246e-05	0.00101252
gene:HanXRQChr10g0279701	5.20778	0.257708	38.7351	2.10837e-05	0.0010137
gene:HanXRQChr17g0562921	5.59387	1.85966	38.7059	2.11683e-05	0.00101611
gene:HanXRQChr04g0099521	-1.10432	4.27989	34.863	2.12809e-05	0.00101942
gene:HanXRQChr11g0327221	-0.569524	4.39033	34.8482	2.1332e-05	0.00101942
gene:HanXRQChr14g0431601	5.71885	-0.309535	34.8456	2.13412e-05	0.00101942
gene:HanXRQChr01g0031071	0.977353	7.12849	34.8102	2.14642e-05	0.00102364
gene:HanXRQChr08g0216731	5.38805	-0.31656	38.5863	2.15181e-05	0.00102455
gene:HanXRQChr09g0241341	3.2078	0.760846	34.7666	2.16166e-05	0.00102603
gene:HanXRQChr10g0287981	6.74317	0.705897	38.5522	2.1619e-05	0.00102603
gene:HanXRQChr11g0339211	2.1217	1.15018	34.7485	2.16805e-05	0.00102729
gene:HanXRQChr03g0065581	5.01794	0.183382	34.6925	2.18791e-05	0.00103398
gene:HanXRQChr04g0104581	-2.99758	0.233581	34.6888	2.1892e-05	0.00103398
gene:HanXRQChr06g0168301	-1.07416	5.07999	34.6368	2.20784e-05	0.00103973
gene:HanXRQChr07g0189501	-0.831919	3.62519	34.6352	2.20843e-05	0.00103973
gene:HanXRQChr08g0226911	-3.15926	-0.817211	40.8877	2.22813e-05	0.00104733
gene:HanXRQChr01g0013221	2.22635	2.81128	34.5433	2.24177e-05	0.00105206
gene:HanXRQChr10g0293011	3.34125	2.39991	34.5272	2.24768e-05	0.00105315
gene:HanXRQChr05g0134161	4.79023	-0.221464	34.5094	2.25425e-05	0.00105455
gene:HanXRQChr15g0470891	-1.38141	10.815	34.4725	2.26787e-05	0.00105924
gene:HanXRQChr09g0269951	6.91942	-0.21135	48.0693	2.29269e-05	0.00106806
gene:HanXRQChr09g0257301	5.74047	1.00856	34.4025	2.29401e-05	0.00106806
gene:HanXRQChr12g0370181	-5.95876	-0.689583	37.9827	2.33876e-05	0.00108717
gene:HanXRQChr14g0448701	-1.356	3.03504	34.2327	2.35886e-05	0.00109478
gene:HanXRQChr01g0028301	5.49541	-0.185691	34.2122	2.36679e-05	0.00109674
gene:HanXRQChr16g0528411	-1.12908	4.15941	34.1509	2.39078e-05	0.00110611
gene:HanXRQChr01g0018101	-3.05281	0.630783	40.2766	2.40504e-05	0.00111096
gene:HanXRQChr07g0206291	-0.641542	3.45824	34.1006	2.41067e-05	0.00111153
gene:HanXRQChr17g0545841	2.63375	1.19704	34.0927	2.41382e-05	0.00111153
gene:HanXRQChr13g0408541	3.43386	2.47079	34.081	2.41848e-05	0.00111193
gene:HanXRQChr12g0377161	1.12095	4.51803	34.0278	2.43982e-05	0.00112
gene:HanXRQChr06g0177101	6.20994	-1.26062	47.33	2.4622e-05	0.00112851
gene:HanXRQChr14g0431541	6.7866	0.314313	37.5529	2.4832e-05	0.00113636
gene:HanXRQChr12g0383241	-1.35131	1.91151	33.8919	2.49524e-05	0.0011401
gene:HanXRQChr09g0251561	6.56272	1.32849	33.8562	2.51004e-05	0.00114508
gene:HanXRQChr17g0551681	4.20065	0.085394	37.4407	2.52256e-05	0.00114901
gene:HanXRQChr09g0256291	-1.70988	3.72306	33.8138	2.52773e-05	0.00114959
gene:HanXRQChr03g0070051	2.23622	2.3549	33.7735	2.54468e-05	0.00115551
gene:HanXRQChr07g0204441	-2.60571	2.40329	33.758	2.55127e-05	0.00115672
gene:HanXRQChr09g0268931	2.60554	2.00896	33.743	2.55761e-05	0.00115781
gene:HanXRQChr15g0482421	-7.25747	0.846737	37.3251	2.56387e-05	0.00115886
gene:HanXRQChr06g0163941	4.38794	3.4332	33.7033	2.57453e-05	0.00116189
gene:HanXRQChr04g0110341	5.47483	0.273928	33.6659	2.59059e-05	0.00116735
gene:HanXRQChr04g0110051	0.970983	2.16302	33.6347	2.60407e-05	0.00117163
gene:HanXRQChr05g0132601	-4.65465	-0.57974	37.2014	2.60892e-05	0.00117202
gene:HanXRQChr01g0004611	8.4161	2.26619	37.1704	2.62039e-05	0.00117538
gene:HanXRQChr15g0481241	6.64568	0.0333633	37.1002	2.64647e-05	0.00118527
gene:HanXRQChr10g0305761	4.56717	2.18062	33.4652	2.67873e-05	0.00119328
gene:HanXRQChr04g0118091	2.90067	4.01462	33.4626	2.67988e-05	0.00119328
gene:HanXRQChr12g0385291	5.95819	3.31208	33.4622	2.68004e-05	0.00119328
gene:HanXRQChr07g0186681	-4.05701	1.17964	33.461	2.68058e-05	0.00119328
gene:HanXRQChr14g0462121	0.485877	4.85883	33.4203	2.6989e-05	0.00119893
gene:HanXRQChr14g0449451	3.38782	0.188558	33.4129	2.70221e-05	0.00119893
gene:HanXRQChr01g0028281	-5.41439	-0.432998	33.3989	2.70857e-05	0.00119893
gene:HanXRQChr06g0169841	2.25285	1.75672	33.3967	2.70955e-05	0.00119893
gene:HanXRQChr10g0296041	2.49341	1.4205	33.3659	2.72358e-05	0.00120332
gene:HanXRQChr15g0494381	3.46828	0.0985277	33.3322	2.73898e-05	0.00120831
gene:HanXRQChr06g0169541	7.39732	1.789	36.8303	2.74965e-05	0.0012112
gene:HanXRQChr16g0519081	5.74225	1.30062	33.279	2.76348e-05	0.00121548
gene:HanXRQChr03g0083641	-1.61024	2.09889	33.2435	2.77999e-05	0.00122091
gene:HanXRQChr03g0065941	-2.3986	5.66044	33.1769	2.81126e-05	0.0012328
gene:HanXRQChr14g0431131	-0.875798	2.68654	33.1529	2.82261e-05	0.00123594
gene:HanXRQChr16g0519251	1.38588	3.15953	33.114	2.84113e-05	0.0012422
gene:HanXRQChr07g0195951	3.89223	2.62772	33.0966	2.84947e-05	0.001244
gene:HanXRQChr04g0121661	1.23491	2.80897	33.0435	2.87506e-05	0.00125282
gene:HanXRQChr06g0178671	-3.55783	1.981	33.035	2.87919e-05	0.00125282
gene:HanXRQChr10g0287061	-0.901498	4.37217	33.0283	2.88244e-05	0.00125282
gene:HanXRQChr09g0271081	1.25514	3.46038	32.9985	2.89695e-05	0.00125607
gene:HanXRQChr13g0387281	5.83238	2.00363	32.9954	2.89847e-05	0.00125607
gene:HanXRQChr04g0101261	2.96806	0.471843	32.8995	2.94578e-05	0.0012747
gene:HanXRQChr06g0185141	2.41945	1.04558	32.8724	2.95933e-05	0.00127868
gene:HanXRQChr03g0067621	7.11338	2.42097	36.2045	3.007e-05	0.00129678
gene:HanXRQChr10g0301881	6.07225	0.84655	32.772	3.01003e-05	0.00129678
gene:HanXRQChr09g0263091	-0.843147	6.2432	32.7307	3.03121e-05	0.00130249
gene:HanXRQChr10g0311611	-2.13323	3.14466	32.7289	3.03214e-05	0.00130249
gene:HanXRQChr13g0396141	4.44979	0.911204	36.1133	3.04678e-05	0.00130687
gene:HanXRQChr12g0380781	-1.37003	7.12159	32.6893	3.05257e-05	0.00130732
gene:HanXRQChr05g0131691	6.06971	6.64474	32.6813	3.0567e-05	0.00130732
gene:HanXRQChr04g0113431	-1.98585	3.49112	32.6642	3.06562e-05	0.00130923
gene:HanXRQChr09g0271091	-0.941844	2.37844	32.6353	3.08067e-05	0.00131375
gene:HanXRQChr08g0217961	-3.64128	-0.346894	35.9807	3.10564e-05	0.00131979
gene:HanXRQChr02g0053571	2.23551	2.14204	32.5805	3.10956e-05	0.00131979
gene:HanXRQChr07g0201141	-2.6435	0.371162	32.5748	3.11253e-05	0.00131979
gene:HanXRQChr10g0312961	-0.93477	3.66652	32.5744	3.11278e-05	0.00131979
gene:HanXRQChr17g0541711	-1.00984	6.44552	32.5648	3.11787e-05	0.00132005
gene:HanXRQChr12g0381681	3.39526	0.702024	32.5456	3.12807e-05	0.00132246
gene:HanXRQChr06g0179731	4.40953	2.58548	32.537	3.13267e-05	0.00132251
gene:HanXRQChr13g0404361	6.66981	1.71975	32.4765	3.16513e-05	0.0013343
gene:HanXRQChr01g0005181	-1.14013	5.87033	32.3685	3.22401e-05	0.00135718
gene:HanXRQChr11g0347621	6.35369	2.0491	32.2626	3.28296e-05	0.00138001
gene:HanXRQChr09g0259581	6.05286	0.0173817	32.1868	3.32591e-05	0.00139421
gene:HanXRQChr05g0131601	2.51981	1.1789	32.1863	3.32621e-05	0.00139421
gene:HanXRQChr04g0127061	5.00616	0.391784	32.1408	3.35229e-05	0.00140315
gene:HanXRQChr11g0323431	4.80529	0.74847	32.126	3.36082e-05	0.00140472
gene:HanXRQChr13g0395221	-1.37093	5.30804	32.0991	3.37639e-05	0.00140922
gene:HanXRQChr17g0554341	4.82726	-0.22948	32.0448	3.40806e-05	0.00142043
gene:HanXRQChr17g0570321	-1.46524	3.05791	32.0101	3.42853e-05	0.00142694
gene:HanXRQChr14g0430081	5.69393	-1.23285	43.9872	3.44016e-05	0.00142976
gene:HanXRQChr13g0405851	0.967065	2.6376	31.9713	3.45149e-05	0.00143244
gene:HanXRQChr08g0226301	3.89786	1.45292	31.9613	3.45745e-05	0.00143288
gene:HanXRQChr14g0435081	4.29204	0.0287481	31.9532	3.46228e-05	0.00143288
gene:HanXRQChr04g0124321	3.55012	0.338085	31.9351	3.47312e-05	0.00143535
gene:HanXRQChr12g0368621	6.12167	0.170282	31.9238	3.47991e-05	0.00143613
gene:HanXRQChr08g0219241	1.93721	0.889351	31.8767	3.50829e-05	0.00144444
gene:HanXRQChr02g0053401	-1.91286	1.11658	31.8742	3.50985e-05	0.00144444
gene:HanXRQChr17g0533931	-0.870469	5.99666	31.8315	3.53581e-05	0.00145309
gene:HanXRQChr11g0342471	-5.06448	4.03903	31.7754	3.57031e-05	0.00146522
gene:HanXRQChr09g0237721	-3.85114	0.416841	31.7611	3.57917e-05	0.00146681
gene:HanXRQChr13g0404071	-1.69802	0.513357	31.7202	3.60463e-05	0.00147519
gene:HanXRQChr06g0181921	-3.73901	0.943283	37.1454	3.60976e-05	0.00147524
gene:HanXRQChr08g0222511	-1.25225	2.93693	31.6822	3.62846e-05	0.00147954
gene:HanXRQChr16g0507961	6.35329	0.620896	37.1004	3.63154e-05	0.00147954
gene:HanXRQChr10g0294911	8.30409	0.847751	43.4546	3.63537e-05	0.00147954
gene:HanXRQChr09g0273611	-4.72384	-0.0960605	31.6357	3.65787e-05	0.00148582
gene:HanXRQChr03g0074491	5.80716	-0.277307	31.6309	3.66089e-05	0.00148582
gene:HanXRQChr05g0148211	2.41587	0.769155	31.6031	3.67863e-05	0.00149048
gene:HanXRQChr14g0442641	4.08939	1.74615	31.597	3.68252e-05	0.00149048
gene:HanXRQChr02g0047761	6.73358	0.320983	34.7722	3.70666e-05	0.00149622
gene:HanXRQChr06g0184681	-0.775483	5.70912	31.5591	3.70686e-05	0.00149622
gene:HanXRQChr10g0277671	-0.616993	3.43914	31.5243	3.72935e-05	0.00150324
gene:HanXRQChr12g0369041	4.27195	-0.546997	31.4916	3.75067e-05	0.00150976
gene:HanXRQChr02g0036321	-6.1561	-1.41105	43.1414	3.75628e-05	0.00150995
gene:HanXRQChr11g0353171	6.11802	0.865153	34.6726	3.76186e-05	0.00151013
gene:HanXRQChr13g0388311	1.17279	3.31663	31.4521	3.77658e-05	0.00151398
gene:HanXRQChr11g0343571	5.33653	-0.353888	36.7696	3.79662e-05	0.00151994
gene:HanXRQChr05g0137461	2.38627	0.091953	31.3669	3.83315e-05	0.00153248
gene:HanXRQChr15g0496131	-3.75289	1.75489	31.3465	3.84685e-05	0.00153458
gene:HanXRQChr12g0373221	-4.19788	-0.59074	34.519	3.84883e-05	0.00153458
gene:HanXRQChr04g0094581	-1.30344	4.35003	31.3331	3.85582e-05	0.00153528
gene:HanXRQChr05g0158501	-3.85942	2.74552	31.3002	3.87813e-05	0.00154112
gene:HanXRQChr15g0492311	2.57959	2.20179	31.296	3.88095e-05	0.00154112
gene:HanXRQChr09g0262181	1.42	1.25724	31.2664	3.90109e-05	0.00154703
gene:HanXRQChr04g0096721	8.50775	4.55801	34.4149	3.90903e-05	0.00154809
gene:HanXRQChr14g0434531	7.99831	4.24336	34.4039	3.91549e-05	0.00154857
gene:HanXRQChr16g0529911	6.88867	2.03294	34.3761	3.93181e-05	0.00155293
gene:HanXRQChr12g0356851	1.25918	5.36784	31.1558	3.97749e-05	0.00156526
gene:HanXRQChr13g0404961	7.9932	0.988307	34.298	3.97797e-05	0.00156526
gene:HanXRQChr07g0188411	6.5063	0.106873	42.5945	3.97897e-05	0.00156526
gene:HanXRQChr06g0173121	-1.01242	8.75505	31.1364	3.99104e-05	0.00156791
gene:HanXRQChr04g0125941	-3.33023	-1.14697	31.1191	4.00317e-05	0.00157058
gene:HanXRQChr12g0382021	5.92488	0.929579	34.2255	4.02145e-05	0.00157397
gene:HanXRQChr09g0275501	5.72963	-0.297816	34.2237	4.02252e-05	0.00157397
gene:HanXRQChr04g0128441	4.83231	1.57035	36.274	4.06037e-05	0.00158667
gene:HanXRQChr03g0082051	-1.47372	3.50832	31.0286	4.06733e-05	0.00158728
gene:HanXRQChr13g0399101	-2.36036	0.0484515	31.0007	4.08736e-05	0.00159299
gene:HanXRQChr15g0467661	-4.62793	-1.03431	36.1902	4.10703e-05	0.00159821
gene:HanXRQChr03g0079441	-4.08737	-1.33147	30.9671	4.11161e-05	0.00159821
gene:HanXRQChr11g0331941	-3.24751	-0.767902	30.9574	4.11869e-05	0.00159884
gene:HanXRQChr04g0097521	-7.62479	2.33748	42.2147	4.14282e-05	0.00160435
gene:HanXRQChr10g0297341	4.85045	1.00531	30.9229	4.14378e-05	0.00160435
gene:HanXRQChr06g0166331	-5.15637	2.56599	30.8798	4.17542e-05	0.0016124
gene:HanXRQChr15g0489161	-3.52257	0.545684	30.8797	4.17552e-05	0.0016124
gene:HanXRQChr17g0534371	1.03579	3.16267	30.8534	4.19496e-05	0.00161778
gene:HanXRQChr17g0556711	5.02699	2.84912	30.8228	4.21773e-05	0.00162444
gene:HanXRQChr05g0141601	7.27096	1.38586	33.8434	4.25964e-05	0.00163843
gene:HanXRQChr04g0123891	4.53876	0.329831	30.7312	4.28662e-05	0.00164665
gene:HanXRQChr05g0143281	6.1984	-0.146145	33.6854	4.36279e-05	0.00167373
gene:HanXRQChr15g0476621	-2.50562	4.39116	30.6037	4.38466e-05	0.00167993
gene:HanXRQChr14g0450981	-4.90725	1.91526	30.584	4.40002e-05	0.00168229
gene:HanXRQChr10g0286231	-5.51593	-0.588365	33.6261	4.40225e-05	0.00168229
gene:HanXRQChr11g0329501	-3.17861	0.652003	30.5706	4.4105e-05	0.00168314
gene:HanXRQChr10g0298841	-5.87834	-0.818366	35.6617	4.41591e-05	0.00168314
gene:HanXRQChr05g0132881	-2.19764	7.84029	30.5015	4.46507e-05	0.00169967
gene:HanXRQChr08g0228811	5.50968	0.801522	35.5601	4.47838e-05	0.00170254
gene:HanXRQChr16g0530891	6.64959	4.12066	30.4114	4.53737e-05	0.00172274
gene:HanXRQChr01g0008061	5.32215	0.195656	33.4134	4.54718e-05	0.00172295
gene:HanXRQChr01g0015791	-2.0725	1.79976	30.3897	4.55498e-05	0.00172295
gene:HanXRQChr09g0242871	6.85916	0.538444	33.4014	4.55551e-05	0.00172295
gene:HanXRQChr09g0273501	-0.934534	4.19352	30.363	4.57669e-05	0.00172693
gene:HanXRQChr15g0491271	5.54735	-0.456304	33.3695	4.57775e-05	0.00172693
gene:HanXRQChr02g0048321	2.27249	1.88473	30.3467	4.5901e-05	0.0017281
gene:HanXRQChr01g0016171	-2.07306	0.0201731	30.3374	4.59772e-05	0.0017281
gene:HanXRQChr01g0022531	2.32295	2.84576	30.3364	4.59849e-05	0.0017281
gene:HanXRQChr16g0497591	-0.880731	6.56114	30.2492	4.67081e-05	0.00174761
gene:HanXRQChr07g0197221	5.9692	1.28822	30.2475	4.67223e-05	0.00174761
gene:HanXRQChr15g0494371	-0.872951	4.68104	30.2463	4.67323e-05	0.00174761
gene:HanXRQChr17g0562941	6.84112	1.13448	41.0903	4.67659e-05	0.00174761
gene:HanXRQChr08g0223431	4.60095	0.620253	30.2381	4.68008e-05	0.00174761
gene:HanXRQChr02g0041761	5.03713	-0.506268	30.2174	4.6975e-05	0.00175189
gene:HanXRQChr03g0065181	4.25171	1.12948	30.2064	4.70674e-05	0.00175311
gene:HanXRQChr06g0169381	-1.38824	4.97021	30.1864	4.72369e-05	0.0017572
gene:HanXRQChr12g0372591	7.37448	1.44504	33.1251	4.75234e-05	0.00176563
gene:HanXRQChr05g0142421	5.00835	-0.31407	30.1403	4.76286e-05	0.0017673
gene:HanXRQChr08g0225621	2.89329	0.271531	30.1226	4.77805e-05	0.00177071
gene:HanXRQChr06g0174791	5.17592	1.80165	30.1107	4.78831e-05	0.00177228
gene:HanXRQChr03g0070391	2.94835	0.962533	30.069	4.82429e-05	0.00178335
gene:HanXRQChr15g0468221	-2.04185	4.2294	30.0268	4.86099e-05	0.00179298
gene:HanXRQChr07g0200581	-1.64947	3.52537	30.0251	4.86253e-05	0.00179298
gene:HanXRQChr14g0429221	-0.510992	4.69574	30.0127	4.87337e-05	0.00179473
gene:HanXRQChr14g0459101	-1.50732	3.25952	29.9426	4.9353e-05	0.00181524
gene:HanXRQChr15g0494941	-3.94827	-1.19413	29.9358	4.94139e-05	0.00181524
gene:HanXRQChr07g0192961	-2.01891	2.80877	29.9263	4.9498e-05	0.00181606
gene:HanXRQChr12g0354421	0.526185	4.53626	29.913	4.96174e-05	0.00181817
gene:HanXRQChr03g0077351	-4.31797	0.293278	29.893	4.97964e-05	0.00182246
gene:HanXRQChr15g0480931	-0.731714	4.52899	29.8636	5.00616e-05	0.00182989
gene:HanXRQChr04g0111391	-2.5708	2.12051	29.8289	5.03769e-05	0.00183724
gene:HanXRQChr04g0124961	0.941598	2.27438	29.8277	5.03876e-05	0.00183724
gene:HanXRQChr09g0248861	-6.46757	-0.84685	40.3221	5.08821e-05	0.00185298
gene:HanXRQChr14g0459221	1.99533	1.23354	29.7466	5.11322e-05	0.00185856
gene:HanXRQChr01g0021461	3.78588	0.381675	29.7318	5.12694e-05	0.00185856
gene:HanXRQChr16g0516701	-5.02113	2.25461	29.7263	5.13204e-05	0.00185856
gene:HanXRQChr01g0005371	2.51896	-0.470192	29.7192	5.13866e-05	0.00185856
gene:HanXRQChr10g0307511	3.87041	1.3371	29.7166	5.14107e-05	0.00185856
gene:HanXRQChr06g0177771	5.43131	-0.946457	40.2281	5.14145e-05	0.00185856
gene:HanXRQChr01g0026781	4.2478	4.45528	29.6922	5.16384e-05	0.00186437
gene:HanXRQChr14g0447491	6.79054	1.82784	29.6749	5.18009e-05	0.00186794
gene:HanXRQChr06g0170631	-2.51376	1.44823	29.6557	5.19817e-05	0.00187217
gene:HanXRQChr08g0208781	3.79418	1.68151	29.648	5.20544e-05	0.00187249
gene:HanXRQChr07g0197211	1.5613	2.96877	29.6181	5.23376e-05	0.00188038
gene:HanXRQChr13g0406641	3.04466	0.607171	29.5558	5.29338e-05	0.00189948
gene:HanXRQChr05g0162331	-1.16117	5.54659	29.5472	5.30165e-05	0.00190013
gene:HanXRQChr15g0478441	3.2985	1.86764	29.5326	5.31576e-05	0.00190287
gene:HanXRQChr03g0078281	-4.82948	1.41865	29.52	5.32798e-05	0.00190315
gene:HanXRQChr17g0562301	6.28089	-0.647645	32.3849	5.32946e-05	0.00190315
gene:HanXRQChr03g0080191	-2.01332	6.23744	29.4472	5.39904e-05	0.00192335
gene:HanXRQChr01g0002291	1.4942	4.15045	29.4472	5.39912e-05	0.00192335
gene:HanXRQChr08g0216161	-1.75714	1.53182	29.4073	5.43854e-05	0.00193477
gene:HanXRQChr12g0368261	5.75244	1.43199	29.4014	5.44433e-05	0.00193477
gene:HanXRQChr13g0404791	-2.96043	0.976365	29.3754	5.47028e-05	0.00194165
gene:HanXRQChr09g0249021	3.07797	1.00828	29.3604	5.48525e-05	0.00194462
gene:HanXRQChr11g0346871	-1.71213	3.71116	29.3442	5.50156e-05	0.00194806
gene:HanXRQChr17g0544671	4.63032	0.125685	29.3351	5.5107e-05	0.00194895
gene:HanXRQChr08g0216011	4.46365	-0.401873	34.0487	5.53814e-05	0.00195415
gene:HanXRQChr01g0008021	5.09926	1.45695	29.3074	5.53871e-05	0.00195415
gene:HanXRQChr08g0209041	2.09783	0.94574	29.2978	5.54838e-05	0.00195522
gene:HanXRQChr14g0429301	-1.68281	0.656626	29.2858	5.56056e-05	0.00195717
gene:HanXRQChr10g0307451	5.28652	-0.154345	29.2702	5.57645e-05	0.00196042
gene:HanXRQChr07g0206251	3.25722	1.46985	29.2405	5.6069e-05	0.001967
gene:HanXRQChr17g0536741	2.10877	1.84674	29.2389	5.60853e-05	0.001967
gene:HanXRQChr01g0010991	1.52641	4.66073	29.2303	5.61736e-05	0.00196775
gene:HanXRQChr04g0127181	4.46466	0.136763	29.2172	5.63094e-05	0.00197016
gene:HanXRQChr08g0235021	-4.50283	-0.727554	32.0155	5.64713e-05	0.00197055
gene:HanXRQChr10g0280171	3.28771	1.0325	29.1967	5.65206e-05	0.00197055
gene:HanXRQChr02g0039951	4.24279	0.0712645	29.191	5.65803e-05	0.00197055
gene:HanXRQChr17g0569951	7.09927	-0.253467	39.3705	5.65885e-05	0.00197055
gene:HanXRQChr06g0172061	-4.57911	-0.835674	31.9395	5.71515e-05	0.0019878
gene:HanXRQChr06g0170481	-4.02055	-1.1872	29.1222	5.72994e-05	0.0019906
gene:HanXRQChr11g0348331	1.79183	2.34893	29.0985	5.75491e-05	0.00199691
gene:HanXRQChr16g0516751	-1.64912	3.12919	29.0751	5.77977e-05	0.00200173
gene:HanXRQChr13g0422571	4.49404	-0.836672	31.8628	5.78479e-05	0.00200173
gene:HanXRQChr03g0092661	-0.818292	3.76498	29.0662	5.7892e-05	0.00200173
gene:HanXRQChr16g0530001	-2.48572	2.81948	29.0579	5.79805e-05	0.00200244
gene:HanXRQChr17g0566191	-4.58974	1.10495	31.8308	5.81407e-05	0.00200562
gene:HanXRQChr07g0204381	-1.32528	1.50851	29.0271	5.831e-05	0.0020091
gene:HanXRQChr07g0186161	1.71768	1.30425	29.0144	5.84459e-05	0.00201143
gene:HanXRQChr08g0214201	-0.594322	5.46435	28.9897	5.87126e-05	0.00201825
gene:HanXRQChr10g0301101	2.22792	1.02936	28.9714	5.89117e-05	0.00202273
gene:HanXRQChr15g0496181	-1.67989	2.61128	28.9599	5.90367e-05	0.00202344
gene:HanXRQChr15g0488701	5.92385	-0.124127	31.7244	5.91279e-05	0.00202344
gene:HanXRQChr03g0086071	-1.9256	1.98739	28.9496	5.91485e-05	0.00202344
gene:HanXRQChr09g0255401	4.42946	0.3299	28.9387	5.9267e-05	0.00202344
gene:HanXRQChr12g0361121	3.10877	0.821143	28.9365	5.92916e-05	0.00202344
gene:HanXRQChr09g0254511	5.86687	-0.999592	31.7013	5.93451e-05	0.00202344
gene:HanXRQChr17g0563061	5.37476	0.733695	28.9137	5.95413e-05	0.00202778
gene:HanXRQChr08g0230081	-3.72131	-0.168916	28.8943	5.97557e-05	0.00203135
gene:HanXRQChr12g0383711	5.57835	-0.854909	38.8692	5.98973e-05	0.00203135
gene:HanXRQChr14g0450991	4.81536	-0.575753	31.6413	5.99119e-05	0.00203135
gene:HanXRQChr17g0553451	3.54434	0.075866	28.8792	5.99223e-05	0.00203135
gene:HanXRQChr05g0143691	-1.96885	1.94035	28.8488	6.02599e-05	0.00204045
gene:HanXRQChr16g0521771	-4.16078	-0.426147	31.5703	6.0592e-05	0.00204763
gene:HanXRQChr03g0062881	3.28524	2.31009	28.8173	6.06114e-05	0.00204763
gene:HanXRQChr08g0210811	8.66514	1.60672	31.5548	6.07416e-05	0.00204968
gene:HanXRQChr12g0368211	2.77082	0.647328	28.7829	6.09982e-05	0.00205448
gene:HanXRQChr08g0229061	-5.67404	-0.778103	31.5257	6.10234e-05	0.00205448
gene:HanXRQChr03g0093641	1.10468	2.80212	28.7569	6.12925e-05	0.00205897
gene:HanXRQChr13g0416421	-0.891591	5.28774	28.7566	6.12969e-05	0.00205897
gene:HanXRQChr02g0047561	5.63862	2.12054	28.7108	6.18195e-05	0.00207416
gene:HanXRQChr05g0133811	-1.77593	1.21369	28.6546	6.24666e-05	0.00209348
gene:HanXRQChr04g0099531	0.89186	3.92056	28.6113	6.29716e-05	0.00210716
gene:HanXRQChr04g0107561	3.54668	1.19571	28.6073	6.30178e-05	0.00210716
gene:HanXRQChr12g0355901	-4.97275	5.53528	28.5815	6.33211e-05	0.0021149
gene:HanXRQChr01g0030731	5.82971	1.16401	31.2826	6.34374e-05	0.00211638
gene:HanXRQChr08g0229881	4.63431	2.13329	28.5525	6.36645e-05	0.00211971
gene:HanXRQChr12g0358601	1.61908	1.43805	28.551	6.36815e-05	0.00211971
gene:HanXRQChr08g0232071	5.4942	1.44041	28.5361	6.38587e-05	0.00212321
gene:HanXRQChr11g0325351	-1.33881	3.23642	28.4974	6.43203e-05	0.00213615
gene:HanXRQChr17g0543201	1.45399	2.29815	28.4555	6.48248e-05	0.00214992
gene:HanXRQChr09g0271871	1.32037	2.62608	28.4509	6.48812e-05	0.00214992
gene:HanXRQChr17g0566181	-3.35116	2.616	28.4435	6.49703e-05	0.00215045
gene:HanXRQChr09g0260091	6.67285	1.3533	31.1082	6.52362e-05	0.00215287
gene:HanXRQChr13g0407711	2.65828	2.97309	28.4201	6.52553e-05	0.00215287
gene:HanXRQChr16g0516741	2.55819	1.3592	28.4194	6.52628e-05	0.00215287
gene:HanXRQChr05g0145991	4.19009	-0.225102	28.403	6.5464e-05	0.00215546
gene:HanXRQChr16g0521051	1.42576	3.70818	28.401	6.54878e-05	0.00215546
gene:HanXRQChr13g0389721	-0.980217	1.72189	28.327	6.64004e-05	0.00218305
gene:HanXRQChr05g0131761	4.39586	-0.471346	32.7491	6.68587e-05	0.00219567
gene:HanXRQChr08g0232271	-2.8162	-0.847725	28.2816	6.69667e-05	0.00219676
gene:HanXRQChr09g0252481	-0.643498	4.99331	28.2741	6.70604e-05	0.00219739
gene:HanXRQChr09g0269751	-2.32636	2.98624	28.2604	6.72331e-05	0.00220059
gene:HanXRQChr07g0189781	4.85582	-1.18493	30.9009	6.74505e-05	0.00220526
gene:HanXRQChr17g0564771	3.61595	0.00956248	28.2297	6.7622e-05	0.00220841
gene:HanXRQChr12g0365841	4.49036	1.31026	28.2135	6.78278e-05	0.00221268
gene:HanXRQChr05g0150501	0.741614	3.86795	28.184	6.8204e-05	0.00222248
gene:HanXRQChr03g0093961	1.55615	1.86368	28.1669	6.84233e-05	0.00222716
gene:HanXRQChr01g0006281	2.01632	1.79469	28.1494	6.86479e-05	0.00222868
gene:HanXRQChr05g0152811	9.39384	5.4066	30.7896	6.86748e-05	0.00222868
gene:HanXRQChr06g0178341	4.18014	2.67505	28.1433	6.87269e-05	0.00222868
gene:HanXRQChr15g0478241	5.71175	0.239283	30.7808	6.87729e-05	0.00222868
gene:HanXRQChr15g0472871	5.34245	1.74532	28.1237	6.89813e-05	0.00223072
gene:HanXRQChr09g0277211	1.65131	4.55896	28.1232	6.89874e-05	0.00223072
gene:HanXRQChr07g0190831	-2.71077	4.0743	28.1089	6.91733e-05	0.00223191
gene:HanXRQChr12g0373331	6.30462	1.28083	30.7446	6.91779e-05	0.00223191
gene:HanXRQChr04g0121761	-0.80016	5.24636	28.1028	6.92518e-05	0.00223191
gene:HanXRQChr07g0201971	-4.92914	2.58243	28.0797	6.95543e-05	0.00223921
gene:HanXRQChr15g0463021	6.20436	0.363708	30.682	6.98834e-05	0.00224662
gene:HanXRQChr13g0395341	5.30094	1.15718	28.0469	6.99846e-05	0.00224662
gene:HanXRQChr13g0418711	4.18132	2.08667	28.03	7.02086e-05	0.00224662
gene:HanXRQChr14g0441951	3.50992	1.60816	28.0246	7.02801e-05	0.00224662
gene:HanXRQChr01g0006971	-1.22256	3.76833	28.0215	7.03209e-05	0.00224662
gene:HanXRQChr05g0153301	5.32568	2.0713	28.0189	7.03547e-05	0.00224662
gene:HanXRQChr01g0007451	1.67466	1.53843	28.0159	7.03953e-05	0.00224662
gene:HanXRQChr10g0283751	-1.0405	4.46991	28.0159	7.03953e-05	0.00224662
gene:HanXRQChr05g0161561	-1.27084	1.25901	28.0101	7.04721e-05	0.00224663
gene:HanXRQChr12g0367261	5.11811	1.42272	27.9534	7.12294e-05	0.00226832
gene:HanXRQChr02g0052951	6.63429	2.02082	27.9108	7.18055e-05	0.00228419
gene:HanXRQChr14g0457181	5.12368	-0.10448	27.8933	7.20433e-05	0.00228928
gene:HanXRQChr04g0106831	2.31135	4.3337	27.8862	7.21393e-05	0.00228986
gene:HanXRQChr04g0105051	4.55246	0.563872	27.8683	7.23836e-05	0.00229433
gene:HanXRQChr15g0491681	3.83882	-0.286283	27.8645	7.2436e-05	0.00229433
gene:HanXRQChr12g0362901	-0.578415	3.41428	27.8498	7.26385e-05	0.00229827
gene:HanXRQChr13g0404321	-1.97793	5.45089	27.8401	7.27713e-05	0.0023
gene:HanXRQChr05g0146221	1.90059	2.50465	27.8005	7.33193e-05	0.00231483
gene:HanXRQChr01g0029821	4.18289	3.42248	27.7757	7.36651e-05	0.00232325
gene:HanXRQChr10g0289151	5.17682	0.926779	30.3282	7.40297e-05	0.00233215
gene:HanXRQChr09g0261541	5.18372	-0.670194	30.3219	7.41057e-05	0.00233215
gene:HanXRQChr15g0476201	-1.12399	2.11312	27.7023	7.46977e-05	0.00234827
gene:HanXRQChr15g0466321	-0.596713	3.52542	27.6846	7.49492e-05	0.00235366
gene:HanXRQChr07g0199831	3.57218	0.931842	27.6714	7.51369e-05	0.00235704
gene:HanXRQChr05g0150631	-5.54258	1.46029	31.9278	7.55248e-05	0.00236669
gene:HanXRQChr09g0250021	3.4263	-0.824723	27.6326	7.56932e-05	0.00236801
gene:HanXRQChr16g0525041	2.77268	1.21375	27.6302	7.57282e-05	0.00236801
gene:HanXRQChr05g0142081	-6.07529	-0.0499032	31.8957	7.5888e-05	0.00237049
gene:HanXRQChr08g0211741	-3.64874	0.950822	27.5909	7.62973e-05	0.00238075
gene:HanXRQChr05g0142751	2.20067	2.87372	27.481	7.7912e-05	0.00242856
gene:HanXRQChr14g0430281	6.03875	0.391675	30.0012	7.8114e-05	0.00243179
gene:HanXRQChr17g0547831	4.70533	0.722679	27.458	7.82544e-05	0.00243179
gene:HanXRQChr10g0299781	5.41804	-0.386057	36.5774	7.82635e-05	0.00243179
gene:HanXRQChr01g0006271	4.75893	-0.091116	27.4324	7.86383e-05	0.00244086
gene:HanXRQChr10g0279981	-3.33059	4.64607	27.4147	7.89054e-05	0.00244657
gene:HanXRQChr12g0364641	-1.1655	4.10244	27.4013	7.91077e-05	0.00244824
gene:HanXRQChr13g0401461	-1.02786	6.46786	27.4001	7.91257e-05	0.00244824
gene:HanXRQChr16g0502221	-4.48654	-0.321199	27.3775	7.94691e-05	0.00245427
gene:HanXRQChr08g0210491	-0.788379	2.20847	27.3763	7.94874e-05	0.00245427
gene:HanXRQChr16g0515341	4.23905	0.134382	27.3646	7.96646e-05	0.00245716
gene:HanXRQChr06g0178231	-2.13789	-0.404332	27.3437	7.99848e-05	0.00246445
gene:HanXRQChr09g0241051	6.57755	1.01845	29.8481	8.0113e-05	0.00246582
gene:HanXRQChr16g0511491	-2.59199	1.37654	27.3239	8.02887e-05	0.00246865
gene:HanXRQChr17g0537211	1.4718	6.31188	27.3109	8.04889e-05	0.00247222
gene:HanXRQChr09g0271621	-3.16048	0.100156	27.2946	8.0741e-05	0.00247738
gene:HanXRQChr04g0099571	1.22104	1.22074	27.2786	8.09892e-05	0.0024824
gene:HanXRQChr05g0148631	1.33245	2.25089	27.2709	8.11088e-05	0.00248348
gene:HanXRQChr03g0091441	-0.754855	2.32643	27.2522	8.14001e-05	0.00248855
gene:HanXRQChr13g0407581	2.28097	3.99323	27.2494	8.14435e-05	0.00248855
gene:HanXRQChr13g0399351	2.77486	0.247966	27.2268	8.17981e-05	0.0024968
gene:HanXRQChr03g0062341	5.8705	-0.659129	29.7013	8.20869e-05	0.00250237
gene:HanXRQChr02g0031801	4.16137	0.45472	27.2044	8.21509e-05	0.00250237
gene:HanXRQChr01g0007141	6.44067	3.34319	27.1945	8.23067e-05	0.00250411
gene:HanXRQChr06g0182601	-2.38368	1.84375	27.19	8.23782e-05	0.00250411
gene:HanXRQChr05g0130311	4.59996	0.607735	29.6736	8.24654e-05	0.00250417
gene:HanXRQChr15g0491251	4.28997	1.27754	27.1735	8.26398e-05	0.00250688
gene:HanXRQChr03g0082451	-1.37113	5.80228	27.1249	8.34167e-05	0.00252784
gene:HanXRQChr09g0268361	-3.45851	4.69415	27.1127	8.36131e-05	0.00253119
gene:HanXRQChr15g0492361	-0.745205	3.34393	27.1043	8.37488e-05	0.00253269
gene:HanXRQChr09g0269961	-2.40354	2.68316	27.0913	8.39585e-05	0.00253643
gene:HanXRQChr14g0458881	1.15589	3.70913	27.0809	8.41266e-05	0.0025389
gene:HanXRQChr01g0027241	-2.73739	-0.292343	27.0668	8.43556e-05	0.0025432
gene:HanXRQChr01g0016681	4.54871	-0.227968	29.5123	8.47085e-05	0.00255123
gene:HanXRQChr09g0267791	1.25516	3.31466	27.0172	8.51672e-05	0.00255489
gene:HanXRQChr08g0213021	-2.63115	1.92194	27.0132	8.52331e-05	0.00255489
gene:HanXRQChr11g0340981	-0.738268	3.99936	27.0131	8.5235e-05	0.00255489
gene:HanXRQChr17g0539841	-2.49897	1.97572	27.0092	8.5298e-05	0.00255489
gene:HanXRQChr11g0353521	1.64174	1.3583	27.0069	8.5337e-05	0.00255489
gene:HanXRQChr06g0181471	-0.55395	4.29008	27.006	8.53512e-05	0.00255489
gene:HanXRQChr15g0471081	5.4116	4.23622	27.0002	8.54465e-05	0.00255514
gene:HanXRQChr10g0311021	-4.59041	-0.679228	29.4343	8.58194e-05	0.00256369
gene:HanXRQChr02g0054941	-0.78109	4.91075	26.9639	8.6048e-05	0.00256696
gene:HanXRQChr04g0100061	5.64682	-0.724588	31.0614	8.61032e-05	0.00256696
gene:HanXRQChr09g0267821	-3.75735	-0.496317	26.9446	8.63692e-05	0.00257228
gene:HanXRQChr01g0011911	7.65725	0.150868	35.7513	8.6465e-05	0.00257253
gene:HanXRQChr10g0284051	2.71279	0.753071	26.88	8.74555e-05	0.00259937
gene:HanXRQChr14g0430851	-2.05336	3.27188	26.8528	8.79191e-05	0.00261051
gene:HanXRQChr16g0500991	4.98018	1.84695	26.8368	8.81917e-05	0.00261597
gene:HanXRQChr14g0461811	2.16976	2.65756	26.8244	8.84038e-05	0.0026164
gene:HanXRQChr11g0332321	6.51231	0.151132	29.2558	8.84222e-05	0.0026164
gene:HanXRQChr08g0214661	3.49722	0.733273	26.8204	8.8473e-05	0.0026164
gene:HanXRQChr09g0239251	-3.49548	-0.379633	26.8115	8.86249e-05	0.00261826
gene:HanXRQChr08g0218841	-0.476464	5.6162	26.7723	8.93018e-05	0.00263137
gene:HanXRQChr12g0356281	-0.905345	3.1959	26.7707	8.93307e-05	0.00263137
gene:HanXRQChr03g0084321	-0.813774	4.96117	26.7668	8.93969e-05	0.00263137
gene:HanXRQChr11g0329411	-0.541691	4.64535	26.7633	8.94591e-05	0.00263137
gene:HanXRQChr04g0112541	4.99357	0.421434	26.7516	8.96618e-05	0.00263137
gene:HanXRQChr08g0224921	1.78149	2.3192	26.7499	8.96922e-05	0.00263137
gene:HanXRQChr01g0016751	2.82397	1.41158	26.7497	8.96946e-05	0.00263137
gene:HanXRQChr11g0328361	-3.78188	-0.0489644	26.7335	8.99785e-05	0.00263675
gene:HanXRQChr17g0533571	-1.53146	2.45268	26.729	9.00573e-05	0.00263675
gene:HanXRQChr10g0315981	-3.61797	-0.218103	30.7391	9.04665e-05	0.00264595
gene:HanXRQChr15g0469801	1.51395	3.53579	26.7008	9.05513e-05	0.00264595
gene:HanXRQChr08g0237371	-1.19046	3.34456	26.6934	9.06832e-05	0.00264718
gene:HanXRQChr05g0156111	4.17357	1.97891	26.6824	9.08763e-05	0.00265018
gene:HanXRQChr07g0200081	3.49374	1.0153	26.6607	9.12615e-05	0.00265597
gene:HanXRQChr16g0508261	-2.36484	1.7748	26.658	9.13089e-05	0.00265597
gene:HanXRQChr02g0040071	2.50673	0.930228	26.656	9.13455e-05	0.00265597
gene:HanXRQChr17g0537571	-2.69059	1.3012	26.6474	9.14981e-05	0.00265778
gene:HanXRQChr05g0163301	3.31469	-0.105136	26.6407	9.16182e-05	0.00265864
gene:HanXRQChr13g0408171	5.42005	0.962401	26.6032	9.22904e-05	0.00267547
gene:HanXRQChr09g0240481	5.94683	2.08724	26.5963	9.2414e-05	0.00267547
gene:HanXRQChr11g0340741	4.28492	2.48938	26.5931	9.24708e-05	0.00267547
gene:HanXRQChr15g0487001	-3.32188	-0.960348	26.5808	9.26944e-05	0.00267561
gene:HanXRQChr09g0247881	5.55387	-0.469499	26.5741	9.28153e-05	0.00267561
gene:HanXRQChr05g0136261	-2.28077	1.05458	26.5666	9.29508e-05	0.00267561
gene:HanXRQChr01g0000231	1.89934	0.0554768	26.5659	9.29634e-05	0.00267561
gene:HanXRQChr05g0140931	-0.916795	1.67503	26.5631	9.3014e-05	0.00267561
gene:HanXRQChr16g0525031	6.6235	1.80624	26.5627	9.30211e-05	0.00267561
gene:HanXRQChr15g0495611	-0.624402	4.87592	26.5386	9.3461e-05	0.00268563
gene:HanXRQChr17g0542421	-1.6775	2.38419	26.4915	9.43255e-05	0.00270783
gene:HanXRQChr07g0191041	-2.38374	-0.235387	26.4754	9.46213e-05	0.00271368
gene:HanXRQChr01g0004601	6.84985	3.35003	26.451	9.50751e-05	0.00272404
gene:HanXRQChr03g0093351	4.89404	-0.82588	30.403	9.52921e-05	0.0027276
gene:HanXRQChr11g0352941	1.44643	3.44048	26.4281	9.55021e-05	0.00273095
gene:HanXRQChr03g0064511	1.35398	2.47238	26.4203	9.56488e-05	0.00273127
gene:HanXRQChr01g0001451	5.5825	-0.455534	28.7871	9.5699e-05	0.00273127
gene:HanXRQChr06g0179691	2.04059	4.79459	26.4063	9.59108e-05	0.0027327
gene:HanXRQChr01g0025341	-3.39579	2.57717	30.3597	9.59347e-05	0.0027327
gene:HanXRQChr17g0544811	-1.80108	6.67793	26.3837	9.63375e-05	0.00274152
gene:HanXRQChr12g0362511	-1.74221	1.42266	26.3736	9.6528e-05	0.00274429
gene:HanXRQChr04g0111151	2.01738	1.61016	26.3438	9.70939e-05	0.00275771
gene:HanXRQChr15g0485481	1.56154	0.56213	26.3349	9.72626e-05	0.00275984
gene:HanXRQChr10g0298731	3.71212	-0.541378	26.2871	9.81797e-05	0.00278318
gene:HanXRQChr05g0130331	3.37369	-0.691207	26.2739	9.84358e-05	0.00278775
gene:HanXRQChr05g0156031	-0.79776	4.64535	26.2652	9.86043e-05	0.00278984
gene:HanXRQChr03g0092311	-1.90757	5.28198	26.2135	9.96114e-05	0.00281309
gene:HanXRQChr13g0417321	3.93881	-0.544948	26.2133	9.96172e-05	0.00281309
gene:HanXRQChr09g0271661	3.48916	-0.723177	26.1996	9.98858e-05	0.00281581
gene:HanXRQChr12g0366081	-0.692446	5.00836	26.1986	9.99052e-05	0.00281581
gene:HanXRQChr04g0095301	2.6652	2.36371	26.173	0.00010041	0.00282732
gene:HanXRQChr01g0012361	1.29276	1.71008	26.1437	0.000100991	0.00284085
gene:HanXRQChr07g0201281	-0.571562	3.383	26.1391	0.000101083	0.00284085
gene:HanXRQChr06g0167201	1.26513	4.91742	26.1216	0.000101434	0.00284601
gene:HanXRQChr16g0507711	6.54524	3.80886	26.1202	0.00010146	0.00284601
gene:HanXRQChr04g0109401	5.28142	0.239594	28.435	0.000101617	0.00284769
gene:HanXRQChr01g0022261	-1.03569	1.92076	26.1055	0.000101756	0.00284888
gene:HanXRQChr09g0238991	-3.66785	0.72611	29.918	0.000102788	0.0028741
gene:HanXRQChr15g0489091	2.70274	1.16931	26.0512	0.000102852	0.0028741
gene:HanXRQChr10g0291581	2.8339	0.70369	26.0464	0.00010295	0.00287411
gene:HanXRQChr09g0268741	3.1857	0.120035	26.0273	0.00010334	0.00288226
gene:HanXRQChr09g0249741	6.15517	-0.673511	28.3131	0.000103764	0.00288938
gene:HanXRQChr09g0260011	2.73238	1.36927	26.0053	0.000103792	0.00288938
gene:HanXRQChr09g0266581	-2.22382	0.908552	25.9783	0.000104348	0.0029021
gene:HanXRQChr04g0113371	4.72298	-0.882186	28.2444	0.000104995	0.00291556
gene:HanXRQChr03g0091341	-2.94284	-0.934661	25.9454	0.000105029	0.00291556
gene:HanXRQChr16g0504241	0.536801	5.06139	25.9281	0.00010539	0.00292165
gene:HanXRQChr11g0322391	2.85494	2.69907	25.9228	0.0001055	0.00292165
gene:HanXRQChr03g0089751	7.25063	1.55187	29.7494	0.000105551	0.00292165
gene:HanXRQChr12g0355311	-1.16073	1.63243	25.9159	0.000105646	0.00292165
gene:HanXRQChr13g0403641	-3.39045	-0.0998199	25.8947	0.000106092	0.0029288
gene:HanXRQChr02g0035161	5.80138	2.25138	25.8919	0.000106149	0.0029288
gene:HanXRQChr07g0196551	-3.46127	-0.419708	25.8894	0.000106203	0.0029288
gene:HanXRQChr01g0021631	-5.27266	0.795514	29.6862	0.00010661	0.00293474
gene:HanXRQChr02g0057031	4.51818	0.36816	25.8697	0.000106618	0.00293474
gene:HanXRQChr07g0189531	6.51872	-0.923399	34.007	0.000107364	0.0029507
gene:HanXRQChr15g0485111	5.33872	0.565982	25.833	0.000107399	0.0029507
gene:HanXRQChr15g0468851	-1.4861	0.749299	25.8245	0.000107581	0.00295295
gene:HanXRQChr14g0434301	5.54192	1.89482	25.8051	0.000107995	0.00296157
gene:HanXRQChr01g0011421	6.33587	2.02375	28.069	0.000108217	0.00296489
gene:HanXRQChr13g0423621	2.78896	4.32575	25.7772	0.000108598	0.00297257
gene:HanXRQChr13g0411881	3.31752	0.0727374	25.7718	0.000108714	0.00297296
gene:HanXRQChr13g0422131	-1.4072	-0.130735	25.7638	0.000108886	0.00297421
gene:HanXRQChr05g0149161	-4.40182	0.87363	25.7592	0.000108987	0.00297421
gene:HanXRQChr01g0025121	-2.63914	1.51271	25.7557	0.000109063	0.00297421
gene:HanXRQChr13g0413181	4.674	-0.788549	28.0098	0.000109331	0.00297876
gene:HanXRQChr17g0554601	1.17247	3.19772	25.7323	0.000109572	0.00298257
gene:HanXRQChr09g0268621	-2.84335	0.00589387	25.7121	0.000110014	0.00298909
gene:HanXRQChr10g0313071	6.75436	1.14593	27.9737	0.000110015	0.00298909
gene:HanXRQChr05g0161931	-4.72318	0.349761	25.6772	0.000110784	0.00300721
gene:HanXRQChr07g0202091	-1.87661	3.61496	25.6678	0.000110992	0.00301007
gene:HanXRQChr17g0533681	0.466627	5.54991	25.6066	0.000112355	0.00304425
gene:HanXRQChr06g0182861	-2.03292	1.32721	25.6006	0.000112491	0.00304458
gene:HanXRQChr04g0094931	-0.780893	2.96887	25.5928	0.000112666	0.00304458
gene:HanXRQChr16g0505551	3.97572	0.272516	25.5923	0.000112678	0.00304458
gene:HanXRQChr15g0466261	0.963136	5.03645	25.5792	0.000112973	0.00304974
gene:HanXRQChr15g0469981	1.60958	0.232877	25.5552	0.000113518	0.00306164
gene:HanXRQChr17g0543701	5.71028	-0.386955	29.24	0.000114436	0.00308347
gene:HanXRQChr16g0521811	-0.906448	4.49821	25.5106	0.000114536	0.00308347
gene:HanXRQChr13g0413281	0.562423	5.12925	25.4844	0.000115138	0.00309503
gene:HanXRQChr09g0243931	-6.17289	1.68717	29.1996	0.000115176	0.00309503
gene:HanXRQChr05g0136341	-2.65307	1.29137	25.4742	0.000115374	0.00309753
gene:HanXRQChr11g0325011	-5.81857	0.123267	29.1741	0.000115648	0.00310204
gene:HanXRQChr13g0419651	2.13247	6.22019	25.4558	0.000115801	0.00310331
gene:HanXRQChr14g0426901	-2.29674	0.855432	25.426	0.000116496	0.00311911
gene:HanXRQChr15g0483961	3.30059	1.86129	25.4116	0.000116832	0.00312526
gene:HanXRQChr11g0328071	-0.989785	3.93182	25.3954	0.000117213	0.0031326
gene:HanXRQChr04g0099631	3.80481	-0.0244067	25.3669	0.000117888	0.00314667
gene:HanXRQChr09g0249951	-5.08172	0.240157	25.3641	0.000117953	0.00314667
gene:HanXRQChr04g0096071	6.25527	-0.118679	27.5565	0.000118297	0.00315299
gene:HanXRQChr05g0154851	3.94652	1.32551	25.3257	0.000118867	0.00316531
gene:HanXRQChr05g0149031	-1.23941	6.07149	25.3164	0.00011909	0.00316838
gene:HanXRQChr04g0114521	5.02203	0.0196783	25.2786	0.00012	0.00318936
gene:HanXRQChr15g0480531	5.09932	-0.404477	27.4704	0.000120096	0.00318936
gene:HanXRQChr05g0161271	6.59973	-0.0917356	27.4511	0.000120502	0.00319727
gene:HanXRQChr07g0195611	-0.911347	3.45019	25.245	0.000120816	0.00320272
gene:HanXRQChr13g0403501	2.45256	2.49467	25.2381	0.000120986	0.00320432
gene:HanXRQChr17g0555611	-0.454308	4.73862	25.2052	0.000121791	0.00322275
gene:HanXRQChr01g0017111	1.09839	1.84458	25.1832	0.000122333	0.00323418
gene:HanXRQChr01g0024941	6.56713	1.76989	27.3521	0.000122615	0.00323796
gene:HanXRQChr09g0256531	1.05543	5.03771	25.1686	0.000122696	0.00323796
gene:HanXRQChr04g0098901	-3.60723	0.410694	25.1467	0.000123238	0.00324937
gene:HanXRQChr10g0312581	-4.08826	0.17166	25.1245	0.000123795	0.00326113
gene:HanXRQChr15g0482411	-0.700367	5.58508	25.1102	0.000124154	0.00326764
gene:HanXRQChr17g0541721	3.17828	2.50339	25.0989	0.000124438	0.00327108
gene:HanXRQChr13g0401961	-1.09642	6.97147	25.0961	0.000124507	0.00327108
gene:HanXRQChr09g0245131	5.19787	1.81737	25.0821	0.000124862	0.00327749
gene:HanXRQChr01g0007411	-1.3771	2.29618	25.0703	0.00012516	0.00328237
gene:HanXRQChr04g0115121	6.35635	2.05555	27.226	0.000125368	0.0032849
gene:HanXRQChr05g0153801	5.50931	-0.0576591	27.1829	0.000126325	0.00330519
gene:HanXRQChr11g0330451	2.64455	1.19964	25.0227	0.000126374	0.00330519
gene:HanXRQChr01g0019041	1.91499	1.19794	25.0186	0.000126479	0.00330519
gene:HanXRQChr01g0019281	3.73768	-0.996262	27.1437	0.000127203	0.00332115
gene:HanXRQChr09g0274701	4.41753	0.111774	24.9759	0.00012758	0.00332804
gene:HanXRQChr04g0100321	3.54926	0.910494	24.9659	0.000127838	0.00333183
gene:HanXRQChr10g0295331	2.82424	1.95864	24.96	0.000127993	0.00333291
gene:HanXRQChr14g0435391	2.31341	0.313467	24.9515	0.000128215	0.00333574
gene:HanXRQChr04g0105671	6.3683	2.55819	24.9346	0.000128655	0.00334422
gene:HanXRQChr16g0501571	3.61336	0.70683	24.929	0.0001288	0.00334506
gene:HanXRQChr08g0231651	2.88412	2.23852	24.9014	0.000129526	0.00335835
gene:HanXRQChr01g0006201	2.4683	2.81546	24.9009	0.00012954	0.00335835
gene:HanXRQChr11g0340101	-5.81435	-0.0381896	32.5361	0.000129745	0.00336069
gene:HanXRQChr05g0162481	-2.71963	2.19233	24.8885	0.000129866	0.00336087
gene:HanXRQChr15g0479811	-3.29752	-0.431217	24.8646	0.000130501	0.00337433
gene:HanXRQChr04g0107271	3.13504	1.42308	24.8587	0.000130658	0.00337475
gene:HanXRQChr15g0477071	1.20474	3.83521	24.8554	0.000130747	0.00337475
gene:HanXRQChr01g0001611	0.646598	3.96975	24.8493	0.000130908	0.00337597
gene:HanXRQChr09g0255261	5.71612	-0.164331	26.9365	0.000131961	0.00339896
gene:HanXRQChr14g0431091	4.95037	2.25691	24.8074	0.000132031	0.00339896
gene:HanXRQChr03g0066321	-4.68652	-1.11932	28.3268	0.000132615	0.00341102
gene:HanXRQChr02g0047651	1.01813	2.91395	24.7769	0.000132855	0.0034142
gene:HanXRQChr16g0524301	4.17601	-0.0129864	24.758	0.000133369	0.00342442
gene:HanXRQChr16g0509981	-5.89002	-0.116672	32.3136	0.000133591	0.00342713
gene:HanXRQChr13g0412401	5.69211	-0.816641	26.8201	0.000134722	0.00345314
gene:HanXRQChr13g0396821	6.42709	2.56496	26.7956	0.000135311	0.00346522
gene:HanXRQChr03g0092231	-1.05856	3.43576	24.6771	0.000135592	0.00346939
gene:HanXRQChr01g0011321	6.48584	2.39415	26.7758	0.000135791	0.00347031
gene:HanXRQChr10g0311671	2.21153	1.49295	24.6674	0.000135864	0.00347031
gene:HanXRQChr09g0238291	-1.76974	4.59236	24.6153	0.000137321	0.00350224
gene:HanXRQChr07g0204611	4.9819	0.101413	24.6142	0.000137352	0.00350224
gene:HanXRQChr03g0076081	-3.97806	1.20475	28.1056	0.000137507	0.00350298
gene:HanXRQChr04g0103071	3.44713	1.87011	24.6047	0.000137619	0.00350298
gene:HanXRQChr08g0224271	1.72195	2.40133	24.5981	0.000137807	0.00350472
gene:HanXRQChr13g0412751	6.26277	-0.102895	32.0672	0.000138009	0.00350685
gene:HanXRQChr04g0116201	4.53523	0.188654	24.5816	0.000138272	0.00351048
gene:HanXRQChr10g0298111	-1.56451	5.06056	24.5611	0.000138856	0.00352229
gene:HanXRQChr06g0175411	-0.543283	4.28986	24.523	0.000139946	0.00354688
gene:HanXRQChr04g0112081	-2.46747	0.668551	24.4845	0.000141058	0.00357198
gene:HanXRQChr10g0288091	-4.27862	-1.37304	26.5514	0.000141351	0.00357533
gene:HanXRQChr08g0209131	2.90764	1.43848	24.4716	0.000141434	0.00357533
gene:HanXRQChr04g0096961	4.74854	0.623072	24.436	0.000142474	0.00359853
gene:HanXRQChr06g0169431	-1.12374	2.7432	24.4257	0.000142776	0.00360308
gene:HanXRQChr09g0264511	1.68562	0.328535	24.4159	0.000143063	0.00360405
gene:HanXRQChr01g0027231	-3.45451	-0.818097	27.8626	0.000143123	0.00360405
gene:HanXRQChr17g0557141	5.73385	1.25082	24.4119	0.000143182	0.00360405
gene:HanXRQChr05g0142141	-2.03992	2.63175	24.3867	0.000143929	0.00361975
gene:HanXRQChr13g0405871	4.01409	0.693294	24.3651	0.000144571	0.00363281
gene:HanXRQChr04g0118101	2.88957	0.895538	24.3574	0.0001448	0.00363544
gene:HanXRQChr09g0257341	1.67281	0.710067	24.3527	0.000144941	0.00363544
gene:HanXRQChr13g0404481	2.22262	0.269271	24.3492	0.000145047	0.00363544
gene:HanXRQChr08g0226541	4.78303	-0.158438	24.3399	0.000145326	0.00363895
gene:HanXRQChr02g0040831	5.75692	1.91411	24.3346	0.000145484	0.00363895
gene:HanXRQChr08g0210051	-1.55137	3.04963	24.3306	0.000145605	0.00363895
gene:HanXRQChr04g0106621	5.09999	1.53732	24.328	0.000145682	0.00363895
gene:HanXRQChr15g0476971	5.83276	-0.221225	31.6419	0.000146047	0.00364499
gene:HanXRQChr11g0328571	4.63063	1.28318	24.2933	0.000146729	0.00365889
gene:HanXRQChr12g0386141	6.17192	0.606764	26.3324	0.000147033	0.00366338
gene:HanXRQChr16g0521201	1.95154	2.78505	24.2595	0.000147759	0.00367834
gene:HanXRQChr12g0383721	7.36477	0.421083	31.5138	0.000148575	0.00369518
gene:HanXRQChr15g0491261	1.89358	0.861342	24.2293	0.000148686	0.00369518
gene:HanXRQChr07g0196431	1.34811	1.83763	24.2217	0.000148921	0.0036979
gene:HanXRQChr04g0120671	1.89161	0.603981	24.214	0.000149159	0.00370067
gene:HanXRQChr17g0568911	-0.733881	2.79767	24.1973	0.000149675	0.00371036
gene:HanXRQChr09g0243711	2.03575	1.14978	24.1862	0.00015002	0.00371576
gene:HanXRQChr15g0490431	4.74558	0.646115	24.1714	0.00015048	0.00372266
gene:HanXRQChr06g0173561	1.92612	0.731063	24.1691	0.000150551	0.00372266
gene:HanXRQChr14g0457991	-1.11409	3.11873	24.1544	0.000151013	0.00372831
gene:HanXRQChr17g0559751	7.1851	1.58988	26.1839	0.000151033	0.00372831
gene:HanXRQChr04g0095591	5.0762	0.711065	24.1407	0.000151442	0.00373528
gene:HanXRQChr14g0440321	1.27212	3.22665	24.1273	0.000151864	0.00374255
gene:HanXRQChr11g0327801	3.43572	2.337	24.1211	0.000152059	0.00374421
gene:HanXRQChr11g0350841	1.41287	8.22461	24.0956	0.000152868	0.00375597
gene:HanXRQChr10g0285331	3.98417	1.52549	24.0955	0.000152869	0.00375597
gene:HanXRQChr11g0343941	-1.29238	1.13013	24.0939	0.000152919	0.00375597
gene:HanXRQChr11g0327811	4.4416	2.18823	24.0843	0.000153226	0.00376035
gene:HanXRQChr10g0287731	3.70267	1.55728	24.0714	0.000153637	0.0037673
gene:HanXRQChr08g0227201	-2.4686	0.723436	24.0515	0.000154273	0.00377976
gene:HanXRQChr05g0145691	3.56598	-0.676752	26.0581	0.000154521	0.00378269
gene:HanXRQChr10g0282831	5.59315	-0.00922188	27.3788	0.00015511	0.00379394
gene:HanXRQChr04g0096801	-0.843175	3.84861	24.0168	0.000155394	0.00379725
gene:HanXRQChr17g0567411	-3.21015	-1.01936	27.3636	0.000155503	0.00379725
gene:HanXRQChr07g0193421	-1.88507	1.63918	23.9958	0.000156073	0.00380658
gene:HanXRQChr11g0322611	3.62103	2.03531	23.9936	0.000156144	0.00380658
gene:HanXRQChr05g0145631	2.12817	3.63791	23.9614	0.000157196	0.00382722
gene:HanXRQChr14g0432621	3.95333	0.521525	23.9597	0.000157251	0.00382722
gene:HanXRQChr15g0490681	2.86375	-0.696969	27.226	0.000159132	0.00386979
gene:HanXRQChr05g0152111	5.11166	0.310801	25.8676	0.000159978	0.00388716
gene:HanXRQChr13g0420411	0.698165	3.05686	23.8627	0.000160469	0.00389587
gene:HanXRQChr16g0519441	4.29763	0.952913	23.8561	0.00016069	0.00389769
gene:HanXRQChr15g0468891	-0.538762	4.31665	23.851	0.000160862	0.00389769
gene:HanXRQChr11g0328031	-2.74923	1.56925	23.8487	0.000160941	0.00389769
gene:HanXRQChr05g0151661	3.45687	0.666405	23.8392	0.000161261	0.00390223
gene:HanXRQChr09g0257101	-2.45066	0.122647	23.821	0.000161876	0.00391389
gene:HanXRQChr07g0204481	1.15333	2.61541	23.8097	0.000162257	0.00391987
gene:HanXRQChr05g0158511	-3.19666	3.05479	23.8006	0.000162566	0.00392256
gene:HanXRQChr02g0051621	-0.901659	2.85059	23.7986	0.000162635	0.00392256
gene:HanXRQChr15g0464071	4.26348	0.946551	23.7864	0.000163053	0.00392943
gene:HanXRQChr11g0343871	8.51829	5.12206	23.757	0.000164059	0.0039496
gene:HanXRQChr15g0474541	-0.888878	2.79698	23.7541	0.000164158	0.0039496
gene:HanXRQChr13g0394121	7.50869	0.404858	25.6831	0.000165473	0.0039778
gene:HanXRQChr05g0145721	6.43604	2.15862	23.7104	0.000165669	0.0039778
gene:HanXRQChr02g0051291	-0.963582	1.66584	23.7038	0.000165899	0.0039778
gene:HanXRQChr11g0325261	2.07938	2.28278	23.7016	0.000165978	0.0039778
gene:HanXRQChr01g0019601	-1.49813	1.50649	23.7008	0.000166006	0.0039778
gene:HanXRQChr08g0219431	-2.53543	0.307518	23.6803	0.000166723	0.00399172
gene:HanXRQChr04g0096351	-2.31984	0.240344	23.6705	0.000167065	0.00399666
gene:HanXRQChr05g0153541	-3.57901	-1.01067	26.9213	0.000167522	0.00400368
gene:HanXRQChr06g0165621	0.998079	3.0903	23.6544	0.000167631	0.00400368
gene:HanXRQChr12g0362231	3.04462	4.15047	23.64	0.000168139	0.00400882
gene:HanXRQChr04g0105231	-1.85412	3.73178	23.6378	0.000168216	0.00400882
gene:HanXRQChr03g0082571	1.8707	0.816581	23.6367	0.000168255	0.00400882
gene:HanXRQChr09g0268201	5.79162	0.300141	23.6058	0.000169352	0.0040297
gene:HanXRQChr01g0023561	-0.455348	3.44742	23.6044	0.000169405	0.0040297
gene:HanXRQChr15g0473511	-1.40195	7.95317	23.5948	0.000169747	0.00403459
gene:HanXRQChr04g0096791	5.37035	2.30921	23.5897	0.000169929	0.00403565
gene:HanXRQChr16g0525911	2.3288	4.35704	23.575	0.000170456	0.0040441
gene:HanXRQChr09g0264921	-0.576685	3.01334	23.5721	0.00017056	0.0040441
gene:HanXRQChr05g0134391	-2.86898	0.441616	23.5633	0.000170874	0.00404785
gene:HanXRQChr14g0435861	4.19192	0.310785	25.5046	0.000170993	0.00404785
gene:HanXRQChr11g0342741	4.73262	-0.410589	23.5545	0.000171192	0.00404928
gene:HanXRQChr17g0548101	2.12082	0.690522	23.5447	0.000171547	0.00405443
gene:HanXRQChr08g0232491	5.17308	2.38108	23.5354	0.000171884	0.00405592
gene:HanXRQChr02g0055711	2.3995	3.68176	23.5353	0.000171886	0.00405592
gene:HanXRQChr01g0013331	-0.762019	4.03267	23.5281	0.00017215	0.0040589
gene:HanXRQChr13g0413441	1.68272	2.9519	23.5198	0.000172449	0.0040627
gene:HanXRQChr08g0220361	-1.89788	1.34024	23.4999	0.000173176	0.00407263
gene:HanXRQChr12g0365481	0.702708	3.65949	23.498	0.000173244	0.00407263
gene:HanXRQChr09g0242661	7.19057	-0.433792	30.383	0.000173286	0.00407263
gene:HanXRQChr10g0305771	1.17419	1.59905	23.4764	0.000174036	0.00408701
gene:HanXRQChr04g0094781	3.38156	-0.234124	23.4502	0.000175005	0.00410069
gene:HanXRQChr05g0156461	1.24746	4.02664	23.4495	0.000175028	0.00410069
gene:HanXRQChr12g0383601	4.54154	3.088	23.4485	0.000175065	0.00410069
gene:HanXRQChr14g0451421	-1.82644	3.00105	23.445	0.000175196	0.00410069
gene:HanXRQChr01g0028601	5.92599	0.484155	23.4418	0.000175316	0.00410069
gene:HanXRQChr05g0156221	6.52747	0.260877	25.358	0.000175688	0.00410613
gene:HanXRQChr10g0287181	3.74656	1.80021	23.3983	0.000176935	0.00412912
gene:HanXRQChr01g0000681	4.16283	1.17715	26.5959	0.000177049	0.00412912
gene:HanXRQChr05g0135831	-3.26585	1.80897	23.3892	0.000177275	0.00412912
gene:HanXRQChr17g0567621	-0.826506	3.46041	23.3879	0.000177324	0.00412912
gene:HanXRQChr17g0536061	-3.02694	3.27333	23.3866	0.000177373	0.00412912
gene:HanXRQChr03g0071651	4.07881	-0.651565	25.2947	0.000177761	0.00413323
gene:HanXRQChr03g0073491	-3.35753	-0.319476	23.3744	0.000177831	0.00413323
gene:HanXRQChr09g0239391	1.58232	1.79828	23.361	0.000178339	0.00414177
gene:HanXRQChr17g0538881	3.19288	-0.19622	23.3505	0.000178736	0.00414681
gene:HanXRQChr06g0166261	-2.80579	5.0228	23.3478	0.000178838	0.00414681
gene:HanXRQChr04g0127381	4.55393	2.39981	23.331	0.000179474	0.00415828
gene:HanXRQChr12g0359591	-1.66755	10.1092	23.3177	0.000179983	0.00416679
gene:HanXRQChr06g0185191	3.57344	-0.635698	23.3072	0.000180384	0.00417279
gene:HanXRQChr08g0214721	0.896352	1.99396	23.2963	0.0001808	0.00417914
gene:HanXRQChr05g0156831	-2.81742	-0.235834	23.2898	0.000181048	0.00418015
gene:HanXRQChr17g0567661	5.07469	0.742329	23.2878	0.000181128	0.00418015
gene:HanXRQChr11g0347271	0.415432	4.07774	23.2655	0.000181986	0.00419666
gene:HanXRQChr14g0435841	-2.58569	0.117447	23.2615	0.000182141	0.00419696
gene:HanXRQChr08g0225521	-4.74303	-0.587907	25.158	0.000182334	0.00419809
gene:HanXRQChr17g0559341	1.14697	2.93858	23.2475	0.000182685	0.00420289
gene:HanXRQChr17g0553111	1.19075	1.54592	23.241	0.000182935	0.00420537
gene:HanXRQChr15g0475241	-1.02931	4.65686	23.2196	0.000183772	0.00422131
gene:HanXRQChr14g0454291	3.57327	0.551433	23.1918	0.000184861	0.004243
gene:HanXRQChr13g0394141	5.63579	0.73408	25.0754	0.000185158	0.00424651
gene:HanXRQChr15g0484621	-0.48048	3.84731	23.1618	0.000186046	0.00426355
gene:HanXRQChr16g0517361	5.69246	3.68483	23.1453	0.000186701	0.00427524
gene:HanXRQChr17g0539681	1.13381	4.42984	23.1411	0.000186869	0.00427575
gene:HanXRQChr06g0173701	2.47914	0.801801	23.1364	0.000187055	0.00427669
gene:HanXRQChr10g0292821	0.638891	4.02895	23.1289	0.000187356	0.00428023
gene:HanXRQChr16g0512731	5.35109	-0.302665	26.2407	0.000188168	0.00429058
gene:HanXRQChr09g0241421	-0.617761	4.23857	23.1085	0.000188172	0.00429058
gene:HanXRQChr04g0106951	-1.86594	1.72831	23.1066	0.000188246	0.00429058
gene:HanXRQChr04g0104611	2.16038	1.8173	23.0985	0.00018857	0.0042931
gene:HanXRQChr09g0245801	2.16927	3.69316	23.0966	0.000188648	0.0042931
gene:HanXRQChr14g0438621	1.27511	1.10016	23.0692	0.000189754	0.00431492
gene:HanXRQChr08g0225311	2.98375	2.03613	23.0604	0.000190111	0.00431971
gene:HanXRQChr10g0297351	5.19781	1.14585	23.0313	0.000191297	0.0043433
gene:HanXRQChr08g0217931	5.03188	1.68728	23.0268	0.00019148	0.00434411
gene:HanXRQChr03g0060331	2.40321	3.59394	23.0032	0.00019245	0.00436275
gene:HanXRQChr10g0316821	-3.60166	2.77156	22.9624	0.000194136	0.00439758
gene:HanXRQChr09g0266741	5.95293	-0.971403	24.8147	0.000194417	0.00440055
gene:HanXRQChr08g0208091	0.819744	4.8738	22.9391	0.000195109	0.00441232
gene:HanXRQChr14g0442781	3.33732	-0.158221	22.9325	0.000195384	0.00441232
gene:HanXRQChr12g0370261	4.86926	-1.18807	29.5224	0.000195386	0.00441232
gene:HanXRQChr01g0026041	2.21161	-0.0388638	22.9282	0.000195564	0.00441295
gene:HanXRQChr01g0028081	3.50895	3.45817	22.9147	0.000196132	0.00442236
gene:HanXRQChr08g0220761	-0.518437	4.39987	22.9029	0.000196631	0.00443021
gene:HanXRQChr10g0299601	6.47784	-0.954726	29.47	0.000196835	0.00443142
gene:HanXRQChr05g0142691	4.2052	2.05442	22.8884	0.000197242	0.00443718
gene:HanXRQChr05g0136921	-1.22695	3.3198	22.8829	0.000197475	0.00443904
gene:HanXRQChr04g0125851	4.98943	-0.434405	24.7012	0.000198611	0.00446007
gene:HanXRQChr12g0360981	4.80909	-0.54635	22.8538	0.000198714	0.00446007
gene:HanXRQChr06g0179001	-0.424495	5.97682	22.8375	0.000199408	0.00447224
gene:HanXRQChr13g0389631	3.31869	1.60438	22.8283	0.000199803	0.00447709
gene:HanXRQChr06g0180321	3.3806	0.947502	22.8235	0.00020001	0.00447709
gene:HanXRQChr11g0326421	2.99384	1.45741	22.8163	0.000200319	0.00447709
gene:HanXRQChr17g0563511	-1.03202	3.45425	22.8155	0.000200352	0.00447709
gene:HanXRQChr11g0343971	6.86276	0.233666	24.654	0.000200385	0.00447709
gene:HanXRQChr14g0434861	-1.94532	0.524298	22.7993	0.000201055	0.00448865
gene:HanXRQChr16g0502711	4.33181	-0.306551	22.7953	0.000201225	0.00448903
gene:HanXRQChr08g0212911	-1.82451	3.10321	22.7794	0.000201916	0.00449406
gene:HanXRQChr16g0512601	3.30575	2.34008	22.7782	0.000201966	0.00449406
gene:HanXRQChr11g0349641	-3.0445	1.78941	22.7753	0.000202095	0.00449406
gene:HanXRQChr14g0427651	3.93091	1.26982	22.775	0.000202106	0.00449406
gene:HanXRQChr07g0192321	5.01792	2.06506	22.7726	0.000202213	0.00449406
gene:HanXRQChr16g0501711	5.0178	0.0163044	22.736	0.000203813	0.00452619
gene:HanXRQChr14g0427501	0.771497	2.82335	22.7173	0.000204636	0.00454104
gene:HanXRQChr14g0437181	0.978992	2.81899	22.7112	0.000204904	0.00454185
gene:HanXRQChr13g0394751	-0.589981	2.81447	22.7094	0.000204981	0.00454185
gene:HanXRQChr13g0388761	6.17212	-1.09026	29.1699	0.000205387	0.00454742
gene:HanXRQChr01g0022001	4.8072	-0.672676	24.5047	0.000206118	0.00456017
gene:HanXRQChr01g0015771	0.905677	2.34884	22.6771	0.000206417	0.00456335
gene:HanXRQChr11g0338791	-0.608172	4.27746	22.6576	0.000207287	0.00457915
gene:HanXRQChr13g0418931	-1.2674	1.07112	22.6162	0.00020915	0.00461615
gene:HanXRQChr02g0048751	-4.08011	0.636074	22.6119	0.000209343	0.00461615
gene:HanXRQChr08g0208751	-1.78216	1.09496	22.607	0.000209567	0.00461615
gene:HanXRQChr05g0150801	-2.01878	2.89266	22.6059	0.000209616	0.00461615
gene:HanXRQChr03g0079631	5.63174	-0.972979	24.4127	0.000209747	0.00461615
gene:HanXRQChr05g0150221	-1.8063	0.579679	22.5975	0.000209995	0.00461816
gene:HanXRQChr09g0247091	3.34442	-0.844916	22.5929	0.000210206	0.00461934
gene:HanXRQChr04g0103671	1.39312	1.71327	22.5795	0.000210816	0.00462929
gene:HanXRQChr06g0168371	5.75487	0.410416	24.3803	0.00021104	0.00463076
gene:HanXRQChr14g0427531	1.09085	6.66304	22.5633	0.000211557	0.00463566
gene:HanXRQChr15g0494311	2.63357	-0.110601	22.5628	0.000211578	0.00463566
gene:HanXRQChr09g0242361	7.71681	-0.0193533	28.9495	0.000211948	0.00463991
gene:HanXRQChr06g0169071	-0.527967	4.02828	22.5517	0.000212088	0.00463991
gene:HanXRQChr17g0555741	2.96229	1.20143	22.5409	0.000212583	0.00464507
gene:HanXRQChr12g0354611	1.38577	1.39801	22.5397	0.000212639	0.00464507
gene:HanXRQChr07g0186321	5.18141	-0.97966	24.3347	0.000212879	0.00464687
gene:HanXRQChr09g0243651	1.36784	1.86999	22.5193	0.000213584	0.00465879
gene:HanXRQChr01g0023311	2.54588	1.45865	22.5119	0.000213927	0.00466281
gene:HanXRQChr05g0156771	1.78607	3.38892	22.4986	0.00021454	0.00467271
gene:HanXRQChr05g0135691	6.5236	4.90872	22.4857	0.000215145	0.00468243
gene:HanXRQChr05g0129521	2.80038	1.45263	22.4798	0.000215418	0.0046849
gene:HanXRQChr07g0196381	-2.04509	0.438594	22.4763	0.000215583	0.00468504
gene:HanXRQChr08g0234861	-4.90644	-0.758362	25.4317	0.000216645	0.00470463
gene:HanXRQChr02g0042581	1.34128	1.62466	22.4433	0.000217132	0.00471174
gene:HanXRQChr13g0412741	6.26602	0.331103	24.2231	0.000217454	0.00471525
gene:HanXRQChr11g0348011	-1.68208	1.72615	22.4281	0.00021785	0.00472036
gene:HanXRQChr08g0220461	4.38744	0.384856	22.4193	0.000218269	0.00472124
gene:HanXRQChr10g0316641	0.945196	4.6009	22.4184	0.000218311	0.00472124
gene:HanXRQChr14g0439171	-0.466317	3.99741	22.4144	0.000218498	0.00472124
gene:HanXRQChr03g0078751	0.770663	3.94591	22.4137	0.000218533	0.00472124
gene:HanXRQChr12g0369241	1.81979	1.96354	22.4062	0.00021889	0.00472548
gene:HanXRQChr17g0547801	2.77171	-0.579238	22.3962	0.000219365	0.00472748
gene:HanXRQChr03g0086671	-0.478871	4.62036	22.3919	0.000219571	0.00472748
gene:HanXRQChr10g0316241	-0.774807	2.65856	22.3912	0.000219602	0.00472748
gene:HanXRQChr02g0055951	1.74562	6.23528	22.3902	0.000219654	0.00472748
gene:HanXRQChr04g0127011	-3.25441	3.14081	22.3874	0.000219786	0.00472748
gene:HanXRQChr16g0498621	-0.872551	2.84368	22.3822	0.000220034	0.00472936
gene:HanXRQChr04g0124431	-1.23416	0.486504	22.3509	0.00022154	0.00475826
gene:HanXRQChr08g0219911	-3.4966	0.315478	22.3458	0.000221786	0.00476007
gene:HanXRQChr06g0180831	-1.08517	3.04621	22.3363	0.000222245	0.00476645
gene:HanXRQChr04g0103261	1.96535	4.04873	22.3266	0.000222712	0.00477298
gene:HanXRQChr09g0253341	-3.28629	0.946377	22.3179	0.000223138	0.00477606
gene:HanXRQChr06g0183801	-0.576384	4.50721	22.3151	0.000223275	0.00477606
gene:HanXRQChr06g0182071	-1.76423	8.24959	22.3137	0.000223343	0.00477606
gene:HanXRQChr17g0563761	1.88417	4.74342	22.3051	0.000223762	0.00478154
gene:HanXRQChr14g0456711	-0.676115	3.96217	22.2823	0.000224874	0.00480183
gene:HanXRQChr17g0555231	5.19461	-0.5695	24.0223	0.000225972	0.00482178
gene:HanXRQChr06g0184941	0.568441	3.77963	22.2382	0.000227051	0.00484128
gene:HanXRQChr16g0510821	-3.27702	1.04254	22.2329	0.000227312	0.00484333
gene:HanXRQChr11g0322881	6.10836	-0.494385	25.1465	0.000227845	0.00484838
gene:HanXRQChr01g0030491	-2.88754	3.64583	22.2198	0.000227967	0.00484838
gene:HanXRQChr12g0370981	-1.95308	1.27334	22.2182	0.000228043	0.00484838
gene:HanXRQChr04g0111371	3.87916	0.218832	22.2037	0.000228769	0.0048603
gene:HanXRQChr10g0316131	6.01308	0.881618	25.1107	0.000229299	0.00486805
gene:HanXRQChr03g0089901	7.10835	-0.296333	28.3709	0.000230384	0.00488756
gene:HanXRQChr16g0507301	2.61026	1.57018	22.1655	0.000230688	0.00488834
gene:HanXRQChr17g0560891	2.46789	2.58318	22.1642	0.000230753	0.00488834
gene:HanXRQChr05g0133141	0.88572	7.08418	22.1532	0.000231312	0.00489666
gene:HanXRQChr11g0320291	-0.863157	2.55687	22.0952	0.000234267	0.00495565
gene:HanXRQChr03g0060631	-2.14836	1.19548	22.0812	0.000234988	0.00496734
gene:HanXRQChr16g0529371	4.54595	1.27439	22.0751	0.000235302	0.0049704
gene:HanXRQChr08g0230141	3.02147	0.656684	22.0671	0.000235718	0.00497561
gene:HanXRQChr16g0509971	-5.07227	-0.7158	24.9272	0.000236916	0.0049956
gene:HanXRQChr16g0505051	2.97645	1.05339	22.0417	0.000237031	0.0049956
gene:HanXRQChr12g0374471	3.15964	1.40991	22.039	0.000237174	0.0049956
gene:HanXRQChr10g0319341	3.39162	0.452826	22.0325	0.000237514	0.00499628
gene:HanXRQChr17g0567181	6.85144	5.44905	22.0313	0.000237575	0.00499628
gene:HanXRQChr05g0149461	1.92656	3.07067	22.0286	0.000237716	0.00499628
gene:HanXRQChr14g0428031	-1.57183	2.95333	22.0221	0.000238057	0.00499835
gene:HanXRQChr06g0169031	1.0419	1.98233	22.0198	0.000238175	0.00499835
gene:HanXRQChr15g0466741	-0.825585	1.72048	22.017	0.000238324	0.00499835
gene:HanXRQChr08g0219021	-4.31327	-0.0374785	24.8598	0.000239786	0.00502543
gene:HanXRQChr08g0223721	2.6129	0.544645	21.974	0.000240587	0.00503863
gene:HanXRQChr09g0272161	-0.571176	5.53144	21.9694	0.00024083	0.00504013
gene:HanXRQChr08g0229531	2.74329	-0.710287	21.9585	0.000241409	0.00504865
gene:HanXRQChr06g0180701	3.66338	-0.0135075	21.9527	0.000241719	0.00505155
gene:HanXRQChr17g0554281	6.97249	1.75204	21.9487	0.000241931	0.00505238
gene:HanXRQChr01g0022201	-0.52763	5.80063	21.9224	0.000243338	0.00507816
gene:HanXRQChr04g0101671	2.94566	0.519517	21.9169	0.000243632	0.0050807
gene:HanXRQChr16g0503881	1.14619	2.24221	21.9122	0.000243886	0.00508239
gene:HanXRQChr01g0000431	-2.0916	1.65828	21.9087	0.00024407	0.00508264
gene:HanXRQChr09g0252301	4.0993	0.232117	21.8864	0.000245274	0.0051041
gene:HanXRQChr14g0448031	-1.09822	5.14653	21.87	0.000246166	0.00511903
gene:HanXRQChr13g0392941	-5.94257	-0.953604	38.0664	0.000246514	0.00511917
gene:HanXRQChr17g0533431	0.740116	3.37069	21.8634	0.000246521	0.00511917
gene:HanXRQChr03g0087241	5.76509	-0.575269	27.8982	0.000246864	0.0051227
gene:HanXRQChr02g0040361	4.99315	-0.322833	21.8532	0.000247079	0.00512354
gene:HanXRQChr14g0437551	5.4465	-0.593202	21.8476	0.000247385	0.00512626
gene:HanXRQChr05g0155621	3.06887	0.597676	21.843	0.000247633	0.00512626
gene:HanXRQChr10g0295061	0.882913	2.62894	21.8412	0.000247733	0.00512626
gene:HanXRQChr14g0438331	7.23873	3.33759	21.8264	0.000248543	0.00513837
gene:HanXRQChr05g0151221	-0.699158	3.91	21.8242	0.000248667	0.00513837
gene:HanXRQChr13g0415101	3.39462	0.0753256	21.7926	0.00025041	0.00517075
gene:HanXRQChr13g0411581	-2.24196	4.22385	21.7852	0.000250817	0.00517551
gene:HanXRQChr12g0373381	4.33764	0.43111	21.7649	0.000251946	0.00519518
gene:HanXRQChr09g0250251	-0.72545	2.22879	21.7609	0.00025217	0.00519616
gene:HanXRQChr01g0019381	4.01604	-0.195804	21.7492	0.000252826	0.00520601
gene:HanXRQChr13g0398841	6.00731	0.953692	24.5548	0.000253289	0.0052119
gene:HanXRQChr04g0107671	1.42391	1.40113	21.7299	0.000253906	0.00521868
gene:HanXRQChr07g0201451	-1.46126	0.748385	21.7262	0.000254112	0.00521868
gene:HanXRQChr04g0097411	-2.93179	4.20989	21.7256	0.00025415	0.00521868
gene:HanXRQChr16g0501691	-0.418781	5.21894	21.7115	0.000254944	0.00523134
gene:HanXRQChr08g0218761	-4.05635	-0.879986	24.507	0.000255482	0.00523672
gene:HanXRQChr01g0007191	5.20726	-1.07687	27.6635	0.000255563	0.00523672
gene:HanXRQChr03g0066931	2.61799	0.602087	21.6916	0.000256073	0.00524111
gene:HanXRQChr14g0440041	2.76256	1.08791	21.6905	0.000256133	0.00524111
gene:HanXRQChr12g0364201	-0.658538	1.99714	21.6858	0.000256403	0.00524299
gene:HanXRQChr08g0219071	1.06808	1.75026	21.681	0.000256672	0.00524484
gene:HanXRQChr17g0564231	-6.53132	5.72146	21.6773	0.000256884	0.00524554
gene:HanXRQChr04g0103881	2.41831	0.535795	21.6638	0.000257657	0.00525753
gene:HanXRQChr02g0053481	-0.953462	3.6552	21.6606	0.000257839	0.00525753
gene:HanXRQChr14g0437861	3.9998	3.11606	21.6576	0.000258007	0.00525753
gene:HanXRQChr11g0349231	4.32527	-0.672157	21.6492	0.000258493	0.00526378
gene:HanXRQChr02g0049141	4.67902	-0.531325	21.646	0.000258677	0.00526389
gene:HanXRQChr07g0186971	-0.973834	2.09489	21.6256	0.000259848	0.00528406
gene:HanXRQChr17g0550721	5.25094	-0.497851	23.2859	0.000260644	0.00529658
gene:HanXRQChr05g0137751	5.70134	-0.433964	23.257	0.000262126	0.00532303
gene:HanXRQChr03g0065531	-0.484701	3.71668	21.5797	0.000262517	0.00532729
gene:HanXRQChr15g0476811	4.20059	-1.11834	21.5749	0.000262795	0.00532924
gene:HanXRQChr13g0415991	-1.02209	5.13579	21.5541	0.000264017	0.00534742
gene:HanXRQChr06g0172791	4.6259	1.93205	21.5534	0.000264054	0.00534742
gene:HanXRQChr02g0047611	3.12034	0.337347	21.5444	0.000264585	0.00535447
gene:HanXRQChr13g0390881	4.48475	0.421266	21.5362	0.000265069	0.00535982
gene:HanXRQChr08g0221831	4.32758	-0.904669	23.1967	0.000265246	0.00535982
gene:HanXRQChr14g0461871	-0.738389	2.48687	21.5307	0.000265395	0.00535982
gene:HanXRQChr16g0518001	6.8273	0.0417858	27.3931	0.000266036	0.00536197
gene:HanXRQChr12g0377361	2.13415	0.690945	21.5173	0.000266189	0.00536197
gene:HanXRQChr09g0240741	4.76992	-0.421664	23.1772	0.000266263	0.00536197
gene:HanXRQChr10g0316721	-0.46744	3.7501	21.5153	0.000266307	0.00536197
gene:HanXRQChr10g0281991	-2.48596	0.0971027	21.5135	0.000266413	0.00536197
gene:HanXRQChr01g0016671	4.91495	0.222348	23.17	0.000266639	0.00536284
gene:HanXRQChr16g0526461	-0.401518	4.60856	21.4948	0.000267525	0.005377
gene:HanXRQChr12g0354051	5.28759	0.23226	21.4863	0.000268034	0.00538356
gene:HanXRQChr04g0114371	4.75899	-0.536484	21.482	0.000268287	0.00538496
gene:HanXRQChr02g0040371	2.19482	0.629484	21.474	0.00026877	0.00539097
gene:HanXRQChr16g0498751	6.99841	-0.617763	27.3004	0.000269741	0.00540168
gene:HanXRQChr13g0396481	5.4834	-1.08837	23.1095	0.00026983	0.00540168
gene:HanXRQChr01g0026191	-2.523	0.0653601	21.4559	0.000269855	0.00540168
gene:HanXRQChr08g0224071	-0.621175	5.56959	21.4504	0.000270188	0.00540467
gene:HanXRQChr15g0490311	-1.39283	0.853658	21.4405	0.000270789	0.00541128
gene:HanXRQChr05g0141511	-1.21113	2.18709	21.4389	0.000270886	0.00541128
gene:HanXRQChr06g0178811	3.36251	-0.657766	21.4316	0.000271323	0.00541634
gene:HanXRQChr13g0414701	1.20452	5.02467	21.4241	0.00027178	0.00542177
gene:HanXRQChr01g0012661	3.96554	2.69911	21.415	0.000272333	0.00542914
gene:HanXRQChr04g0097661	-6.65666	-0.111544	27.2071	0.000273534	0.00544938
gene:HanXRQChr11g0347511	3.60094	0.60141	21.3865	0.000274073	0.00545642
gene:HanXRQChr13g0417421	2.82451	0.636002	21.382	0.000274348	0.0054582
gene:HanXRQChr13g0396001	0.941785	1.99443	21.3736	0.000274865	0.00546479
gene:HanXRQChr10g0290141	-0.899749	4.03143	21.3584	0.000275802	0.00547816
gene:HanXRQChr08g0231161	-3.02935	-0.430669	21.3539	0.00027608	0.00547816
gene:HanXRQChr05g0128971	-0.855996	3.53934	21.3537	0.000276095	0.00547816
gene:HanXRQChr16g0512681	-1.26307	2.1458	21.3465	0.000276539	0.00547971
gene:HanXRQChr07g0186371	-0.645327	3.57036	21.3445	0.00027666	0.00547971
gene:HanXRQChr03g0076871	1.38538	3.07676	21.3434	0.000276732	0.00547971
gene:HanXRQChr03g0086191	-4.52491	-0.207678	21.34	0.000276939	0.00548012
gene:HanXRQChr02g0058851	1.85686	-0.381235	21.3335	0.000277342	0.0054844
gene:HanXRQChr12g0363411	4.05059	0.0622596	21.3159	0.000278444	0.00550249
gene:HanXRQChr01g0022851	4.21126	0.168127	22.9435	0.000278816	0.00550614
gene:HanXRQChr13g0422991	4.54979	-0.624532	21.3039	0.000279189	0.00550982
gene:HanXRQChr10g0310731	3.65676	1.53426	21.298	0.000279562	0.00551348
gene:HanXRQChr05g0154901	1.37233	3.90304	21.2808	0.000280643	0.00553109
gene:HanXRQChr13g0394111	7.09972	2.41312	21.2754	0.000280983	0.00553408
gene:HanXRQChr16g0514181	6.80642	2.09099	22.8775	0.00028248	0.00555984
gene:HanXRQChr06g0167241	-5.04549	0.266397	22.8686	0.000282978	0.00556592
gene:HanXRQChr13g0412971	-3.08567	-0.159036	21.2385	0.000283317	0.00556888
gene:HanXRQChr09g0263791	4.77552	0.562147	22.8165	0.000285919	0.00561627
gene:HanXRQChr15g0476611	-1.5863	8.6092	21.1927	0.000286252	0.00561905
gene:HanXRQChr09g0264681	2.76145	1.47028	21.1859	0.00028669	0.00562391
gene:HanXRQChr11g0345831	-1.04217	4.23148	21.1755	0.000287358	0.0056298
gene:HanXRQChr09g0266421	-1.1304	5.88072	21.1753	0.000287373	0.0056298
gene:HanXRQChr12g0366211	2.61144	-0.170504	21.1721	0.000287576	0.00562992
gene:HanXRQChr03g0075521	4.30241	-0.759127	21.1693	0.000287762	0.00562992
gene:HanXRQChr16g0513941	1.03893	1.92797	21.1599	0.000288371	0.00563809
gene:HanXRQChr08g0224511	-1.60269	3.46229	21.1419	0.000289543	0.00565724
gene:HanXRQChr15g0469041	0.639049	3.18387	21.1345	0.000290026	0.00566293
gene:HanXRQChr03g0085471	-0.885205	3.26308	21.1251	0.000290636	0.00567106
gene:HanXRQChr11g0322591	-0.47278	3.92987	21.1034	0.000292061	0.00569509
gene:HanXRQChr09g0260081	5.70787	0.406362	22.6955	0.000292877	0.00570722
gene:HanXRQChr02g0055171	-2.22716	-0.894253	21.0872	0.000293135	0.00570847
gene:HanXRQChr12g0360441	5.18018	-0.733906	22.6596	0.000294979	0.00573952
gene:HanXRQChr03g0071291	4.42106	2.87828	21.0573	0.00029512	0.00573952
gene:HanXRQChr07g0196171	1.63827	3.04692	21.0475	0.000295774	0.00574844
gene:HanXRQChr17g0558601	4.80966	2.18613	21.0412	0.000296193	0.0057528
gene:HanXRQChr07g0187361	0.562801	4.57994	21.0354	0.000296577	0.00575564
gene:HanXRQChr15g0483491	2.44165	1.42939	21.0331	0.000296731	0.00575564
gene:HanXRQChr12g0377201	4.67573	-0.20316	22.6201	0.000297314	0.00576315
gene:HanXRQChr09g0270011	2.73954	3.463	21.0152	0.000297939	0.00577067
gene:HanXRQChr02g0031791	4.01873	1.63676	21.0129	0.000298094	0.00577067
gene:HanXRQChr13g0409311	6.16426	0.498246	21.004	0.000298695	0.0057785
gene:HanXRQChr14g0451041	-2.35877	3.79951	20.9941	0.00029936	0.0057846
gene:HanXRQChr05g0162651	5.3819	-1.07751	23.636	0.000299587	0.0057846
gene:HanXRQChr15g0478641	7.74757	0.596256	26.599	0.000299854	0.0057846
gene:HanXRQChr14g0445611	-0.605443	4.42159	20.9841	0.000300038	0.0057846
gene:HanXRQChr09g0251871	3.58222	0.0624496	20.9833	0.000300095	0.0057846
gene:HanXRQChr08g0233731	6.09218	0.221896	22.5719	0.00030019	0.0057846
gene:HanXRQChr02g0051801	-3.34382	-0.421345	23.6056	0.000301279	0.00580179
gene:HanXRQChr13g0404951	6.11161	-0.26452	20.9512	0.000302281	0.00581728
gene:HanXRQChr07g0190731	-4.12024	-1.25995	22.5236	0.000303106	0.00582238
gene:HanXRQChr08g0219351	5.24212	-0.737667	22.5207	0.000303281	0.00582238
gene:HanXRQChr05g0152741	-2.85258	0.839714	20.936	0.000303324	0.00582238
gene:HanXRQChr05g0161591	-0.654876	5.39977	20.9358	0.000303337	0.00582238
gene:HanXRQChr14g0442591	-2.54074	0.61522	20.9296	0.000303768	0.00582329
gene:HanXRQChr08g0227241	1.05965	2.17165	20.9291	0.000303798	0.00582329
gene:HanXRQChr04g0109021	6.79836	-0.447085	26.5085	0.00030402	0.00582329
gene:HanXRQChr03g0089431	6.37317	2.89805	20.9236	0.000304177	0.00582329
gene:HanXRQChr16g0507691	5.69435	2.20056	20.9171	0.000304628	0.00582814
gene:HanXRQChr12g0371391	-2.27167	0.597732	20.9102	0.000305106	0.0058335
gene:HanXRQChr04g0115641	3.05792	1.03236	20.9023	0.000305648	0.00584006
gene:HanXRQChr04g0124261	-2.40398	0.518607	20.8895	0.000306537	0.00585038
gene:HanXRQChr09g0253571	4.95619	0.168953	20.8843	0.000306899	0.00585038
gene:HanXRQChr09g0258911	1.14439	1.51626	20.8818	0.000307077	0.00585038
gene:HanXRQChr05g0150781	-0.583908	4.85455	20.8807	0.000307148	0.00585038
gene:HanXRQChr01g0021991	2.03938	0.602417	20.8803	0.000307182	0.00585038
gene:HanXRQChr05g0129321	4.6388	-0.89089	22.4407	0.000308179	0.00586557
gene:HanXRQChr14g0443171	2.98681	-0.148452	20.8606	0.000308554	0.00586891
gene:HanXRQChr03g0064561	-0.825587	3.35113	20.8517	0.000309183	0.00587653
gene:HanXRQChr09g0239451	-2.94726	-1.04597	20.8492	0.000309354	0.00587653
gene:HanXRQChr14g0454151	1.17742	1.17844	20.84	0.00031	0.005885
gene:HanXRQChr14g0434911	1.00354	2.78834	20.8261	0.000310985	0.00589988
gene:HanXRQChr10g0288871	-0.931373	5.38223	20.8229	0.000311206	0.00590028
gene:HanXRQChr10g0289591	-3.29151	0.953071	20.7984	0.000312949	0.00592952
gene:HanXRQChr11g0324811	-0.919297	6.42055	20.786	0.000313832	0.0059411
gene:HanXRQChr13g0419681	2.93132	4.50231	20.7841	0.000313965	0.0059411
gene:HanXRQChr03g0089651	5.05215	1.03391	20.7713	0.000314884	0.00595466
gene:HanXRQChr12g0354371	-1.08235	4.01369	20.7536	0.000316155	0.00596875
gene:HanXRQChr16g0511431	-3.5807	1.33565	20.7524	0.000316244	0.00596875
gene:HanXRQChr09g0250071	-1.42007	1.55039	20.7503	0.000316396	0.00596875
gene:HanXRQChr14g0430251	-0.742515	3.50762	20.7496	0.00031644	0.00596875
gene:HanXRQChr05g0161131	4.7241	-0.584895	20.7422	0.000316977	0.00597506
gene:HanXRQChr04g0123521	4.87568	2.54138	20.7231	0.000318362	0.00599731
gene:HanXRQChr10g0319801	3.21119	-0.218989	20.7099	0.000319321	0.00601154
gene:HanXRQChr04g0094481	-3.06435	-0.0183738	20.691	0.0003207	0.00603362
gene:HanXRQChr15g0495001	-1.07275	6.18877	20.6798	0.000321522	0.00604523
gene:HanXRQChr12g0366411	-0.945167	1.93338	20.6743	0.000321922	0.00604889
gene:HanXRQChr09g0251251	3.30778	-0.0625724	20.666	0.000322531	0.00605646
gene:HanXRQChr14g0443341	6.2603	0.780353	22.1989	0.000323553	0.00607177
gene:HanXRQChr03g0083691	-2.48149	1.7821	20.6364	0.000324725	0.00608988
gene:HanXRQChr14g0426691	5.42871	0.940415	20.6178	0.000326108	0.00610992
gene:HanXRQChr09g0266891	2.67305	0.115674	20.6164	0.000326208	0.00610992
gene:HanXRQChr10g0308171	-2.85851	0.470417	20.613	0.000326462	0.00611009
gene:HanXRQChr01g0007041	0.775205	4.60363	20.6107	0.000326633	0.00611009
gene:HanXRQChr11g0330271	-0.470508	3.93236	20.6062	0.000326969	0.00611249
gene:HanXRQChr07g0188651	-0.981121	0.524845	20.6012	0.000327346	0.00611437
gene:HanXRQChr10g0287711	1.3534	0.88092	20.5972	0.000327647	0.00611437
gene:HanXRQChr13g0408231	-0.565295	3.80939	20.5966	0.000327693	0.00611437
gene:HanXRQChr09g0272101	3.09649	-0.164465	20.5857	0.000328512	0.00612222
gene:HanXRQChr04g0106251	4.14866	-0.119404	20.5854	0.00032853	0.00612222
gene:HanXRQChr04g0098761	-1.96178	0.612546	20.5695	0.000329728	0.00614066
gene:HanXRQChr04g0105601	3.16397	-0.555872	20.5618	0.000330312	0.00614241
gene:HanXRQChr10g0294171	-0.432653	5.85294	20.5612	0.000330354	0.00614241
gene:HanXRQChr06g0182871	4.95124	-1.02846	20.56	0.000330448	0.00614241
gene:HanXRQChr12g0371721	-0.568753	4.46123	20.5528	0.00033099	0.00614859
gene:HanXRQChr09g0248681	-1.68073	1.12731	20.5448	0.000331598	0.006156
gene:HanXRQChr14g0439611	-1.59046	3.70389	20.542	0.000331812	0.0061561
gene:HanXRQChr16g0503281	-0.708785	2.16207	20.533	0.000332496	0.0061649
gene:HanXRQChr09g0271881	1.08247	2.98662	20.53	0.000332728	0.00616532
gene:HanXRQChr06g0169901	4.25762	-1.04711	20.5156	0.000333829	0.00618183
gene:HanXRQChr06g0165861	-0.818823	4.00374	20.5126	0.000334057	0.00618215
gene:HanXRQChr04g0101531	5.042	-0.820159	22.0277	0.000334966	0.00619276
gene:HanXRQChr07g0198831	2.30444	1.62646	20.4996	0.000335051	0.00619276
gene:HanXRQChr14g0454451	1.09914	4.43033	20.4914	0.000335688	0.00620064
gene:HanXRQChr01g0006461	-0.486362	4.69504	20.4835	0.00033629	0.00620786
gene:HanXRQChr12g0381971	5.57376	0.720897	20.4761	0.000336866	0.00621117
gene:HanXRQChr01g0007761	-3.86958	-0.502321	23.0043	0.000337105	0.00621117
gene:HanXRQChr11g0344651	-2.46723	1.29175	20.4718	0.000337195	0.00621117
gene:HanXRQChr06g0178651	-1.90752	1.15312	20.4703	0.000337314	0.00621117
gene:HanXRQChr15g0485171	-2.03251	3.86536	20.4577	0.000338292	0.00622189
gene:HanXRQChr10g0294251	-1.6365	2.90201	20.4573	0.000338318	0.00622189
gene:HanXRQChr13g0416631	-0.635918	4.23108	20.4541	0.000338571	0.00622264
gene:HanXRQChr16g0517901	-0.753286	5.10795	20.4471	0.000339116	0.00622877
gene:HanXRQChr16g0500461	1.30068	0.73236	20.4204	0.0003412	0.00626074
gene:HanXRQChr07g0197381	3.01625	0.0889208	20.4194	0.000341282	0.00626074
gene:HanXRQChr17g0548381	-1.40202	2.20307	20.4124	0.000341831	0.00626617
gene:HanXRQChr06g0168021	4.53725	0.00822627	20.4102	0.000342004	0.00626617
gene:HanXRQChr08g0225781	3.20133	-0.15083	20.3984	0.000342937	0.00627935
gene:HanXRQChr08g0207911	0.526595	3.41705	20.3883	0.000343729	0.00628396
gene:HanXRQChr01g0022881	-0.82924	3.54542	20.388	0.000343755	0.00628396
gene:HanXRQChr13g0405281	-1.18843	3.36719	20.3871	0.00034383	0.00628396
gene:HanXRQChr05g0155791	2.26538	1.88124	20.3769	0.000344635	0.00629394
gene:HanXRQChr10g0299961	3.3843	0.114601	20.3739	0.000344876	0.00629394
gene:HanXRQChr15g0480641	1.47714	0.74742	20.3721	0.000345017	0.00629394
gene:HanXRQChr01g0025581	3.48769	-0.199411	20.3586	0.000346089	0.00630959
gene:HanXRQChr10g0313801	2.01373	1.49309	20.3549	0.000346388	0.00631113
gene:HanXRQChr12g0381671	-0.514064	4.39471	20.3455	0.000347138	0.00632087
gene:HanXRQChr16g0503861	1.72383	1.15121	20.3346	0.000348014	0.0063329
gene:HanXRQChr15g0465191	-0.402225	4.54678	20.3305	0.000348344	0.00633499
gene:HanXRQChr06g0184881	4.21098	-1.33902	20.3276	0.000348576	0.0063353
gene:HanXRQChr12g0359471	-1.00641	3.97636	20.3161	0.000349497	0.00634811
gene:HanXRQChr16g0503771	1.04338	3.59174	20.3101	0.00034998	0.00635058
gene:HanXRQChr07g0195791	-2.06486	2.45891	20.3091	0.000350064	0.00635058
gene:HanXRQChr06g0183581	1.95392	0.202214	20.2943	0.000351262	0.00636838
gene:HanXRQChr12g0385941	1.19762	0.901573	20.289	0.000351693	0.00636971
gene:HanXRQChr17g0566121	-1.1339	5.5434	20.2876	0.000351801	0.00636971
gene:HanXRQChr05g0139101	-1.04522	4.3147	20.2854	0.000351985	0.00636971
gene:HanXRQChr08g0209411	-2.49054	6.41163	20.2814	0.000352305	0.00637158
gene:HanXRQChr12g0374691	1.45329	2.58461	20.2597	0.000354076	0.00639969
gene:HanXRQChr08g0218921	3.93639	1.74491	20.2538	0.000354562	0.00640453
gene:HanXRQChr17g0566631	-0.892917	6.42222	20.2249	0.000356934	0.00644342
gene:HanXRQChr09g0272651	1.10761	2.47858	20.2218	0.000357196	0.00644421
gene:HanXRQChr13g0413371	5.46088	0.589772	20.2187	0.000357448	0.0064448
gene:HanXRQChr09g0242791	-0.954126	3.50023	20.2154	0.000357724	0.00644582
gene:HanXRQChr09g0265761	2.11139	0.455977	20.1948	0.000359429	0.00647258
gene:HanXRQChr16g0532581	6.89782	1.98507	20.1881	0.000359989	0.00647871
gene:HanXRQChr02g0053131	2.92958	0.548148	20.178	0.000360829	0.00648986
gene:HanXRQChr07g0204021	4.64977	-0.4784	20.1534	0.000362897	0.00651962
gene:HanXRQChr13g0416791	5.46655	-1.00021	25.3671	0.000362928	0.00651962
gene:HanXRQChr10g0290901	5.35156	-0.782103	20.1504	0.000363151	0.00651966
gene:HanXRQChr11g0338271	0.564977	3.98186	20.1463	0.000363494	0.00651996
gene:HanXRQChr12g0379751	0.517378	3.30503	20.1449	0.000363611	0.00651996
gene:HanXRQChr15g0467071	-1.60171	2.68699	20.1238	0.000365395	0.00654797
gene:HanXRQChr07g0206191	5.94826	-0.657957	22.573	0.000365842	0.00655197
gene:HanXRQChr13g0398751	2.59986	0.687243	20.111	0.000366478	0.00655937
gene:HanXRQChr07g0189911	5.83412	0.770742	21.5793	0.000367117	0.00656674
gene:HanXRQChr03g0076601	1.63961	1.51863	20.1008	0.000367351	0.00656674
gene:HanXRQChr16g0521781	0.61097	2.98994	20.0968	0.000367694	0.00656674
gene:HanXRQChr04g0099461	-3.08672	-1.09555	20.0957	0.000367782	0.00656674
gene:HanXRQChr01g0002361	-0.569286	4.57813	20.0899	0.000368284	0.00657171
gene:HanXRQChr15g0486481	1.46868	0.597504	20.0823	0.000368927	0.00657921
gene:HanXRQChr03g0073621	4.58048	0.15106	20.0741	0.000369631	0.00658379
gene:HanXRQChr02g0046671	-0.657057	3.80613	20.0741	0.000369632	0.00658379
gene:HanXRQChr03g0086101	-2.05603	1.08034	20.065	0.000370415	0.00659338
gene:HanXRQChr15g0469371	5.02481	0.116583	20.061	0.000370759	0.00659338
gene:HanXRQChr14g0442831	3.98294	0.354066	20.06	0.000370843	0.00659338
gene:HanXRQChr12g0382451	-0.546976	2.47919	20.0506	0.000371662	0.00660396
gene:HanXRQChr16g0524871	1.26117	3.97497	20.0399	0.000372585	0.00661337
gene:HanXRQChr07g0197611	4.55477	0.763461	20.0392	0.000372641	0.00661337
gene:HanXRQChr01g0004701	5.84137	0.200659	21.5002	0.000373145	0.00661831
gene:HanXRQChr01g0019081	1.84808	4.67963	20.027	0.000373701	0.00662303
gene:HanXRQChr06g0170871	5.63725	-0.943498	21.4904	0.000373899	0.00662303
gene:HanXRQChr10g0289341	5.51656	-0.38638	20.0226	0.000374086	0.00662303
gene:HanXRQChr15g0485731	2.42535	-0.15686	20.014	0.000374831	0.00663224
gene:HanXRQChr03g0093891	5.36068	-0.398596	20.0035	0.000375753	0.00664454
gene:HanXRQChr02g0033881	1.2259	1.79178	19.9964	0.00037637	0.00665146
gene:HanXRQChr13g0393921	2.91379	1.28603	21.4488	0.000377123	0.00666077
gene:HanXRQChr10g0306271	-1.62231	2.20738	19.9686	0.00037882	0.00668341
gene:HanXRQChr06g0178791	-1.96461	0.542917	19.9681	0.000378859	0.00668341
gene:HanXRQChr08g0208361	1.30903	4.33627	19.9416	0.000381206	0.00672079
gene:HanXRQChr11g0324381	-1.3837	0.553983	19.9379	0.000381543	0.0067227
gene:HanXRQChr10g0296891	-0.987394	5.33311	19.9323	0.000382035	0.00672734
gene:HanXRQChr17g0545451	-1.2776	3.98237	19.9251	0.000382683	0.00673472
gene:HanXRQChr03g0061321	-1.08388	1.63291	19.9221	0.000382949	0.00673537
gene:HanXRQChr11g0325361	-1.23233	2.92522	19.9158	0.000383514	0.00674128
gene:HanXRQChr01g0024141	1.20882	2.50647	19.9111	0.000383933	0.0067432
gene:HanXRQChr17g0559031	-1.92637	0.764772	19.9091	0.000384111	0.0067432
gene:HanXRQChr10g0311401	-1.12179	2.71381	19.9069	0.000384311	0.0067432
gene:HanXRQChr02g0050771	5.26633	0.186871	21.354	0.000384595	0.00674417
gene:HanXRQChr13g0423591	2.03288	1.44544	19.8924	0.000385612	0.00675798
gene:HanXRQChr16g0498021	3.40984	1.89335	19.873	0.000387366	0.00678467
gene:HanXRQChr16g0517051	-1.05702	2.32704	19.861	0.000388447	0.00679956
gene:HanXRQChr03g0062381	2.47121	3.77517	19.8434	0.000390056	0.00682367
gene:HanXRQChr09g0275131	2.63678	3.45834	19.8387	0.000390486	0.00682712
gene:HanXRQChr14g0445691	5.08118	0.0653748	21.2723	0.000391165	0.00682772
gene:HanXRQChr06g0180571	3.64524	2.11181	19.8294	0.000391334	0.00682772
gene:HanXRQChr03g0064781	2.89099	1.66497	19.8285	0.000391415	0.00682772
gene:HanXRQChr02g0045131	0.651343	5.7516	19.8281	0.000391448	0.00682772
gene:HanXRQChr07g0195981	-0.525707	5.36164	19.8241	0.000391818	0.00683011
gene:HanXRQChr02g0052791	-0.773973	3.17498	19.8186	0.000392326	0.00683279
gene:HanXRQChr10g0303171	5.6376	0.368471	21.2566	0.000392436	0.00683279
gene:HanXRQChr01g0007131	4.06596	0.682327	19.7966	0.000394354	0.00686212
gene:HanXRQChr13g0416891	-2.68444	-0.290698	19.7934	0.000394645	0.00686314
gene:HanXRQChr05g0140281	-1.91482	0.663615	19.7858	0.000395347	0.00686686
gene:HanXRQChr08g0219551	4.94028	-0.0867639	21.22	0.000395433	0.00686686
gene:HanXRQChr02g0038341	-1.56476	0.291114	19.7835	0.000395559	0.00686686
gene:HanXRQChr15g0493411	3.09236	-0.752458	19.776	0.000396253	0.00687485
gene:HanXRQChr01g0027681	1.97694	3.8861	19.7536	0.000398345	0.00690707
gene:HanXRQChr11g0343711	-2.60829	1.09093	19.7356	0.000400028	0.00693217
gene:HanXRQChr06g0180351	4.08212	-0.00341677	21.1441	0.000401737	0.00695769
gene:HanXRQChr12g0359241	3.38946	1.82402	19.682	0.000405095	0.00701172
gene:HanXRQChr14g0458181	1.75327	-0.00638574	19.6764	0.000405628	0.00701522
gene:HanXRQChr02g0047511	3.91176	0.497745	19.6749	0.000405774	0.00701522
gene:HanXRQChr04g0128601	-1.08724	3.57685	19.6696	0.000406278	0.00701728
gene:HanXRQChr05g0144031	1.15423	1.18212	19.6673	0.000406499	0.00701728
gene:HanXRQChr15g0473901	6.36892	-0.721641	24.6537	0.000406609	0.00701728
gene:HanXRQChr10g0285341	5.33613	-0.635896	21.0764	0.000407449	0.00702765
gene:HanXRQChr15g0465341	-1.50836	2.76356	19.6509	0.000408072	0.00703428
gene:HanXRQChr11g0336041	-3.92933	-0.034536	21.0638	0.000408526	0.00703798
gene:HanXRQChr03g0088301	1.98443	0.285611	19.6348	0.000409616	0.00705263
gene:HanXRQChr02g0056051	-0.986085	4.43835	19.6267	0.000410396	0.00706102
gene:HanXRQChr01g0006941	0.722921	4.84988	19.6248	0.000410583	0.00706102
gene:HanXRQChr05g0143321	-1.05765	4.50977	19.6179	0.000411249	0.00706432
gene:HanXRQChr04g0120301	-1.53506	3.03152	19.6178	0.000411255	0.00706432
gene:HanXRQChr14g0445061	5.99746	-0.800263	21.029	0.000411504	0.00706447
gene:HanXRQChr12g0378531	3.78583	-0.0028466	19.5878	0.000414174	0.00710617
gene:HanXRQChr10g0300861	1.94192	3.21484	19.5751	0.000415415	0.00711972
gene:HanXRQChr15g0497471	0.912539	3.25825	19.5746	0.000415463	0.00711972
gene:HanXRQChr09g0245541	4.56664	-0.355615	19.5723	0.00041569	0.00711972
gene:HanXRQChr01g0008291	-2.26342	2.0182	19.5651	0.0004164	0.00712774
gene:HanXRQChr10g0288661	2.35656	0.649386	19.5437	0.000418508	0.00715964
gene:HanXRQChr03g0062681	4.34961	-1.07997	19.5398	0.000418894	0.00716209
gene:HanXRQChr12g0368241	3.96002	-0.192898	21.8578	0.000419968	0.00717628
gene:HanXRQChr17g0537841	-0.948297	2.84989	19.5065	0.000422197	0.00721019
gene:HanXRQChr17g0570471	2.08197	0.375208	19.501	0.000422743	0.00721164
gene:HanXRQChr09g0267351	8.01959	1.14379	20.9001	0.000422773	0.00721164
gene:HanXRQChr05g0159361	0.807528	3.32474	19.4903	0.00042382	0.00721783
gene:HanXRQChr12g0367531	2.61396	5.40242	19.4901	0.00042384	0.00721783
gene:HanXRQChr17g0568801	-0.996124	4.49225	19.4879	0.000424052	0.00721783
gene:HanXRQChr05g0140461	0.673202	2.10471	19.4849	0.000424355	0.00721783
gene:HanXRQChr09g0260691	-0.570043	3.85647	19.4849	0.000424362	0.00721783
gene:HanXRQChr11g0320781	3.51143	2.27688	19.4733	0.000425526	0.00723345
gene:HanXRQChr06g0172371	4.96768	-0.0209588	19.4665	0.000426206	0.00724083
gene:HanXRQChr17g0569911	5.48567	0.831532	20.8574	0.000426578	0.00724297
gene:HanXRQChr03g0072361	0.753777	3.21822	19.4492	0.000427961	0.00726226
gene:HanXRQChr03g0065851	4.62958	-0.95248	19.4393	0.000428963	0.00727506
gene:HanXRQChr02g0047241	5.14745	-0.600691	21.7427	0.000429521	0.00728033
gene:HanXRQChr16g0501841	-3.02379	-0.239322	19.431	0.0004298	0.00728087
gene:HanXRQChr17g0548021	4.85212	1.63436	19.4002	0.000432955	0.00732777
gene:HanXRQChr11g0351571	-1.36698	6.91937	19.399	0.000433072	0.00732777
gene:HanXRQChr11g0327831	-3.39445	0.100627	19.3967	0.000433316	0.00732777
gene:HanXRQChr16g0518521	3.38725	0.31922	19.3934	0.000433648	0.00732917
gene:HanXRQChr12g0358541	0.503723	4.71499	19.3819	0.000434838	0.00734507
gene:HanXRQChr01g0011341	2.25785	-0.611787	19.3723	0.000435826	0.00735753
gene:HanXRQChr13g0416011	5.0944	-1.35016	20.748	0.000436519	0.007365
gene:HanXRQChr03g0080561	3.30509	-0.591948	19.3594	0.000437158	0.00737157
gene:HanXRQChr12g0363721	5.69587	-0.125464	20.7358	0.000437643	0.00737551
gene:HanXRQChr14g0441721	5.74783	-0.820807	20.7244	0.0004387	0.0073891
gene:HanXRQChr08g0221811	0.571262	3.02843	19.3415	0.000439026	0.00738938
gene:HanXRQChr10g0303611	1.87963	0.826001	19.3391	0.000439274	0.00738938
gene:HanXRQChr04g0097981	4.71093	0.37941	19.3372	0.00043947	0.00738938
gene:HanXRQChr16g0519491	2.04165	2.51255	19.3288	0.000440349	0.00739992
gene:HanXRQChr12g0358101	-2.70316	-0.823432	19.3223	0.000441027	0.00740709
gene:HanXRQChr15g0476381	5.48673	-0.6357	20.6957	0.000441366	0.00740856
gene:HanXRQChr08g0233741	4.88333	-0.236789	19.2905	0.000444377	0.00745403
gene:HanXRQChr06g0165951	-0.866253	4.98356	19.2864	0.000444803	0.00745403
gene:HanXRQChr13g0411321	4.95119	0.55597	19.2861	0.000444835	0.00745403
gene:HanXRQChr12g0359021	0.9504	4.48708	19.2803	0.000445453	0.0074561
gene:HanXRQChr05g0162281	3.94393	-0.885153	19.2784	0.000445654	0.0074561
gene:HanXRQChr01g0010391	0.837038	2.7816	19.2778	0.000445719	0.0074561
gene:HanXRQChr14g0444671	-1.12828	8.01194	19.2607	0.000447536	0.00748053
gene:HanXRQChr14g0429461	-0.501948	4.18579	19.257	0.000447935	0.00748053
gene:HanXRQChr14g0444521	4.50821	-0.0918816	19.2537	0.000448278	0.00748053
gene:HanXRQChr15g0494981	-1.11131	3.09259	19.2537	0.000448287	0.00748053
gene:HanXRQChr16g0503981	3.03973	3.12211	19.2521	0.00044845	0.00748053
gene:HanXRQChr05g0153471	-2.84864	-0.492777	19.2463	0.000449069	0.0074866
gene:HanXRQChr04g0126241	-1.46199	2.06862	19.2408	0.000449656	0.00749214
gene:HanXRQChr11g0330351	5.36103	0.605683	19.236	0.000450179	0.00749662
gene:HanXRQChr04g0094761	2.64428	1.58074	19.2335	0.000450438	0.00749669
gene:HanXRQChr14g0435551	-2.43005	2.1852	19.2228	0.000451592	0.00751164
gene:HanXRQChr03g0075791	4.11762	-0.933777	19.1898	0.000455165	0.00756679
gene:HanXRQChr16g0512011	0.767041	3.82664	19.177	0.000456556	0.00757606
gene:HanXRQChr04g0104571	1.15618	4.17102	19.1769	0.000456561	0.00757606
gene:HanXRQChr07g0207141	-1.29266	2.87907	19.1753	0.000456737	0.00757606
gene:HanXRQChr16g0500551	1.89008	0.14332	19.1752	0.000456752	0.00757606
gene:HanXRQChr03g0077891	-0.946215	2.65251	19.1665	0.000457692	0.0075852
gene:HanXRQChr07g0204951	-0.660288	2.85463	19.1616	0.000458233	0.0075852
gene:HanXRQChr03g0068871	2.93122	0.123623	19.1612	0.000458271	0.0075852
gene:HanXRQChr06g0165771	1.19172	2.31857	19.1577	0.000458661	0.0075852
gene:HanXRQChr05g0147651	-1.17754	1.49095	19.1576	0.000458674	0.0075852
gene:HanXRQChr10g0279051	-1.43375	5.78292	19.156	0.00045885	0.0075852
gene:HanXRQChr05g0133121	-1.42087	3.39137	19.1412	0.000460467	0.00759792
gene:HanXRQChr12g0360741	1.30231	1.5374	19.1411	0.000460482	0.00759792
gene:HanXRQChr13g0390911	-1.99574	3.71565	19.1341	0.000461251	0.00759792
gene:HanXRQChr17g0562831	4.16722	-0.250676	19.1319	0.000461492	0.00759792
gene:HanXRQChr03g0091711	1.12647	7.99235	19.1301	0.000461693	0.00759792
gene:HanXRQChr06g0163831	-0.90389	2.01695	19.1273	0.000461999	0.00759792
gene:HanXRQChr08g0234241	2.80832	0.969392	19.1266	0.000462075	0.00759792
gene:HanXRQChr11g0321361	-0.849087	2.45365	19.1262	0.000462128	0.00759792
gene:HanXRQChr15g0497331	0.724676	5.2543	19.1259	0.000462154	0.00759792
gene:HanXRQChr03g0070541	5.72169	0.117233	20.4781	0.000462201	0.00759792
gene:HanXRQChr05g0140891	-2.03534	0.280591	19.1225	0.000462534	0.00759806
gene:HanXRQChr15g0488601	5.65548	-1.11843	23.8599	0.000462726	0.00759806
gene:HanXRQChr13g0388641	2.99374	1.4104	19.1123	0.000463664	0.00760921
gene:HanXRQChr08g0223741	2.33962	0.0499672	19.1056	0.000464409	0.00761719
gene:HanXRQChr17g0569961	-3.38383	1.11551	19.0974	0.000465316	0.0076278
gene:HanXRQChr04g0110601	5.74564	1.02845	19.0923	0.000465885	0.00763289
gene:HanXRQChr03g0066731	4.87621	-0.669791	19.0897	0.000466173	0.00763336
gene:HanXRQChr08g0225861	-1.31246	3.27957	19.086	0.000466587	0.00763589
gene:HanXRQChr06g0172811	2.71696	1.69533	19.0725	0.000468093	0.00765482
gene:HanXRQChr01g0002021	0.420713	4.68163	19.071	0.000468264	0.00765482
gene:HanXRQChr05g0159771	-2.37834	2.68493	19.0601	0.00046949	0.00766844
gene:HanXRQChr12g0368321	4.61215	-0.852077	21.2897	0.000469619	0.00766844
gene:HanXRQChr03g0063201	-1.74523	2.07656	19.0498	0.000470643	0.00768091
gene:HanXRQChr05g0156341	-1.87409	0.425734	19.0465	0.000471021	0.00768281
gene:HanXRQChr05g0141571	0.625082	3.32405	19.0422	0.000471505	0.00768645
gene:HanXRQChr10g0308981	-0.701177	2.22153	19.0213	0.000473869	0.00771765
gene:HanXRQChr15g0486151	1.8449	0.688125	19.0207	0.000473944	0.00771765
gene:HanXRQChr08g0214361	-5.70635	0.838052	20.3421	0.000475786	0.00774336
gene:HanXRQChr10g0279631	-3.33387	0.144896	18.9994	0.000476364	0.00774848
gene:HanXRQChr17g0566111	-3.01174	-1.19414	18.9963	0.000476719	0.00774997
gene:HanXRQChr10g0316061	6.11341	0.063993	20.3205	0.000477992	0.00776637
gene:HanXRQChr08g0218701	-0.745443	3.78616	18.9815	0.000478423	0.00776909
gene:HanXRQChr16g0521491	-3.4355	-0.186321	18.9696	0.000479789	0.00778338
gene:HanXRQChr12g0359881	-0.488953	5.28352	18.9692	0.000479832	0.00778338
gene:HanXRQChr15g0473651	3.79848	0.0640128	18.957	0.000481241	0.0078009
gene:HanXRQChr09g0256871	-1.29695	2.60282	18.9532	0.000481683	0.0078009
gene:HanXRQChr05g0147551	1.60382	1.8183	18.953	0.000481707	0.0078009
gene:HanXRQChr11g0341051	2.48905	4.29746	18.93	0.000484369	0.0078397
gene:HanXRQChr02g0044521	1.07218	2.63178	18.9209	0.00048543	0.00785255
gene:HanXRQChr07g0195201	6.83915	2.34541	18.9136	0.000486287	0.00785871
gene:HanXRQChr14g0447821	3.63514	1.28956	18.9131	0.000486345	0.00785871
gene:HanXRQChr02g0056791	4.69851	-0.0151853	18.9063	0.000487138	0.00786501
gene:HanXRQChr10g0282161	4.07695	-0.124543	18.9052	0.00048727	0.00786501
gene:HanXRQChr05g0137491	4.1326	1.94531	18.8942	0.000488567	0.00787981
gene:HanXRQChr02g0044641	-1.00605	2.63492	18.8928	0.000488722	0.00787981
gene:HanXRQChr13g0388101	0.936813	5.62905	18.8715	0.000491237	0.00791602
gene:HanXRQChr07g0201321	1.30956	2.69107	18.8682	0.000491636	0.00791811
gene:HanXRQChr14g0446761	-1.01558	2.92415	18.8621	0.000492356	0.00792538
gene:HanXRQChr01g0027881	4.38263	0.469872	18.8577	0.000492875	0.00792938
gene:HanXRQChr14g0450481	1.53092	2.02781	18.8504	0.00049374	0.00793897
gene:HanXRQChr05g0139441	6.3966	2.33804	18.8381	0.000495208	0.00795822
gene:HanXRQChr04g0122991	-1.04531	3.78559	18.8199	0.000497389	0.0079889
gene:HanXRQChr14g0451441	-1.61491	3.22058	18.8144	0.000498045	0.00799095
gene:HanXRQChr16g0507061	3.3024	1.97829	18.8123	0.000498302	0.00799095
gene:HanXRQChr15g0477911	0.814136	2.20587	18.8103	0.000498537	0.00799095
gene:HanXRQChr14g0427511	1.21464	6.05648	18.8098	0.000498603	0.00799095
gene:HanXRQChr02g0042931	-1.85801	3.04236	18.7938	0.000500532	0.0080175
gene:HanXRQChr01g0022701	1.85488	0.938073	18.7854	0.000501542	0.00802931
gene:HanXRQChr16g0529601	1.67693	3.28523	18.7723	0.000503131	0.00805037
gene:HanXRQChr11g0340481	6.1311	0.410052	20.0681	0.000504585	0.00806657
gene:HanXRQChr02g0038041	-1.07087	2.27277	18.7595	0.000504692	0.00806657
gene:HanXRQChr10g0301641	-3.60832	-0.204294	18.7388	0.000507221	0.00810259
gene:HanXRQChr01g0017781	1.32345	2.33567	18.7366	0.000507501	0.00810266
gene:HanXRQChr05g0149071	2.07822	0.484927	18.7217	0.000509334	0.00812752
gene:HanXRQChr15g0468791	0.590844	2.64134	18.7005	0.00051195	0.00816483
gene:HanXRQChr09g0272881	0.905342	3.12851	18.6939	0.000512765	0.00817341
gene:HanXRQChr07g0188871	2.77881	0.765619	18.6881	0.000513484	0.00818044
gene:HanXRQChr08g0210441	-1.5562	0.909253	18.6823	0.000514215	0.00818765
gene:HanXRQChr07g0201911	-1.386	7.34781	18.6799	0.000514504	0.00818782
gene:HanXRQChr02g0036791	3.87845	-0.257604	20.8253	0.00051528	0.00819573
gene:HanXRQChr07g0206131	2.37715	0.498851	18.6683	0.000515953	0.00819865
gene:HanXRQChr07g0193491	-4.52453	-0.690676	20.8182	0.00051602	0.00819865
gene:HanXRQChr08g0231011	-2.93365	-0.45251	18.6479	0.000518509	0.00823265
gene:HanXRQChr12g0377931	2.58975	0.100048	18.6463	0.00051872	0.00823265
gene:HanXRQChr05g0160301	2.38097	2.95319	18.6399	0.000519517	0.00823537
gene:HanXRQChr17g0535211	-1.57723	0.517506	18.6394	0.000519586	0.00823537
gene:HanXRQChr01g0018951	1.00684	1.70038	18.6382	0.000519731	0.00823537
gene:HanXRQChr17g0567131	3.23367	0.289206	18.628	0.000521024	0.00825142
gene:HanXRQChr14g0432281	2.39878	1.46325	18.6237	0.000521573	0.00825566
gene:HanXRQChr06g0175211	2.58956	2.74108	18.6166	0.000522467	0.00826367
gene:HanXRQChr05g0146561	3.21171	1.14848	18.6141	0.000522788	0.00826367
gene:HanXRQChr13g0386731	-1.61628	2.75057	18.6128	0.000522946	0.00826367
gene:HanXRQChr15g0463441	-0.969282	3.22201	18.6108	0.000523202	0.00826367
gene:HanXRQChr07g0204831	1.28876	3.74089	18.5968	0.000524983	0.00828735
gene:HanXRQChr13g0395701	3.59001	0.832874	18.5924	0.000525546	0.00829125
gene:HanXRQChr08g0225631	4.86688	-0.70312	18.5883	0.000526067	0.00829125
gene:HanXRQChr07g0196931	2.35331	0.0026104	18.5883	0.000526075	0.00829125
gene:HanXRQChr04g0118981	2.84275	0.13983	18.5822	0.000526845	0.00829893
gene:HanXRQChr17g0542691	3.71281	-0.602795	18.5785	0.000527318	0.0082999
gene:HanXRQChr06g0181451	0.544145	3.80031	18.5766	0.000527573	0.0082999
gene:HanXRQChr04g0114481	3.61382	-0.725086	18.5752	0.000527753	0.0082999
gene:HanXRQChr06g0172391	5.63801	-0.112357	20.6891	0.00052963	0.00832497
gene:HanXRQChr02g0039461	4.38294	-0.183768	18.5504	0.000530939	0.00834109
gene:HanXRQChr17g0563811	-1.51031	4.94771	18.5479	0.000531264	0.00834176
gene:HanXRQChr13g0393341	-3.09889	-0.987781	18.5437	0.000531801	0.00834333
gene:HanXRQChr16g0528361	-0.983015	2.24133	18.5427	0.000531932	0.00834333
gene:HanXRQChr07g0205791	1.5143	1.03197	18.5334	0.000533135	0.00835775
gene:HanXRQChr09g0268821	3.02676	0.865136	18.5269	0.000533985	0.00836662
gene:HanXRQChr16g0521501	2.45647	1.92977	18.5243	0.000534327	0.00836752
gene:HanXRQChr04g0126251	-2.13745	0.31093	18.515	0.000535534	0.00838195
gene:HanXRQChr11g0334551	-0.682382	2.8434	18.5036	0.000537016	0.0084007
gene:HanXRQChr12g0364651	-1.92163	2.85715	18.4972	0.000537856	0.00840936
gene:HanXRQChr15g0465201	-0.380284	5.40361	18.4836	0.000539639	0.00843073
gene:HanXRQChr07g0207161	-1.01518	1.94569	18.4825	0.000539796	0.00843073
gene:HanXRQChr04g0120571	1.28437	1.26735	18.4666	0.000541885	0.00845405
gene:HanXRQChr16g0516801	0.51799	3.26876	18.4656	0.000542018	0.00845405
gene:HanXRQChr04g0098551	5.42699	0.456037	18.4646	0.000542151	0.00845405
gene:HanXRQChr05g0139181	-1.58572	1.85754	18.4518	0.000543842	0.00847593
gene:HanXRQChr10g0315711	-0.602711	2.97113	18.4462	0.000544587	0.00848305
gene:HanXRQChr13g0404371	4.36424	-0.249911	18.4271	0.000547135	0.00851623
gene:HanXRQChr05g0139831	0.814641	2.84069	18.4259	0.000547296	0.00851623
gene:HanXRQChr13g0404821	-1.33818	1.3842	18.4122	0.000549135	0.00854032
gene:HanXRQChr08g0224351	1.07662	2.8458	18.4051	0.000550081	0.00854746
gene:HanXRQChr15g0471841	-4.19133	-0.65297	20.5014	0.000550175	0.00854746
gene:HanXRQChr01g0017671	1.89454	0.0389069	18.3973	0.000551138	0.00855791
gene:HanXRQChr17g0566931	-2.60051	4.50915	18.3914	0.000551925	0.00856354
gene:HanXRQChr01g0028061	-2.52204	2.52268	18.3902	0.000552082	0.00856354
gene:HanXRQChr04g0127901	-1.49506	7.77872	18.386	0.00055265	0.00856533
gene:HanXRQChr11g0345911	-0.953563	2.25179	18.3851	0.00055278	0.00856533
gene:HanXRQChr17g0548921	3.38853	-0.324936	18.3749	0.000554161	0.00857914
gene:HanXRQChr14g0457711	-0.40815	4.23428	18.3742	0.000554255	0.00857914
gene:HanXRQChr12g0368471	5.74931	-0.441798	19.63	0.000554875	0.00858422
gene:HanXRQChr15g0478791	3.99466	0.797582	18.3664	0.000555316	0.00858654
gene:HanXRQChr16g0505981	-1.68145	-0.807185	18.3592	0.000556288	0.00858955
gene:HanXRQChr10g0317181	4.52004	-0.71663	19.6177	0.000556365	0.00858955
gene:HanXRQChr09g0253031	0.850806	5.0818	18.3585	0.000556387	0.00858955
gene:HanXRQChr15g0487631	-3.2834	0.709676	18.3535	0.000557068	0.00859555
gene:HanXRQChr12g0358021	6.74043	-0.775369	22.7461	0.000557676	0.00860043
gene:HanXRQChr11g0347491	-2.56024	3.55428	18.346	0.000558091	0.00860229
gene:HanXRQChr11g0331831	2.93143	-0.759401	18.3439	0.000558382	0.00860229
gene:HanXRQChr17g0534001	-1.94036	0.0469783	18.3387	0.000559094	0.00860876
gene:HanXRQChr09g0244021	3.87591	2.81617	18.3356	0.00055951	0.00861065
gene:HanXRQChr02g0058501	1.74	2.95099	18.3178	0.000561957	0.0086438
gene:HanXRQChr13g0423031	5.05439	0.715303	18.3046	0.000563782	0.00866404
gene:HanXRQChr14g0426891	-2.10954	1.54228	18.304	0.000563862	0.00866404
gene:HanXRQChr16g0511381	-0.578745	3.61779	18.294	0.00056525	0.00868084
gene:HanXRQChr02g0037001	2.98259	0.417481	18.2829	0.000566787	0.00869989
gene:HanXRQChr10g0283211	1.04102	1.39251	18.2795	0.000567256	0.00870255
gene:HanXRQChr12g0371441	7.11377	4.1767	19.5254	0.000567706	0.00870492
gene:HanXRQChr15g0491391	-0.890872	2.07776	18.2694	0.000568661	0.00871502
gene:HanXRQChr01g0003891	1.4194	1.50106	18.2649	0.000569291	0.00872014
gene:HanXRQChr01g0016031	-1.37972	2.83988	18.237	0.000573207	0.00876103
gene:HanXRQChr05g0149441	1.9515	2.03737	18.2357	0.00057339	0.00876103
gene:HanXRQChr05g0154661	-1.55479	3.04013	18.2347	0.000573532	0.00876103
gene:HanXRQChr11g0334891	3.50194	-0.813568	18.2345	0.000573555	0.00876103
gene:HanXRQChr06g0169091	-2.82987	0.937379	18.2313	0.000574012	0.00876103
gene:HanXRQChr04g0107761	-0.851973	6.78694	18.2311	0.000574035	0.00876103
gene:HanXRQChr09g0277141	-2.62327	-0.626713	18.231	0.000574045	0.00876103
gene:HanXRQChr08g0232771	1.55862	0.542348	18.2185	0.000575822	0.0087836
gene:HanXRQChr07g0201181	0.716952	4.08474	18.2078	0.000577334	0.0088021
gene:HanXRQChr14g0436691	6.48677	1.44443	19.4324	0.000579405	0.0088291
gene:HanXRQChr11g0345681	3.78865	-0.791286	18.1858	0.000580462	0.0088361
gene:HanXRQChr05g0143441	1.78015	1.52385	18.1858	0.000580465	0.0088361
gene:HanXRQChr08g0223571	-0.62941	3.88669	18.1779	0.000581602	0.00884528
gene:HanXRQChr06g0184581	2.25185	0.0695506	18.1774	0.000581669	0.00884528
gene:HanXRQChr08g0235031	-3.73328	2.47441	18.158	0.000584447	0.00888292
gene:HanXRQChr04g0096531	-0.965374	1.53315	18.1497	0.00058565	0.00889663
gene:HanXRQChr13g0410511	3.78096	0.268818	18.1388	0.000587225	0.00891595
gene:HanXRQChr14g0437811	2.41303	0.213643	18.1139	0.000590837	0.00896616
gene:HanXRQChr13g0404041	-3.82176	-0.428729	22.4036	0.000591387	0.00896988
gene:HanXRQChr16g0509191	2.49334	2.5196	18.0978	0.000593193	0.00899264
gene:HanXRQChr05g0151971	2.18559	2.16629	18.0863	0.000594867	0.00901337
gene:HanXRQChr17g0569321	2.63914	3.1341	18.0831	0.000595339	0.00901588
gene:HanXRQChr17g0552581	3.97961	-0.472984	18.0773	0.000596201	0.00902008
gene:HanXRQChr02g0036691	-4.074	-1.10765	18.0771	0.00059623	0.00902008
gene:HanXRQChr17g0550291	-0.730172	7.08011	18.0695	0.000597343	0.00903228
gene:HanXRQChr13g0420361	2.41681	1.86835	18.0624	0.000598392	0.00904349
gene:HanXRQChr16g0499151	-1.61089	2.67983	18.0473	0.000600628	0.00906916
gene:HanXRQChr11g0353881	-1.22967	2.20592	18.0468	0.000600706	0.00906916
gene:HanXRQChr10g0293151	4.33528	0.645071	18.0409	0.000601582	0.00907771
gene:HanXRQChr12g0363141	4.38655	2.00619	18.0311	0.000603033	0.00909495
gene:HanXRQChr08g0207721	0.468581	4.20176	18.0131	0.000605728	0.00913036
gene:HanXRQChr01g0014841	1.16203	1.74513	18.0113	0.000606001	0.00913036
gene:HanXRQChr17g0554171	-1.43912	0.226258	18.0045	0.000607016	0.00913387
gene:HanXRQChr17g0556921	4.52301	0.571398	18.0036	0.000607155	0.00913387
gene:HanXRQChr11g0326171	2.42123	1.70993	18.0035	0.000607166	0.00913387
gene:HanXRQChr05g0134741	1.09563	1.59879	17.9934	0.000608686	0.00915207
gene:HanXRQChr17g0568331	3.10997	3.67583	17.9911	0.000609032	0.00915259
gene:HanXRQChr15g0466001	4.26852	0.624872	17.9859	0.000609822	0.00915978
gene:HanXRQChr05g0157911	4.1441	0.86122	17.9788	0.000610887	0.0091711
gene:HanXRQChr02g0031471	5.12901	1.23676	17.9668	0.000612711	0.00919306
gene:HanXRQChr08g0233501	-0.68458	3.85351	17.9651	0.000612975	0.00919306
gene:HanXRQChr10g0288281	4.87405	-1.05423	19.1687	0.000614118	0.00920551
gene:HanXRQChr16g0532761	-0.895667	2.15635	17.9434	0.000616279	0.0092332
gene:HanXRQChr16g0520431	-0.596862	4.32387	17.938	0.000617104	0.00924086
gene:HanXRQChr06g0167061	0.702499	5.19583	17.9311	0.00061816	0.00924852
gene:HanXRQChr03g0082111	3.42063	0.0906247	17.9303	0.000618273	0.00924852
gene:HanXRQChr17g0541321	7.85584	0.214194	22.1439	0.000618558	0.00924852
gene:HanXRQChr12g0372191	4.4159	-0.946775	17.9251	0.000619079	0.0092516
gene:HanXRQChr02g0048261	3.17551	-0.840739	19.1218	0.000620544	0.00926669
gene:HanXRQChr17g0550361	5.52243	-0.54996	22.1238	0.000620719	0.00926669
gene:HanXRQChr16g0514261	-0.689783	4.30196	17.8937	0.000623918	0.00930703
gene:HanXRQChr05g0147371	0.650006	5.39262	17.8928	0.000624054	0.00930703
gene:HanXRQChr09g0250051	-0.49385	5.96912	17.8733	0.000627094	0.00934764
gene:HanXRQChr11g0323301	-0.602961	5.29646	17.866	0.000628232	0.00935903
gene:HanXRQChr10g0279311	1.6434	3.11557	17.8643	0.000628494	0.00935903
gene:HanXRQChr05g0140971	5.4209	-0.490485	19.0545	0.000629894	0.0093666
gene:HanXRQChr13g0390511	-0.87572	6.07278	17.8544	0.000630041	0.0093666
gene:HanXRQChr15g0479431	3.78191	1.85931	17.8542	0.000630066	0.0093666
gene:HanXRQChr11g0350221	-1.14949	1.06895	17.8529	0.000630276	0.0093666
gene:HanXRQChr13g0407531	-2.26818	-0.747483	17.8491	0.000630873	0.00936979
gene:HanXRQChr04g0097741	4.34053	2.1955	19.0457	0.000631128	0.00936979
gene:HanXRQChr17g0563071	-1.39863	0.926732	17.8386	0.000632518	0.0093857
gene:HanXRQChr09g0273271	1.70098	1.62287	17.8143	0.000636353	0.00943785
gene:HanXRQChr13g0415731	-1.66626	4.08666	17.7983	0.000638895	0.00947077
gene:HanXRQChr14g0461641	1.88732	1.9499	17.7937	0.000639633	0.00947567
gene:HanXRQChr05g0142731	5.68811	0.984348	18.9839	0.000639869	0.00947567
gene:HanXRQChr01g0029941	-0.373573	5.46471	17.7868	0.000640733	0.00948369
gene:HanXRQChr09g0245881	-0.652074	2.24602	17.7745	0.000642702	0.00950805
gene:HanXRQChr17g0560771	0.761247	2.17215	17.7635	0.000644456	0.00952921
gene:HanXRQChr17g0558351	-1.91389	0.664777	17.7595	0.000645108	0.00953405
gene:HanXRQChr10g0299401	1.11907	1.22996	17.7514	0.0006464	0.00954599
gene:HanXRQChr09g0239651	-0.441032	3.74946	17.7504	0.000646564	0.00954599
gene:HanXRQChr14g0429951	2.83803	0.520662	17.748	0.000646959	0.00954703
gene:HanXRQChr12g0375081	4.40406	-0.963577	19.7091	0.00064765	0.00954822
gene:HanXRQChr16g0512871	-4.28549	-1.3692	18.9294	0.000647689	0.00954822
gene:HanXRQChr13g0403301	5.50706	0.320708	17.7336	0.000649278	0.00956468
gene:HanXRQChr15g0492341	3.24115	-0.193272	17.7325	0.000649456	0.00956468
gene:HanXRQChr05g0137871	-1.54561	2.45779	17.7265	0.000650431	0.00957425
[truncated: 27,426 more rows]

## Sheet: CAN1vCAN2
Gene ID	logFC	logCPM	F	PValue	FDR
gene:HanXRQChr08g0218831	-7.06322	2.09612	165.041	6.68693e-10	6.80917e-06
gene:HanXRQChr17g0562921	-9.3123	1.85966	207.295	7.47757e-10	6.80917e-06
gene:HanXRQChr07g0204411	-9.69397	2.65956	160.362	8.27097e-10	6.80917e-06
gene:HanXRQChr16g0514701	-7.61493	3.47601	153.417	1.14618e-09	6.80917e-06
gene:HanXRQChr10g0304301	-11.3635	2.49927	332.81	1.15704e-09	6.80917e-06
gene:HanXRQChr09g0254031	7.86185	4.95876	121.464	6.26392e-09	3.07193e-05
gene:HanXRQChr10g0296621	-3.1878	1.55783	105.04	1.76364e-08	7.41359e-05
gene:HanXRQChr17g0542561	-7.21315	1.13246	100.791	2.35921e-08	7.83874e-05
gene:HanXRQChr03g0060001	-8.44255	1.69028	99.8674	2.5167e-08	7.83874e-05
gene:HanXRQChr01g0002111	-9.4522	4.08314	99.061	2.66397e-08	7.83874e-05
gene:HanXRQChr15g0488181	-6.49832	3.54293	94.1873	3.78977e-08	9.4513e-05
gene:HanXRQChr03g0073391	-7.42222	0.916634	93.9589	3.8544e-08	9.4513e-05
gene:HanXRQChr03g0062601	-5.38132	2.05705	87.5214	6.30152e-08	0.00013564
gene:HanXRQChr05g0137151	-3.48929	2.56514	87.0094	6.56137e-08	0.00013564
gene:HanXRQChr17g0562931	-8.56877	0.87629	86.3491	6.91451e-08	0.00013564
gene:HanXRQChr05g0148061	-8.81919	0.294922	82.1388	9.73882e-08	0.000157481
gene:HanXRQChr05g0148091	-8.81919	0.294922	82.1388	9.73882e-08	0.000157481
gene:HanXRQChr14g0427471	-8.81919	0.294922	82.1388	9.73882e-08	0.000157481
gene:HanXRQChr09g0269461	-8.32993	2.35199	81.6204	1.01687e-07	0.000157481
gene:HanXRQChr03g0071291	-7.59991	2.87828	80.9509	1.07557e-07	0.000158244
gene:HanXRQChr17g0562941	-8.70926	1.13448	140.074	1.15794e-07	0.000162249
gene:HanXRQChr01g0016841	-4.93329	1.65852	79.3865	1.2282e-07	0.000164272
gene:HanXRQChr16g0516751	-4.6767	3.12919	77.8701	1.39974e-07	0.000179076
gene:HanXRQChr10g0289801	-8.22163	0.878733	100.995	1.51932e-07	0.000180103
gene:HanXRQChr04g0097741	-6.96797	2.1955	90.8168	1.53019e-07	0.000180103
gene:HanXRQChr10g0299241	-5.90121	2.65367	74.2837	1.92361e-07	0.000213283
gene:HanXRQChr05g0144771	-8.05012	0.128314	73.7292	2.02282e-07	0.000213283
gene:HanXRQChr03g0084061	-10.3792	6.28255	73.6928	2.02954e-07	0.000213283
gene:HanXRQChr05g0161741	-8.97438	0.422819	94.2115	2.28207e-07	0.000231551
gene:HanXRQChr06g0177761	-9.34803	0.56776	120.114	2.56499e-07	0.000251583
gene:HanXRQChr15g0471281	5.96259	3.9288	69.3757	3.03626e-07	0.0002882
gene:HanXRQChr11g0323791	-8.46562	1.57092	68.3232	3.36009e-07	0.00029251
gene:HanXRQChr17g0549031	-6.78895	1.58582	79.8289	3.37498e-07	0.00029251
gene:HanXRQChr04g0096581	-6.56522	3.00773	68.1465	3.41816e-07	0.00029251
gene:HanXRQChr09g0266421	-3.24764	5.88072	67.7296	3.55975e-07	0.00029251
gene:HanXRQChr01g0000681	-7.83456	1.17715	87.1819	3.57871e-07	0.00029251
gene:HanXRQChr03g0075841	-9.44453	5.0656	66.8178	3.89292e-07	0.000309592
gene:HanXRQChr11g0333691	-4.79587	3.8876	65.7125	4.34473e-07	0.000336431
gene:HanXRQChr14g0455241	-2.33932	3.45672	65.4281	4.47036e-07	0.000337283
gene:HanXRQChr13g0388431	-6.94986	0.0773909	63.9853	5.1738e-07	0.000364665
gene:HanXRQChr15g0482031	-2.82964	2.22657	63.7258	5.31311e-07	0.000364665
gene:HanXRQChr17g0553161	6.74913	0.776174	63.6907	5.33228e-07	0.000364665
gene:HanXRQChr13g0400561	-10.0015	1.32996	122.669	5.35356e-07	0.000364665
gene:HanXRQChr05g0161411	-4.72439	2.04443	63.4729	5.45294e-07	0.000364665
gene:HanXRQChr10g0289151	-7.86131	0.926779	72.7663	5.90555e-07	0.000386157
gene:HanXRQChr02g0038341	-5.18447	0.291114	61.8707	6.44118e-07	0.000405125
gene:HanXRQChr14g0453221	-2.85808	2.34361	61.8268	6.47099e-07	0.000405125
gene:HanXRQChr04g0105141	-5.7956	0.451354	71.3013	6.6706e-07	0.000408558
gene:HanXRQChr01g0005391	-3.69156	3.61052	61.2935	6.84537e-07	0.000408558
gene:HanXRQChr04g0119761	-2.89335	1.35168	61.1606	6.94236e-07	0.000408558
gene:HanXRQChr17g0542551	-5.12913	2.41921	60.9542	7.09618e-07	0.000409422
gene:HanXRQChr12g0365921	-8.1164	1.60235	60.7011	7.29001e-07	0.000412517
gene:HanXRQChr09g0261691	-11.8925	2.40248	75.4924	8.15725e-07	0.000452881
gene:HanXRQChr06g0180831	-2.80206	3.04621	59.4102	8.37608e-07	0.000456419
gene:HanXRQChr09g0256991	-7.70777	1.76762	68.0617	8.80024e-07	0.000467727
gene:HanXRQChr01g0008731	-4.60491	1.53101	58.8517	8.90152e-07	0.000467727
gene:HanXRQChr03g0070051	-3.68902	2.3549	58.446	9.30633e-07	0.000480419
gene:HanXRQChr02g0033301	-5.38039	0.519927	57.5699	1.02534e-06	0.000513816
gene:HanXRQChr17g0539841	-7.30544	1.97572	57.5269	1.03025e-06	0.000513816
gene:HanXRQChr17g0562141	-5.07847	2.23118	57.105	1.07995e-06	0.000529626
gene:HanXRQChr16g0521991	-7.57771	1.69991	56.4193	1.16658e-06	0.000562729
gene:HanXRQChr14g0439721	-1.92944	2.86067	55.5804	1.28337e-06	0.000600575
gene:HanXRQChr10g0319121	-1.78979	3.45559	55.5635	1.28585e-06	0.000600575
gene:HanXRQChr16g0502861	-11.0867	2.007	69.319	1.31922e-06	0.000606531
gene:HanXRQChr10g0292071	-3.8487	1.4498	54.7631	1.40995e-06	0.000638275
gene:HanXRQChr08g0226921	-10.3072	6.89219	54.3957	1.47138e-06	0.000655991
gene:HanXRQChr06g0173761	-6.75924	0.123275	54.068	1.52872e-06	0.000671381
gene:HanXRQChr08g0211761	-1.4901	3.3231	52.7215	1.79218e-06	0.000759242
gene:HanXRQChr02g0047611	-5.99879	0.337347	52.7012	1.79652e-06	0.000759242
gene:HanXRQChr06g0172961	-6.15958	3.43115	52.6563	1.80618e-06	0.000759242
gene:HanXRQChr02g0048691	8.05541	2.68057	52.3023	1.88434e-06	0.00078094
gene:HanXRQChr01g0013091	-8.44302	2.70442	52.1426	1.92086e-06	0.000785016
gene:HanXRQChr01g0006261	-5.72323	0.764636	51.4841	2.08003e-06	0.000836416
gene:HanXRQChr12g0379351	-8.50653	0.36353	63.7442	2.10348e-06	0.000836416
gene:HanXRQChr13g0392111	-2.84249	2.22107	50.7345	2.27953e-06	0.000894336
gene:HanXRQChr17g0560571	-8.68518	0.122279	77.6462	2.31697e-06	0.000897064
gene:HanXRQChr15g0480581	-4.83415	0.98628	50.3452	2.39156e-06	0.000913916
gene:HanXRQChr04g0110341	-6.3285	0.273928	50.0046	2.49467e-06	0.000941098
gene:HanXRQChr13g0410921	-5.09342	1.21762	49.8708	2.53654e-06	0.00094478
gene:HanXRQChr01g0017941	-7.59673	-0.649965	75.5732	2.64735e-06	0.000973727
gene:HanXRQChr08g0233041	4.73338	1.49648	49.1522	2.77539e-06	0.00100277
gene:HanXRQChr17g0542031	-4.74061	0.880569	49.0978	2.79446e-06	0.00100277
gene:HanXRQChr01g0006081	-2.38983	2.30779	48.7227	2.93014e-06	0.00103879
gene:HanXRQChr04g0114831	-6.77878	0.500111	48.436	3.03887e-06	0.00106451
gene:HanXRQChr06g0163941	-5.58341	3.4332	47.561	3.39973e-06	0.00116648
gene:HanXRQChr02g0039251	-1.67024	4.75842	47.5394	3.40924e-06	0.00116648
gene:HanXRQChr03g0092071	-2.80169	2.77814	47.1154	3.60185e-06	0.00121821
gene:HanXRQChr04g0128241	-8.35618	1.47626	46.9464	3.68203e-06	0.00123118
gene:HanXRQChr08g0237261	-8.10333	2.70248	46.7119	3.79658e-06	0.00125522
gene:HanXRQChr08g0224421	-6.30006	1.65142	46.317	3.9987e-06	0.00130735
gene:HanXRQChr03g0093641	1.98559	2.80212	46.1328	4.09712e-06	0.00132481
gene:HanXRQChr08g0229961	-4.65042	1.69717	46.0351	4.15038e-06	0.00132744
gene:HanXRQChr04g0123891	-5.27596	0.329831	45.4	4.51642e-06	0.00142899
gene:HanXRQChr05g0156111	-6.42765	1.97891	44.9547	4.79473e-06	0.0015009
gene:HanXRQChr12g0376311	-5.58278	1.31406	50.6434	4.86884e-06	0.00150806
gene:HanXRQChr15g0476971	-7.03162	-0.221225	66.5374	4.92802e-06	0.00151049
gene:HanXRQChr13g0395701	-6.8029	0.832874	44.2816	5.25276e-06	0.00157479
gene:HanXRQChr11g0332661	6.56086	0.00756233	44.1872	5.32084e-06	0.00157479
gene:HanXRQChr09g0249051	-6.45209	-0.490136	44.1576	5.34239e-06	0.00157479
gene:HanXRQChr05g0133141	1.8285	7.08418	44.0134	5.44882e-06	0.00157479
gene:HanXRQChr12g0375461	2.48349	3.44191	43.9457	5.49962e-06	0.00157479
gene:HanXRQChr17g0551081	-8.93175	0.250059	74.0812	5.52836e-06	0.00157479
gene:HanXRQChr01g0025341	-9.48697	2.57717	53.3753	5.53329e-06	0.00157479
gene:HanXRQChr12g0365721	-5.67335	2.4925	43.825	5.59148e-06	0.00157479
gene:HanXRQChr02g0034831	-6.44602	0.864781	64.7536	5.61948e-06	0.00157479
gene:HanXRQChr02g0056441	-2.20888	5.55642	43.7023	5.68662e-06	0.00157857
gene:HanXRQChr08g0212451	7.39518	-0.218763	64.4014	5.7692e-06	0.00158653
gene:HanXRQChr16g0516741	-3.89407	1.3592	43.5197	5.83164e-06	0.00158853
gene:HanXRQChr13g0426561	-6.32127	-1.16424	43.4545	5.88445e-06	0.00158853
gene:HanXRQChr08g0223741	-4.3501	0.0499672	43.1458	6.14167e-06	0.0016429
gene:HanXRQChr16g0516191	-5.64068	0.646046	43.0702	6.20659e-06	0.00164531
gene:HanXRQChr15g0473951	-1.81209	2.21735	42.8222	6.42506e-06	0.00168801
gene:HanXRQChr07g0200441	-3.20947	1.6745	42.7479	6.49218e-06	0.00169055
gene:HanXRQChr13g0397011	-5.07448	1.06863	47.889	6.65781e-06	0.00171847
gene:HanXRQChr10g0294301	-3.10713	5.17408	42.0912	7.12102e-06	0.00182205
gene:HanXRQChr02g0045061	-1.68392	6.49214	41.9308	7.28478e-06	0.00184789
gene:HanXRQChr01g0025121	6.69463	1.51271	40.4954	8.95511e-06	0.00223271
gene:HanXRQChr09g0243671	-7.2797	-0.789157	48.685	9.02451e-06	0.00223271
gene:HanXRQChr04g0099191	-7.04035	0.526234	40.3163	9.19215e-06	0.00223271
gene:HanXRQChr12g0359141	-6.06274	-0.493335	40.2501	9.28167e-06	0.00223271
gene:HanXRQChr16g0525421	-8.56555	0.309575	58.2557	9.32343e-06	0.00223271
gene:HanXRQChr17g0553581	-7.26081	1.26288	45.0182	9.36923e-06	0.00223271
gene:HanXRQChr13g0409541	8.99618	0.00401451	45.0084	9.38042e-06	0.00223271
gene:HanXRQChr11g0349631	-6.29125	1.14348	40.1571	9.40886e-06	0.00223271
gene:HanXRQChr04g0101731	-4.23182	0.821568	39.9889	9.6441e-06	0.00225485
gene:HanXRQChr14g0427511	2.60129	6.05648	39.9519	9.69678e-06	0.00225485
gene:HanXRQChr05g0128951	-6.2648	1.1204	39.9272	9.73205e-06	0.00225485
gene:HanXRQChr03g0073811	-6.05657	-0.924723	39.8277	9.87574e-06	0.00227026
gene:HanXRQChr12g0373851	-5.39958	1.27539	39.6431	1.01488e-05	0.00230714
gene:HanXRQChr11g0331251	-5.08525	1.08841	39.6137	1.0193e-05	0.00230714
gene:HanXRQChr01g0009851	-2.62447	4.18096	39.5326	1.03162e-05	0.0023172
gene:HanXRQChr04g0106701	-5.0159	2.52314	39.3236	1.06416e-05	0.00237219
gene:HanXRQChr08g0212621	-7.5918	1.35191	39.1924	1.08517e-05	0.00239759
gene:HanXRQChr06g0176281	-6.43026	-0.0391395	39.0928	1.10143e-05	0.00239759
gene:HanXRQChr02g0032901	-6.54864	0.146573	46.8127	1.10881e-05	0.00239759
gene:HanXRQChr01g0006271	-5.54984	-0.091116	39.0177	1.11388e-05	0.00239759
gene:HanXRQChr04g0128321	-7.84	0.50648	39.0032	1.11629e-05	0.00239759
gene:HanXRQChr01g0004211	7.83492	-0.322652	43.5355	1.12525e-05	0.00239931
gene:HanXRQChr10g0304251	-9.39164	0.490235	46.4995	1.1484e-05	0.00243106
gene:HanXRQChr04g0113371	-5.70958	-0.882186	43.2721	1.16304e-05	0.00244446
gene:HanXRQChr10g0317571	-3.56375	1.73211	38.6761	1.17252e-05	0.0024469
gene:HanXRQChr14g0437521	-7.82583	0.356291	46.2243	1.18455e-05	0.00245459
gene:HanXRQChr09g0253021	-3.02689	-0.0227808	38.5198	1.20049e-05	0.00247025
gene:HanXRQChr17g0568291	-6.61897	1.50244	38.3485	1.23202e-05	0.00250286
gene:HanXRQChr03g0088361	-7.29849	1.32749	38.2932	1.2424e-05	0.00250286
gene:HanXRQChr03g0093421	2.20609	1.55508	42.7168	1.24758e-05	0.00250286
gene:HanXRQChr14g0437531	-8.24831	0.784392	45.7471	1.25037e-05	0.00250286
gene:HanXRQChr04g0107821	-5.6831	-0.0918273	38.194	1.26126e-05	0.00250761
gene:HanXRQChr17g0547521	-8.48217	-0.0713006	61.4265	1.27724e-05	0.00251272
gene:HanXRQChr02g0041141	0.840363	4.92914	38.0299	1.29317e-05	0.00251272
gene:HanXRQChr05g0156731	-8.56448	-0.222524	85.9337	1.30014e-05	0.00251272
gene:HanXRQChr05g0138631	-8.85946	0.0318415	85.9026	1.30191e-05	0.00251272
gene:HanXRQChr01g0007371	7.84374	-0.1058	49.1766	1.3096e-05	0.00251272
gene:HanXRQChr02g0039991	-5.26879	4.57037	37.8943	1.32023e-05	0.00251272
gene:HanXRQChr14g0429301	-3.24689	0.656626	37.8776	1.32361e-05	0.00251272
gene:HanXRQChr08g0220211	6.36054	1.12509	37.8246	1.33438e-05	0.00251693
gene:HanXRQChr06g0177771	-5.97927	-0.946457	53.7076	1.36867e-05	0.00256517
gene:HanXRQChr02g0055751	-4.31993	1.49841	37.3994	1.42452e-05	0.0026522
gene:HanXRQChr10g0309971	-2.43984	1.25396	37.3603	1.43313e-05	0.0026522
gene:HanXRQChr17g0548821	4.13051	1.51781	37.2836	1.45023e-05	0.00266706
gene:HanXRQChr15g0496961	-6.54934	-0.679694	44.2735	1.48189e-05	0.00269716
gene:HanXRQChr15g0468871	-1.16863	4.75775	37.131	1.48493e-05	0.00269716
gene:HanXRQChr04g0105091	8.73055	-0.314487	41.1168	1.53324e-05	0.00275422
gene:HanXRQChr16g0532831	-8.1385	-0.560248	52.4082	1.53506e-05	0.00275422
gene:HanXRQChr12g0380001	1.87611	1.5444	36.864	1.54792e-05	0.00275898
gene:HanXRQChr01g0010501	-5.70563	1.83122	36.8286	1.55647e-05	0.00275898
gene:HanXRQChr17g0544671	-4.98413	0.125685	36.6493	1.60072e-05	0.00281512
gene:HanXRQChr01g0018101	-6.6327	0.630783	43.5823	1.60728e-05	0.00281512
gene:HanXRQChr16g0513151	-4.30936	1.51166	36.3954	1.66582e-05	0.00288703
gene:HanXRQChr12g0382961	-4.97392	1.496	36.3873	1.66795e-05	0.00288703
gene:HanXRQChr09g0276181	-5.17957	1.47292	36.3272	1.68383e-05	0.00289747
gene:HanXRQChr06g0173221	-1.71016	4.18107	36.1463	1.7326e-05	0.00296406
gene:HanXRQChr11g0328001	9.36117	0.198486	40.1111	1.75091e-05	0.00297764
gene:HanXRQChr17g0558601	-5.37457	2.18613	35.9627	1.78376e-05	0.00297764
gene:HanXRQChr05g0139221	-7.10382	2.38491	35.9621	1.78392e-05	0.00297764
gene:HanXRQChr17g0566511	-8.88623	0.117979	42.6857	1.7886e-05	0.00297764
gene:HanXRQChr09g0243171	5.00073	0.354725	35.9367	1.79114e-05	0.00297764
gene:HanXRQChr08g0221641	-3.82655	0.40521	35.9003	1.80152e-05	0.00297808
gene:HanXRQChr12g0374551	2.12738	5.71549	35.7696	1.83938e-05	0.00302368
gene:HanXRQChr14g0439771	-7.4213	-0.652687	42.3754	1.85675e-05	0.00302482
gene:HanXRQChr14g0461671	-5.57009	1.42514	35.6976	1.86064e-05	0.00302482
gene:HanXRQChr13g0408581	-7.98777	1.85351	35.6281	1.8814e-05	0.00304177
gene:HanXRQChr15g0469331	-1.41337	4.04604	35.577	1.89683e-05	0.00304996
gene:HanXRQChr09g0266171	-2.64352	0.66256	35.4137	1.9471e-05	0.00311378
gene:HanXRQChr15g0496181	-3.08938	2.61128	35.3311	1.97314e-05	0.00312711
gene:HanXRQChr09g0255251	-5.83762	-1.00607	35.3199	1.97669e-05	0.00312711
gene:HanXRQChr08g0210121	-9.47397	2.53312	41.4263	2.08457e-05	0.00328014
gene:HanXRQChr12g0375941	-4.65496	0.558863	49.003	2.09788e-05	0.00328352
gene:HanXRQChr10g0296861	-5.27964	0.623748	34.8215	2.14246e-05	0.00333554
gene:HanXRQChr07g0188411	-6.15433	0.106873	48.6348	2.17227e-05	0.00336417
gene:HanXRQChr12g0366141	3.63821	1.19177	34.6784	2.19292e-05	0.00337836
gene:HanXRQChr12g0385291	-4.80476	3.31208	34.4553	2.27426e-05	0.003458
gene:HanXRQChr05g0131221	4.07674	2.7365	34.4465	2.27754e-05	0.003458
gene:HanXRQChr15g0470461	6.63953	2.15007	34.4403	2.27987e-05	0.003458
gene:HanXRQChr17g0540621	-4.0224	-0.0280823	34.4055	2.29291e-05	0.00345994
gene:HanXRQChr03g0079571	-1.84452	2.96326	34.2752	2.34242e-05	0.00351662
gene:HanXRQChr15g0468221	3.97173	4.2294	34.1199	2.40305e-05	0.00358932
gene:HanXRQChr16g0532781	-4.65804	-0.102118	34.0693	2.42316e-05	0.0035936
gene:HanXRQChr15g0469021	-4.3841	-0.317318	34.0514	2.43034e-05	0.0035936
gene:HanXRQChr05g0136151	-7.66649	0.286612	33.9751	2.46115e-05	0.00360023
gene:HanXRQChr11g0341721	-9.3506	1.51725	40.0812	2.46496e-05	0.00360023
gene:HanXRQChr03g0082111	-5.52295	0.0906247	33.9124	2.48681e-05	0.00360023
gene:HanXRQChr12g0354301	-1.21598	4.53161	33.8907	2.49576e-05	0.00360023
gene:HanXRQChr02g0032311	2.62692	2.33587	33.8624	2.50745e-05	0.00360023
gene:HanXRQChr17g0566921	-7.79207	-0.599365	72.0412	2.51245e-05	0.00360023
gene:HanXRQChr14g0427531	1.92563	6.66304	33.8062	2.53093e-05	0.00360023
gene:HanXRQChr10g0289581	-4.15136	1.39094	33.802	2.5327e-05	0.00360023
gene:HanXRQChr10g0307151	-7.64149	-0.573133	46.9183	2.56302e-05	0.0036094
gene:HanXRQChr12g0371861	-7.92657	0.534119	39.7513	2.57013e-05	0.0036094
gene:HanXRQChr06g0166231	-3.00683	1.45419	33.7	2.57596e-05	0.0036094
gene:HanXRQChr02g0037731	1.49806	2.6813	33.3978	2.70907e-05	0.00376557
gene:HanXRQChr16g0511571	-2.02035	4.90875	33.3891	2.713e-05	0.00376557
gene:HanXRQChr09g0240761	-5.70694	0.232149	51.5744	2.74062e-05	0.00377771
gene:HanXRQChr03g0089671	2.50445	2.52153	33.3138	2.74743e-05	0.00377771
gene:HanXRQChr14g0429951	-4.85022	0.520662	33.2494	2.77727e-05	0.00380098
gene:HanXRQChr12g0370501	-4.16424	2.14647	33.1384	2.8295e-05	0.00385453
gene:HanXRQChr11g0342801	1.03351	4.82489	32.8693	2.96086e-05	0.0040149
gene:HanXRQChr08g0208781	-4.37113	1.68151	32.6772	3.05883e-05	0.00412073
gene:HanXRQChr03g0088591	1.0275	3.62576	32.6617	3.06692e-05	0.00412073
gene:HanXRQChr13g0407711	-3.40334	2.97309	32.5943	3.10224e-05	0.00414924
gene:HanXRQChr11g0334771	1.67177	5.86976	32.5673	3.11653e-05	0.0041495
gene:HanXRQChr06g0168401	2.2752	1.72227	32.5002	3.15238e-05	0.00417832
gene:HanXRQChr16g0521971	-4.79235	0.568177	32.3366	3.24166e-05	0.00427647
gene:HanXRQChr16g0532471	-7.25244	1.12739	32.3117	3.25549e-05	0.00427647
gene:HanXRQChr08g0219211	3.8436	0.516605	32.2643	3.282e-05	0.00429213
gene:HanXRQChr14g0445411	8.09067	-0.270434	40.5651	3.3437e-05	0.00432845
gene:HanXRQChr13g0426061	1.23969	2.8794	32.1506	3.34663e-05	0.00432845
gene:HanXRQChr05g0129201	4.11726	1.31194	32.138	3.3539e-05	0.00432845
gene:HanXRQChr15g0487901	-8.16296	-0.702416	37.6522	3.37426e-05	0.00433571
gene:HanXRQChr08g0226911	-5.88207	-0.817211	37.5027	3.44184e-05	0.00439321
gene:HanXRQChr03g0066281	-4.65467	1.34893	37.4873	3.44887e-05	0.00439321
gene:HanXRQChr05g0152731	-7.73579	0.72867	31.9393	3.47059e-05	0.00440182
gene:HanXRQChr09g0270371	-2.22189	3.15631	31.9118	3.4871e-05	0.00440377
gene:HanXRQChr17g0546331	-5.16436	1.07767	31.843	3.5288e-05	0.00442866
gene:HanXRQChr09g0250651	7.88898	1.95756	31.8297	3.53691e-05	0.00442866
gene:HanXRQChr07g0206181	-3.27144	2.09073	34.9631	3.60341e-05	0.00448558
gene:HanXRQChr10g0305551	-3.87522	2.1438	31.707	3.61285e-05	0.00448558
gene:HanXRQChr16g0529371	-5.00737	1.27439	31.6322	3.66008e-05	0.0045126
gene:HanXRQChr17g0566631	1.80761	6.42222	31.611	3.67357e-05	0.0045126
gene:HanXRQChr12g0372531	-5.23632	0.980044	31.6	3.68062e-05	0.0045126
gene:HanXRQChr05g0130311	-5.21124	0.607735	34.7213	3.73474e-05	0.00454761
gene:HanXRQChr15g0470151	-1.56937	3.80749	31.5078	3.74009e-05	0.00454761
gene:HanXRQChr15g0495171	1.32537	5.09228	31.4692	3.76535e-05	0.00455949
gene:HanXRQChr13g0393731	-8.06615	0.265676	43.051	3.79205e-05	0.004573
gene:HanXRQChr05g0131431	5.475	1.21624	31.2387	3.92008e-05	0.0047081
gene:HanXRQChr17g0539931	7.74191	-1.03245	42.6422	3.95893e-05	0.00473543
gene:HanXRQChr16g0500241	-4.12259	1.25379	31.0782	4.03205e-05	0.00479771
gene:HanXRQChr02g0048261	-4.91939	-0.840739	34.1889	4.04361e-05	0.00479771
gene:HanXRQChr03g0092931	9.00127	2.27969	36.274	4.06035e-05	0.00479823
gene:HanXRQChr12g0365271	-9.32982	0.798947	36.2374	4.08066e-05	0.00480294
gene:HanXRQChr01g0011191	-1.55407	3.6728	30.7926	4.24027e-05	0.00497091
gene:HanXRQChr06g0182601	-4.05972	1.84375	30.6996	4.31072e-05	0.00501672
gene:HanXRQChr02g0042581	-2.10386	1.62466	30.696	4.31344e-05	0.00501672
gene:HanXRQChr07g0203891	1.38147	2.96019	30.6329	4.36202e-05	0.00505324
gene:HanXRQChr14g0437411	5.26556	1.05447	30.5702	4.41085e-05	0.00506962
gene:HanXRQChr04g0098111	-9.29823	2.98242	30.5622	4.41714e-05	0.00506962
gene:HanXRQChr07g0187771	2.35555	4.74562	30.5486	4.42784e-05	0.00506962
gene:HanXRQChr03g0090001	8.32939	-0.691508	41.5032	4.47168e-05	0.00509997
gene:HanXRQChr08g0215731	-7.48631	1.51942	30.3948	4.55078e-05	0.00516214
gene:HanXRQChr05g0151171	3.77128	1.52144	30.3819	4.56128e-05	0.00516214
gene:HanXRQChr01g0022721	1.72179	3.41805	30.1842	4.72552e-05	0.00530526
gene:HanXRQChr05g0162631	-4.69263	0.569004	30.1748	4.73353e-05	0.00530526
gene:HanXRQChr17g0537281	1.30287	4.14188	30.165	4.74183e-05	0.00530526
gene:HanXRQChr17g0553811	-4.65383	0.882136	33.0586	4.80117e-05	0.00534878
gene:HanXRQChr17g0533191	-1.50575	3.16557	30.0773	4.81709e-05	0.00534878
gene:HanXRQChr15g0477911	-1.4095	2.20587	29.9582	4.92142e-05	0.00543696
gene:HanXRQChr09g0277191	-2.81168	5.0588	29.9366	4.94067e-05	0.00543696
gene:HanXRQChr08g0228831	-12.2344	2.51419	34.8387	4.95193e-05	0.00543696
gene:HanXRQChr14g0455251	-2.72689	0.113572	29.8976	4.97556e-05	0.0054426
gene:HanXRQChr09g0275991	-6.6762	1.5507	29.7699	5.09169e-05	0.00552856
gene:HanXRQChr15g0473011	-8.33989	0.363654	40.3159	5.09172e-05	0.00552856
gene:HanXRQChr05g0135241	-8.56651	-0.402163	44.4803	5.15073e-05	0.00554609
gene:HanXRQChr17g0559721	-5.7405	2.01002	29.6926	5.16347e-05	0.00554609
gene:HanXRQChr05g0136511	6.87227	2.26996	29.6916	5.16441e-05	0.00554609
gene:HanXRQChr14g0459501	4.55836	0.784994	29.6302	5.22224e-05	0.0055878
gene:HanXRQChr03g0065841	1.86525	3.93996	29.5186	5.32925e-05	0.00565221
gene:HanXRQChr05g0134641	-2.90803	2.62668	29.5181	5.32982e-05	0.00565221
gene:HanXRQChr04g0115391	3.6091	1.18048	29.4964	5.3509e-05	0.00565221
gene:HanXRQChr17g0551031	-4.80084	1.59058	29.4837	5.36325e-05	0.00565221
gene:HanXRQChr01g0011441	6.40603	0.951328	29.4468	5.39948e-05	0.00565221
gene:HanXRQChr13g0415101	-4.53912	0.0753256	29.4355	5.41056e-05	0.00565221
gene:HanXRQChr16g0531651	-8.36085	-0.034947	43.951	5.4169e-05	0.00565221
gene:HanXRQChr02g0038101	-4.68813	-0.191697	29.3594	5.48625e-05	0.00570434
gene:HanXRQChr04g0094921	7.86129	-0.127954	32.1024	5.57047e-05	0.0057676
gene:HanXRQChr13g0398841	-6.21412	0.953692	33.9847	5.58902e-05	0.0057676
gene:HanXRQChr09g0268931	3.09248	2.00896	29.2415	5.60589e-05	0.0057676
gene:HanXRQChr05g0143631	-6.44119	-0.105918	33.9153	5.64483e-05	0.00578142
gene:HanXRQChr14g0426691	-6.19777	0.940415	29.1822	5.66716e-05	0.00578142
gene:HanXRQChr12g0354591	1.81931	3.67397	29.1715	5.67827e-05	0.00578142
gene:HanXRQChr08g0223751	-4.69403	0.486101	29.1286	5.72314e-05	0.00579116
gene:HanXRQChr08g0222981	-6.51182	-0.219716	29.1248	5.7272e-05	0.00579116
gene:HanXRQChr17g0562351	3.29913	1.46254	28.9975	5.86289e-05	0.00590807
gene:HanXRQChr16g0505561	-5.65615	-0.269254	28.8661	6.00672e-05	0.00603235
gene:HanXRQChr01g0024691	-2.93301	2.75997	28.8475	6.02744e-05	0.00603256
gene:HanXRQChr16g0520281	-8.98096	0.0476856	33.4045	6.07592e-05	0.00606047
gene:HanXRQChr12g0365421	-1.1026	3.34983	28.7594	6.12649e-05	0.0060868
gene:HanXRQChr10g0279481	-4.65769	0.621169	28.7443	6.14369e-05	0.0060868
gene:HanXRQChr04g0115121	-5.34092	2.05555	31.3152	6.31068e-05	0.00621978
gene:HanXRQChr14g0449651	7.70548	1.44944	33.1333	6.32018e-05	0.00621978
gene:HanXRQChr12g0375701	-5.21784	-0.957983	31.1904	6.4381e-05	0.0063147
gene:HanXRQChr12g0371691	-8.82579	-0.377034	38.1063	6.53819e-05	0.0063747
gene:HanXRQChr11g0330451	-3.43176	1.19964	28.3967	6.55403e-05	0.0063747
gene:HanXRQChr03g0089531	-5.16236	1.35017	28.3884	6.56426e-05	0.0063747
gene:HanXRQChr12g0360721	-6.6148	-0.543945	28.3101	6.66099e-05	0.00642603
gene:HanXRQChr02g0033011	-7.32656	0.222695	32.7676	6.66771e-05	0.00642603
gene:HanXRQChr01g0009301	6.12852	-0.820086	28.2858	6.69137e-05	0.00642603
gene:HanXRQChr11g0352741	-6.51979	0.148968	28.261	6.72255e-05	0.00642603
gene:HanXRQChr14g0433731	-6.33785	-0.111166	28.258	6.72632e-05	0.00642603
gene:HanXRQChr05g0149691	-6.95315	2.34031	28.2113	6.78548e-05	0.00645191
gene:HanXRQChr16g0507061	5.29789	1.97829	28.2021	6.79726e-05	0.00645191
gene:HanXRQChr17g0547801	-3.69428	-0.579238	28.149	6.86537e-05	0.00649561
gene:HanXRQChr14g0454591	-7.15797	1.75554	30.7277	6.9367e-05	0.00654206
gene:HanXRQChr11g0325671	-2.19814	4.4005	28.0323	7.01782e-05	0.00658298
gene:HanXRQChr11g0353171	-5.02258	0.865153	30.6492	7.02563e-05	0.00658298
gene:HanXRQChr17g0547031	6.69837	0.366531	30.6303	7.0472e-05	0.00658298
gene:HanXRQChr14g0436351	7.26795	-0.441153	30.6083	7.07241e-05	0.00658562
gene:HanXRQChr02g0059321	-7.23819	-1.04523	54.1945	7.11258e-05	0.00660213
gene:HanXRQChr05g0152111	-4.94803	0.310801	30.5033	7.19436e-05	0.00663702
gene:HanXRQChr16g0501401	2.64882	5.63311	27.8999	7.19527e-05	0.00663702
gene:HanXRQChr17g0552681	8.33888	-0.654851	46.2478	7.23647e-05	0.00665416
gene:HanXRQChr02g0049911	4.00874	1.19619	27.8375	7.28072e-05	0.00667399
gene:HanXRQChr07g0190001	4.99131	5.50507	27.6878	7.49041e-05	0.00681384
gene:HanXRQChr10g0285871	-4.27392	0.58857	27.6866	7.49206e-05	0.00681384
gene:HanXRQChr11g0349671	4.89799	3.92514	27.6791	7.50275e-05	0.00681384
gene:HanXRQChr05g0132881	-3.39343	7.84029	27.6374	7.56251e-05	0.00684698
gene:HanXRQChr09g0276111	-7.02615	-1.1746	31.7875	7.71314e-05	0.00696194
gene:HanXRQChr11g0349691	4.50854	1.47972	27.5089	7.74989e-05	0.00696223
gene:HanXRQChr10g0315981	-7.2346	-0.218103	31.7465	7.76079e-05	0.00696223
gene:HanXRQChr12g0364411	3.92856	1.50824	27.4787	7.79457e-05	0.00696432
gene:HanXRQChr01g0018881	-4.03115	-0.903748	27.4681	7.81045e-05	0.00696432
gene:HanXRQChr04g0100181	-3.41324	1.92355	27.4189	7.88416e-05	0.0070088
gene:HanXRQChr13g0408041	-5.81564	-0.623076	27.3992	7.91401e-05	0.00701415
gene:HanXRQChr12g0369101	-7.98197	-0.908641	52.3784	8.03907e-05	0.00710359
gene:HanXRQChr14g0433761	-6.56022	-0.636545	31.4522	8.11327e-05	0.00714769
gene:HanXRQChr13g0394901	5.74666	0.0108648	27.1569	8.29052e-05	0.00728146
gene:HanXRQChr13g0416951	-7.10036	0.0663766	63.3154	8.31887e-05	0.00728146
gene:HanXRQChr09g0270281	-4.52878	-1.05706	27.1263	8.33935e-05	0.00728146
gene:HanXRQChr12g0357021	3.31104	4.45718	27.0421	8.47587e-05	0.00737877
gene:HanXRQChr02g0052061	2.8438	2.53155	26.962	8.60789e-05	0.00744918
gene:HanXRQChr16g0498021	-4.33177	1.89335	26.9468	8.63338e-05	0.00744918
gene:HanXRQChr01g0016791	-5.92772	-0.317267	26.9403	8.64418e-05	0.00744918
gene:HanXRQChr13g0394941	-1.1736	4.94482	26.932	8.65801e-05	0.00744918
gene:HanXRQChr13g0394141	-5.3584	0.73408	29.1129	9.05722e-05	0.00776994
gene:HanXRQChr17g0535861	-10.2936	0.823084	30.6606	9.15687e-05	0.00782009
gene:HanXRQChr11g0332651	5.02976	0.287441	26.6331	9.17526e-05	0.00782009
gene:HanXRQChr12g0382871	-4.99789	1.28369	26.6217	9.19572e-05	0.00782009
gene:HanXRQChr17g0569321	4.2719	3.1341	26.5995	9.23567e-05	0.00782009
gene:HanXRQChr14g0433851	-6.58189	3.96025	26.5923	9.24857e-05	0.00782009
gene:HanXRQChr06g0169401	2.8337	1.94251	26.5723	9.28479e-05	0.00782823
gene:HanXRQChr10g0287731	4.78844	1.55728	26.4432	9.5221e-05	0.00800536
gene:HanXRQChr05g0157351	-7.02233	0.535842	26.4185	9.56814e-05	0.00802115
gene:HanXRQChr06g0181271	-2.86428	1.55155	26.2916	9.80941e-05	0.00818007
gene:HanXRQChr10g0286081	-6.26074	-1.10403	30.2002	9.83471e-05	0.00818007
gene:HanXRQChr10g0313601	6.15248	3.18315	26.2752	9.8411e-05	0.00818007
gene:HanXRQChr13g0417781	-7.06656	-1.43456	38.0112	9.89681e-05	0.0082032
gene:HanXRQChr04g0101941	-6.17349	0.123294	26.2208	9.94701e-05	0.00821941
gene:HanXRQChr01g0013031	2.96245	1.29596	26.2079	9.97223e-05	0.00821941
gene:HanXRQChr08g0213041	-5.7929	0.731315	26.1694	0.000100481	0.00825877
gene:HanXRQChr10g0295181	-3.1052	3.02122	26.1552	0.000100762	0.00825886
gene:HanXRQChr03g0071691	-8.31801	2.80671	34.4139	0.000101999	0.00833698
gene:HanXRQChr14g0449121	-8.18823	0.183418	29.9258	0.000102663	0.008368
gene:HanXRQChr10g0296091	-4.09344	1.17479	26.0082	0.000103732	0.00843182
gene:HanXRQChr06g0172391	-6.37404	-0.112357	29.7963	0.000104774	0.00849304
gene:HanXRQChr06g0181951	1.1053	3.27794	25.8726	0.000106557	0.00860234
gene:HanXRQChr03g0072311	-7.76045	-0.203883	48.3556	0.000106911	0.00860234
gene:HanXRQChr11g0328821	-6.52669	1.96522	25.8518	0.000106999	0.00860234
gene:HanXRQChr13g0418171	-7.71149	-0.380005	33.9495	0.000108149	0.00867107
gene:HanXRQChr06g0172141	-8.20607	1.55546	29.5509	0.000108916	0.00870887
gene:HanXRQChr09g0241341	3.28747	0.760846	25.6851	0.000110608	0.00882017
gene:HanXRQChr06g0173881	-7.82065	-0.26198	33.6405	0.000112483	0.00894546
gene:HanXRQChr02g0048381	-4.11256	3.66067	25.5611	0.000113382	0.00898276
gene:HanXRQChr11g0328181	-6.55627	-1.30556	25.5353	0.000113969	0.00898276
gene:HanXRQChr10g0299471	-3.18649	3.11196	25.5211	0.000114295	0.00898276
gene:HanXRQChr10g0282801	-1.87385	5.97022	25.5194	0.000114335	0.00898276
gene:HanXRQChr11g0337061	4.8452	1.6521	25.5131	0.000114479	0.00898276
gene:HanXRQChr13g0412961	8.22525	-0.783967	33.3549	0.000116673	0.00913058
gene:HanXRQChr08g0212481	-2.48582	3.37689	25.387	0.000117411	0.00916399
gene:HanXRQChr09g0254071	-6.04675	-0.79599	25.3586	0.000118084	0.00917326
gene:HanXRQChr07g0188011	-10.7807	2.0323	29.0403	0.000118153	0.00917326
gene:HanXRQChr02g0032701	-4.12119	0.302993	25.3342	0.000118665	0.00918875
gene:HanXRQChr05g0162941	2.52086	3.86375	25.292	0.000119677	0.00922292
gene:HanXRQChr10g0285891	1.90498	1.78048	25.2886	0.00011976	0.00922292
gene:HanXRQChr07g0196381	3.73562	0.438594	25.2767	0.000120047	0.00922292
gene:HanXRQChr02g0048741	-7.15098	1.07696	28.8786	0.000121264	0.00928484
gene:HanXRQChr12g0363811	-7.07095	-0.752549	28.865	0.00012153	0.00928484
gene:HanXRQChr06g0172991	-4.15642	2.57881	25.2049	0.000121799	0.00928484
gene:HanXRQChr09g0239881	-6.29459	-1.33745	32.9938	0.000122236	0.00929403
gene:HanXRQChr07g0186551	-1.3779	2.7775	25.1699	0.000122664	0.00930251
gene:HanXRQChr14g0436961	-8.38711	1.68039	27.3194	0.000123322	0.0093151
gene:HanXRQChr03g0064681	-7.44733	0.48699	27.3129	0.000123463	0.0093151
gene:HanXRQChr13g0411631	-1.46344	3.47761	25.0714	0.000125133	0.00940337
gene:HanXRQChr08g0213771	5.31373	-0.0942745	25.0552	0.000125544	0.00940337
gene:HanXRQChr01g0009441	-2.36234	2.12171	25.014	0.000126597	0.00940337
gene:HanXRQChr12g0363891	-0.938504	7.01505	25.0034	0.000126869	0.00940337
gene:HanXRQChr17g0539431	4.20676	-0.35069	24.9979	0.000127012	0.00940337
gene:HanXRQChr01g0005581	4.03778	2.90557	24.994	0.000127112	0.00940337
gene:HanXRQChr15g0492311	-2.71606	2.20179	24.991	0.00012719	0.00940337
gene:HanXRQChr11g0324811	1.61894	6.42055	24.9831	0.000127392	0.00940337
gene:HanXRQChr03g0082921	-4.21942	2.11353	24.9722	0.000127677	0.00940337
gene:HanXRQChr02g0034571	-10.9066	1.17758	32.6269	0.000128213	0.00940337
gene:HanXRQChr12g0385911	-1.6135	3.00373	24.9427	0.000128444	0.00940337
gene:HanXRQChr13g0401711	1.72812	6.56735	24.9355	0.000128631	0.00940337
gene:HanXRQChr03g0091261	-6.05079	-0.60137	24.9296	0.000128787	0.00940337
gene:HanXRQChr13g0415901	-1.54001	4.31322	24.9105	0.000129288	0.0094166
gene:HanXRQChr12g0358261	1.73215	1.60575	24.8624	0.000130558	0.00948562
gene:HanXRQChr09g0271381	-1.78344	2.55838	24.8158	0.000131804	0.00955253
gene:HanXRQChr05g0151501	-3.95343	1.18708	24.7097	0.000134691	0.00973781
gene:HanXRQChr17g0548201	-5.57905	-1.30038	24.6814	0.000135473	0.0097703
gene:HanXRQChr15g0476931	-7.76595	-0.83215	28.1426	0.000136675	0.0098121
gene:HanXRQChr15g0470121	-1.79922	4.28679	24.6367	0.000136719	0.0098121
gene:HanXRQChr14g0455231	9.22747	0.152885	26.6994	0.000137655	0.00985526
gene:HanXRQChr06g0181921	-6.76195	0.943283	28.0776	0.000138142	0.00986605
gene:HanXRQChr00c0025g0571121	-6.02332	1.14899	24.5692	0.000138625	0.00987662
gene:HanXRQChr08g0223531	-8.39018	0.962824	24.5417	0.000139411	0.00989671
gene:HanXRQChr07g0202841	-5.49362	-0.384858	24.5358	0.00013958	0.00989671
gene:HanXRQChr04g0121761	-1.12676	5.24636	24.3449	0.000145174	0.0102686
gene:HanXRQChr08g0216621	1.64324	4.05489	24.2457	0.000148181	0.0104491
gene:HanXRQChr13g0411731	-4.76442	-0.344215	24.2268	0.000148763	0.0104491
gene:HanXRQChr02g0046331	-9.0318	-0.457727	44.0306	0.000148791	0.0104491
gene:HanXRQChr10g0282831	-5.13527	-0.00922188	27.5146	0.000151631	0.0106
gene:HanXRQChr05g0151481	-7.80814	-0.436193	34.2122	0.00015166	0.0106
gene:HanXRQChr15g0474781	-3.48676	4.13762	24.0971	0.000152818	0.0106556
gene:HanXRQChr13g0387821	-8.66463	1.01279	31.2264	0.000154437	0.010743
gene:HanXRQChr16g0532761	-1.6024	2.15635	24.0243	0.000155151	0.0107523
gene:HanXRQChr14g0434861	-3.40886	0.524298	24.0194	0.00015531	0.0107523
gene:HanXRQChr14g0433621	-5.22549	-0.211537	26.0175	0.000155666	0.0107523
gene:HanXRQChr03g0067491	-7.33984	-0.370808	23.9407	0.000157877	0.0108487
gene:HanXRQChr07g0204381	-1.89502	1.50851	23.9321	0.00015816	0.0108487
gene:HanXRQChr12g0380571	-3.25526	0.949961	23.9319	0.000158167	0.0108487
gene:HanXRQChr10g0296771	-3.5785	2.7971	23.8859	0.000159693	0.0109278
gene:HanXRQChr06g0175141	-3.8801	0.967724	23.8463	0.00016102	0.0109689
gene:HanXRQChr11g0336731	6.48851	1.82349	23.8458	0.000161039	0.0109689
gene:HanXRQChr09g0263141	-4.70598	1.07124	23.7489	0.000164339	0.0111678
gene:HanXRQChr11g0328401	-5.76556	-0.264318	23.7114	0.000165636	0.0112145
gene:HanXRQChr04g0124091	-6.94617	1.1945	23.7071	0.000165787	0.0112145
gene:HanXRQChr15g0497081	0.706235	4.81001	23.6786	0.000166781	0.0112244
gene:HanXRQChr09g0276101	-6.22472	1.96461	23.6735	0.000166961	0.0112244
gene:HanXRQChr10g0285361	-1.44779	2.35867	23.6499	0.000167789	0.0112244
gene:HanXRQChr04g0098321	4.31707	-0.506394	26.91	0.000167842	0.0112244
gene:HanXRQChr15g0473141	3.75682	0.138469	23.6366	0.000168259	0.0112244
gene:HanXRQChr14g0449641	8.8611	-0.400467	37.0763	0.000168496	0.0112244
gene:HanXRQChr15g0478721	-5.95824	1.78686	23.6269	0.000168604	0.0112244
gene:HanXRQChr09g0260321	-1.83536	6.36522	23.5743	0.000170482	0.0113213
gene:HanXRQChr04g0101331	1.00374	2.67736	23.5646	0.000170829	0.0113213
gene:HanXRQChr09g0274571	-2.09314	7.64571	23.5131	0.000172693	0.0114142
gene:HanXRQChr12g0383711	-4.55555	-0.854909	30.3813	0.000173328	0.0114142
gene:HanXRQChr03g0082931	0.695556	4.58149	23.4798	0.000173911	0.0114142
gene:HanXRQChr14g0426881	-8.04457	-0.168696	30.3371	0.000174389	0.0114142
gene:HanXRQChr03g0071431	-2.07333	2.93522	23.4654	0.000174441	0.0114142
gene:HanXRQChr01g0017931	-6.79534	-1.11469	30.3301	0.000174558	0.0114142
gene:HanXRQChr14g0440851	-1.43337	3.62204	23.4343	0.000175594	0.011438
gene:HanXRQChr09g0242471	-3.90691	0.731825	23.4266	0.000175878	0.011438
gene:HanXRQChr15g0479611	-6.75944	1.97451	23.4209	0.000176089	0.011438
gene:HanXRQChr09g0272591	-3.01106	1.50332	23.3708	0.000177968	0.0115346
gene:HanXRQChr05g0153041	-4.74926	2.1394	23.3384	0.000179195	0.0115886
gene:HanXRQChr10g0309641	-2.57269	4.48998	23.2699	0.000181815	0.0116853
gene:HanXRQChr15g0463021	-4.66245	0.363708	25.1716	0.000181872	0.0116853
gene:HanXRQChr10g0296461	2.87106	0.86165	23.2682	0.000181882	0.0116853
gene:HanXRQChr05g0134911	-1.88007	2.51511	23.2127	0.000184039	0.0117981
gene:HanXRQChr05g0135861	-6.39086	-0.245376	23.1828	0.000185214	0.0118476
gene:HanXRQChr08g0209741	-1.97417	1.87702	23.1544	0.000186339	0.0118938
gene:HanXRQChr13g0416181	-1.08266	7.16207	23.1384	0.000186974	0.0119085
gene:HanXRQChr14g0462491	-1.97553	1.7282	23.1123	0.000188019	0.0119491
gene:HanXRQChr04g0118731	2.83148	1.57762	23.0761	0.000189476	0.0120158
gene:HanXRQChr06g0169621	2.66151	3.69995	23.0472	0.000190648	0.0120467
gene:HanXRQChr07g0197611	-4.52818	0.763461	23.0439	0.000190782	0.0120467
gene:HanXRQChr11g0343791	-5.27653	1.99408	23.0191	0.000191795	0.0120848
gene:HanXRQChr10g0311661	-7.96026	-1.32615	40.8633	0.00019303	0.0121366
gene:HanXRQChr02g0049821	-7.03694	-0.936747	40.8122	0.00019387	0.0121634
gene:HanXRQChr12g0379721	6.70412	0.845339	22.9308	0.000195456	0.0122196
gene:HanXRQChr01g0021911	-5.7578	1.85649	22.9275	0.000195596	0.0122196
gene:HanXRQChr09g0272621	-7.89891	3.06418	22.8956	0.000196937	0.0122773
gene:HanXRQChr17g0558611	-0.77372	4.87556	22.8628	0.000198329	0.0123258
gene:HanXRQChr17g0535181	-4.53965	-0.307939	24.7027	0.000198553	0.0123258
gene:HanXRQChr09g0262561	-1.64769	3.29205	22.8138	0.000200426	0.0124048
gene:HanXRQChr12g0382211	2.79921	5.49758	22.8082	0.000200668	0.0124048
gene:HanXRQChr17g0547021	-1.69511	3.4486	22.7665	0.000202475	0.0124902
gene:HanXRQChr12g0379021	1.72215	1.65528	22.7449	0.000203423	0.0125224
gene:HanXRQChr17g0560701	-2.08168	1.39971	22.6575	0.000207292	0.0127339
gene:HanXRQChr16g0498651	2.24011	2.24715	22.6353	0.000208289	0.0127686
gene:HanXRQChr04g0103881	-2.9991	0.535795	22.6203	0.000208962	0.0127746
gene:HanXRQChr05g0129531	-2.56134	6.82066	22.6138	0.000209257	0.0127746
gene:HanXRQChr10g0298001	-5.43341	0.0873527	22.6003	0.00020987	0.0127853
gene:HanXRQChr11g0344831	7.30413	-1.38803	27.0953	0.000210342	0.0127853
gene:HanXRQChr08g0218271	-0.970452	4.58583	22.5813	0.000210735	0.0127853
gene:HanXRQChr05g0155811	-3.91433	0.779612	22.5678	0.000211349	0.0127962
gene:HanXRQChr17g0568601	-1.77566	1.82222	22.547	0.000212303	0.0128086
gene:HanXRQChr14g0449331	7.39798	-1.29579	24.3459	0.000212424	0.0128086
gene:HanXRQChr12g0367871	-3.37896	2.9006	24.3199	0.00021348	0.0128459
gene:HanXRQChr16g0515211	-1.28264	4.23014	22.444	0.000217098	0.0130114
gene:HanXRQChr14g0428901	0.871139	3.84739	22.4437	0.000217114	0.0130114
gene:HanXRQChr13g0406561	-6.57054	-0.848883	28.7229	0.000218954	0.0130914
gene:HanXRQChr05g0136921	-1.90248	3.3198	22.3968	0.000219339	0.0130914
gene:HanXRQChr04g0125641	0.796607	7.08244	22.3833	0.000219984	0.0131033
gene:HanXRQChr08g0237571	1.12851	4.5142	22.3471	0.000221724	0.0131552
gene:HanXRQChr04g0111761	-6.62476	0.366919	22.3465	0.000221749	0.0131552
gene:HanXRQChr11g0332781	3.87136	4.39776	22.3348	0.000222319	0.0131624
gene:HanXRQChr13g0403641	-5.77653	-0.0998199	22.2867	0.000224661	0.0132539
gene:HanXRQChr09g0261291	-7.27248	0.0293251	24.0502	0.000224764	0.0132539
gene:HanXRQChr13g0420601	0.95436	3.10782	22.2519	0.000226372	0.0132736
gene:HanXRQChr17g0569301	-1.14517	2.49186	22.2355	0.000227187	0.0132736
gene:HanXRQChr09g0245151	1.78045	3.16067	22.2349	0.000227213	0.0132736
gene:HanXRQChr16g0517541	-5.05197	0.30496	22.2314	0.000227389	0.0132736
gene:HanXRQChr06g0180331	1.3578	3.77138	22.2202	0.000227943	0.0132736
gene:HanXRQChr04g0095061	3.47706	2.38299	22.2143	0.000228239	0.0132736
gene:HanXRQChr13g0402521	-8.07712	-0.883351	28.4224	0.000228668	0.0132736
gene:HanXRQChr11g0332291	-6.88977	0.420476	25.1252	0.000228708	0.0132736
gene:HanXRQChr06g0167361	-6.50713	0.140323	22.193	0.000229306	0.0132821
gene:HanXRQChr02g0037041	-1.29816	8.08524	22.1589	0.000231021	0.0133552
gene:HanXRQChr14g0427501	1.07963	2.82335	22.1264	0.000232672	0.0134243
gene:HanXRQChr13g0408211	-5.84811	-0.645825	38.6364	0.000234246	0.0134886
gene:HanXRQChr12g0383451	-3.81797	2.4478	22.0804	0.00023503	0.0134983
gene:HanXRQChr04g0094491	2.23769	2.54219	22.0718	0.000235473	0.0134983
gene:HanXRQChr13g0408621	-4.93519	-0.232229	22.0657	0.00023579	0.0134983
gene:HanXRQChr15g0490661	-9.52714	0.0408173	30.5161	0.000238572	0.0136254
gene:HanXRQChr01g0022181	-2.94633	-0.045412	22.0053	0.000238937	0.0136254
gene:HanXRQChr06g0179341	-1.12266	6.32005	21.9869	0.000239905	0.0136542
gene:HanXRQChr14g0451441	-2.88644	3.22058	21.975	0.000240536	0.0136637
gene:HanXRQChr09g0254131	-1.07138	3.54419	21.9406	0.000242363	0.0137173
gene:HanXRQChr03g0075661	5.8933	1.16182	21.9341	0.000242712	0.0137173
gene:HanXRQChr10g0299791	-4.52554	-0.74382	21.9271	0.000243085	0.0137173
gene:HanXRQChr09g0249271	-7.90383	-0.365449	27.9944	0.000243401	0.0137173
gene:HanXRQChr07g0202401	-3.00046	4.12026	21.906	0.000244217	0.0137173
gene:HanXRQChr15g0472011	-2.23126	0.392603	21.9049	0.000244277	0.0137173
gene:HanXRQChr08g0231021	1.08447	4.61844	21.8858	0.000245304	0.0137487
gene:HanXRQChr05g0154671	-4.94474	0.526305	21.8704	0.000246143	0.0137695
gene:HanXRQChr09g0257471	-4.17465	-0.543933	21.8504	0.00024723	0.0138041
gene:HanXRQChr04g0113431	2.82091	3.49112	21.8302	0.000248334	0.0138394
gene:HanXRQChr12g0357901	-7.75038	-0.767009	37.9429	0.000249277	0.0138657
gene:HanXRQChr16g0515431	7.09944	2.36725	21.7857	0.000250791	0.0139236
gene:HanXRQChr10g0279191	-5.62242	-0.214353	21.7041	0.000255361	0.0141033
gene:HanXRQChr11g0344241	-1.55926	2.22323	21.7029	0.000255432	0.0141033
gene:HanXRQChr06g0166811	2.46136	4.50018	21.7023	0.000255465	0.0141033
gene:HanXRQChr09g0263791	-4.36118	0.562147	23.3305	0.000258378	0.0142284
gene:HanXRQChr17g0549621	-2.13596	7.08372	21.6456	0.000258697	0.0142284
gene:HanXRQChr09g0250071	-2.29057	1.55039	21.6143	0.000260503	0.014301
gene:HanXRQChr11g0325351	-1.82673	3.23642	21.5763	0.000262714	0.0143954
gene:HanXRQChr02g0036491	-4.59394	-0.618549	21.5582	0.000263774	0.0144267
gene:HanXRQChr13g0402861	-3.68443	1.73397	21.5447	0.000264565	0.0144431
gene:HanXRQChr10g0280611	-5.04124	0.311755	21.5231	0.000265844	0.014486
gene:HanXRQChr11g0325271	9.11275	1.38386	23.0985	0.000270416	0.0147019
gene:HanXRQChr17g0557141	-4.68355	1.25082	21.4402	0.000270805	0.0147019
gene:HanXRQChr07g0186321	-4.65561	-0.97966	23.0435	0.000273362	0.0148134
gene:HanXRQChr15g0487891	-6.35312	-0.929761	24.0699	0.000276603	0.0149615
gene:HanXRQChr03g0073491	-5.84293	-0.319476	21.3127	0.000278641	0.0150225
gene:HanXRQChr06g0174561	-2.90241	1.72018	21.2918	0.000279946	0.0150225
gene:HanXRQChr16g0506251	-5.00493	0.0524687	21.2915	0.000279971	0.0150225
gene:HanXRQChr16g0525541	4.10205	-0.943166	21.2866	0.000280276	0.0150225
gene:HanXRQChr13g0387601	3.41442	3.02762	21.2814	0.000280604	0.0150225
gene:HanXRQChr07g0187721	-3.89844	1.17068	21.277	0.000280883	0.0150225
gene:HanXRQChr06g0185191	-3.23486	-0.635698	21.2686	0.000281409	0.0150225
gene:HanXRQChr05g0153301	-3.61383	2.0713	21.2622	0.000281816	0.0150225
gene:HanXRQChr17g0550731	-3.65813	1.8066	21.2342	0.000283589	0.0150897
gene:HanXRQChr13g0389851	-4.32396	-0.668415	21.212	0.000285007	0.0151378
gene:HanXRQChr07g0192911	-2.76569	-0.0110535	21.17	0.000287713	0.015254
gene:HanXRQChr11g0328071	-1.3878	3.93182	21.1507	0.00028897	0.0152651
gene:HanXRQChr13g0412751	5.44989	-0.102895	26.8267	0.000289662	0.0152651
gene:HanXRQChr03g0087241	-5.21148	-0.575269	26.8255	0.000289713	0.0152651
gene:HanXRQChr09g0249661	-2.33019	1.42985	21.1284	0.000290421	0.0152651
gene:HanXRQChr02g0048191	-2.70124	1.64164	21.1197	0.000290993	0.0152651
gene:HanXRQChr17g0555201	3.45283	1.14697	21.119	0.000291035	0.0152651
gene:HanXRQChr03g0080031	-5.33505	-0.991937	22.6735	0.000294164	0.0154017
gene:HanXRQChr09g0239041	-3.32915	1.21748	21.0553	0.000295248	0.015431
gene:HanXRQChr06g0169841	-2.17633	1.75672	21.0237	0.000297366	0.0154589
gene:HanXRQChr11g0332571	-3.35258	0.15745	21.022	0.000297476	0.0154589
gene:HanXRQChr03g0093831	-1.20897	2.26047	21.0005	0.000298926	0.0154589
gene:HanXRQChr10g0315411	3.75689	0.80282	20.9984	0.000299073	0.0154589
gene:HanXRQChr14g0455531	-1.14708	2.97652	20.9979	0.000299108	0.0154589
gene:HanXRQChr13g0406671	-2.9276	0.289961	20.9973	0.000299146	0.0154589
gene:HanXRQChr07g0205071	-8.52222	0.199714	23.6383	0.000299459	0.0154589
gene:HanXRQChr01g0017021	-4.59613	0.625892	20.9177	0.000304584	0.0156959
gene:HanXRQChr09g0242681	-8.04285	-0.432777	26.3398	0.000311974	0.0160487
gene:HanXRQChr08g0228621	-6.04095	-0.37158	20.7937	0.000313285	0.016088
gene:HanXRQChr03g0090431	-2.25265	0.689071	20.7728	0.000314778	0.0161177
gene:HanXRQChr10g0312221	-6.75083	-0.0664128	20.7702	0.000314959	0.0161177
gene:HanXRQChr12g0380241	-4.96555	0.886975	20.7336	0.000317598	0.0162245
gene:HanXRQChr12g0368881	-3.71917	0.677227	20.7187	0.000318681	0.0162329
gene:HanXRQChr07g0195521	-1.64245	3.4088	20.7161	0.000318866	0.0162329
gene:HanXRQChr04g0100951	8.09195	-0.0420982	22.2551	0.000319904	0.0162576
gene:HanXRQChr06g0174671	1.49321	0.952271	20.6776	0.000321684	0.0163199
gene:HanXRQChr09g0251751	-8.63065	0.757534	23.1787	0.000326231	0.0164938
gene:HanXRQChr14g0437601	-5.63117	-0.879357	23.1786	0.000326233	0.0164938
gene:HanXRQChr15g0495121	-7.23295	-0.570166	26.017	0.000327884	0.0165489
gene:HanXRQChr09g0239871	-7.57683	-0.89363	34.9066	0.000331174	0.0166863
gene:HanXRQChr14g0428531	-1.17812	3.61827	20.5316	0.000332602	0.0167078
gene:HanXRQChr14g0440321	-1.54772	3.22665	20.5117	0.000334124	0.0167078
gene:HanXRQChr17g0540821	-5.74606	1.86764	20.5096	0.000334287	0.0167078
gene:HanXRQChr17g0567611	-6.93688	-1.30058	23.0417	0.000334734	0.0167078
gene:HanXRQChr04g0123161	1.8087	1.38093	20.5022	0.000334851	0.0167078
gene:HanXRQChr13g0424751	-3.26319	-0.434722	20.4938	0.000335502	0.0167078
gene:HanXRQChr01g0001081	-4.07593	0.681096	20.4915	0.000335675	0.0167078
gene:HanXRQChr13g0397931	-4.31458	-0.870535	20.4828	0.000336345	0.0167078
gene:HanXRQChr09g0258581	-2.3232	0.191893	20.4781	0.000336711	0.0167078
gene:HanXRQChr09g0272301	1.23225	6.27703	20.4445	0.000339317	0.0168087
gene:HanXRQChr17g0558671	-8.29844	-0.581054	34.592	0.000341463	0.0168867
gene:HanXRQChr17g0538561	-4.86977	-1.21234	20.3908	0.000343537	0.0169607
gene:HanXRQChr02g0059811	-6.10838	1.51441	20.3463	0.000347072	0.0171065
gene:HanXRQChr05g0134561	-1.44158	1.74612	20.3268	0.000348641	0.017128
gene:HanXRQChr14g0442831	-4.27471	0.354066	20.3264	0.000348672	0.017128
gene:HanXRQChr12g0368901	-2.17641	1.34033	20.3107	0.000349933	0.0171613
gene:HanXRQChr14g0428171	7.42779	-1.38018	24.0143	0.000351353	0.0172023
gene:HanXRQChr06g0172811	-3.17736	1.69533	20.2727	0.000353013	0.0172346
gene:HanXRQChr05g0153541	-5.93432	-1.01067	22.7538	0.000353461	0.0172346
gene:HanXRQChr09g0238991	-6.53877	0.72611	22.7386	0.000354486	0.0172346
gene:HanXRQChr13g0412301	1.29846	2.61965	20.2491	0.000354945	0.0172346
gene:HanXRQChr07g0199931	-4.95527	-0.546837	20.2429	0.000355453	0.0172346
gene:HanXRQChr14g0439681	3.17687	0.824286	20.242	0.000355528	0.0172346
gene:HanXRQChr03g0075861	-1.54695	2.40076	20.2334	0.00035624	0.0172407
gene:HanXRQChr02g0036701	2.6588	0.234729	20.1626	0.000362124	0.0174967
gene:HanXRQChr15g0470021	-4.64693	-0.63328	20.1464	0.000363483	0.0175336
gene:HanXRQChr16g0504971	-1.49307	1.80331	20.1182	0.000365865	0.0176196
gene:HanXRQChr02g0046771	-3.96586	0.952816	20.0962	0.000367744	0.0176812
gene:HanXRQChr10g0305761	-3.49443	2.18062	20.0805	0.000369084	0.017696
gene:HanXRQChr10g0319701	1.66378	8.16845	20.0689	0.000370083	0.017696
gene:HanXRQChr11g0333651	-3.21042	0.292036	20.0675	0.000370199	0.017696
gene:HanXRQChr03g0064781	-3.41222	1.66497	20.0645	0.000370457	0.017696
gene:HanXRQChr10g0298861	6.71059	-0.557686	21.4296	0.000378623	0.0180341
gene:HanXRQChr07g0185441	-6.66283	0.207902	21.4278	0.000378763	0.0180341
gene:HanXRQChr02g0058071	-4.26815	-0.204793	19.9495	0.000380508	0.0180879
gene:HanXRQChr11g0325361	-1.9311	2.92522	19.9379	0.000381542	0.0180895
gene:HanXRQChr07g0191141	-1.45121	2.34026	22.3505	0.00038177	0.0180895
gene:HanXRQChr08g0220961	-4.18978	-1.26096	21.3197	0.000387332	0.0183235
gene:HanXRQChr13g0400621	-4.63384	2.68094	19.8445	0.000389956	0.0184096
gene:HanXRQChr08g0216321	-5.28182	-0.406256	19.8354	0.000390786	0.0184096
gene:HanXRQChr01g0007031	-2.69558	2.01467	19.8324	0.000391058	0.0184096
gene:HanXRQChr10g0288321	-4.21928	-0.172757	21.2662	0.000391654	0.0184096
gene:HanXRQChr09g0249641	-1.41898	2.99053	19.8124	0.000392891	0.0184105
gene:HanXRQChr00c0060g0571511	-2.56154	0.321662	19.8121	0.000392924	0.0184105
gene:HanXRQChr17g0538341	-5.00371	0.804691	19.7287	0.000400677	0.0186981
gene:HanXRQChr13g0402141	-3.09217	2.04219	19.7261	0.000400924	0.0186981
gene:HanXRQChr14g0431941	4.50434	0.158699	19.7256	0.000400968	0.0186981
gene:HanXRQChr12g0373341	-1.26427	5.20671	19.7128	0.000402176	0.0187247
gene:HanXRQChr15g0467131	2.80361	0.242554	19.6419	0.000408931	0.0189405
gene:HanXRQChr09g0252301	-3.48652	0.232117	19.6408	0.000409043	0.0189405
gene:HanXRQChr13g0423621	-2.78793	4.32575	19.639	0.000409212	0.0189405
gene:HanXRQChr15g0472771	-1.84253	2.77481	19.6372	0.000409386	0.0189405
gene:HanXRQChr17g0538201	-0.950173	4.54813	19.5988	0.000413107	0.0190114
gene:HanXRQChr08g0231371	-1.32187	3.14749	19.592	0.000413762	0.0190114
gene:HanXRQChr17g0566001	-3.33616	0.595848	19.5908	0.000413883	0.0190114
gene:HanXRQChr15g0464971	-3.07804	-0.572575	19.5872	0.000414232	0.0190114
gene:HanXRQChr01g0007701	4.59857	0.824383	19.5833	0.000414619	0.0190114
gene:HanXRQChr02g0035331	-7.48703	-1.62338	38.1585	0.000414794	0.0190114
gene:HanXRQChr03g0075571	-8.77491	3.22413	24.5098	0.000416161	0.0190397
gene:HanXRQChr13g0417921	3.86786	0.050725	19.562	0.000416705	0.0190397
gene:HanXRQChr15g0471701	-1.4334	3.2574	19.5417	0.000418699	0.0191011
gene:HanXRQChr16g0524131	-0.744173	4.23049	19.5248	0.000420376	0.0191241
gene:HanXRQChr11g0326011	-1.09587	2.30605	19.5173	0.000421122	0.0191241
gene:HanXRQChr17g0570601	-1.50767	6.75741	19.517	0.000421152	0.0191241
gene:HanXRQChr06g0164941	-1.07583	2.56852	19.4536	0.000427509	0.0193828
gene:HanXRQChr12g0384241	-7.68637	-0.352761	21.7544	0.000428532	0.0193993
gene:HanXRQChr08g0231011	-5.64708	-0.45251	19.4362	0.000429273	0.019403
gene:HanXRQChr15g0496161	-0.925685	6.19414	19.4117	0.000431773	0.0194861
gene:HanXRQChr14g0433781	-6.60274	-1.03073	19.3942	0.000433568	0.0195371
gene:HanXRQChr10g0304411	-7.51856	-0.589867	19.355	0.000437615	0.0196893
gene:HanXRQChr16g0531771	-1.25903	4.88718	19.3378	0.000439409	0.0197398
gene:HanXRQChr03g0084911	-2.0863	3.33389	19.3169	0.000441597	0.0197851
gene:HanXRQChr14g0446591	-7.79886	1.5112	19.3153	0.00044176	0.0197851
gene:HanXRQChr12g0373151	-2.30616	6.42337	19.3049	0.000442852	0.0198038
gene:HanXRQChr17g0546051	-5.09768	-0.108832	19.2768	0.000445826	0.0198883
gene:HanXRQChr08g0218701	-1.14117	3.78616	19.2691	0.000446643	0.0198883
gene:HanXRQChr02g0040831	-3.89411	1.91411	19.2679	0.000446769	0.0198883
gene:HanXRQChr03g0064561	1.25509	3.35113	19.2485	0.000448835	0.0199071
gene:HanXRQChr08g0208311	-3.21583	0.488212	19.2377	0.000449991	0.0199071
gene:HanXRQChr12g0362961	4.22129	1.87938	19.2325	0.000450546	0.0199071
gene:HanXRQChr01g0002061	2.54741	2.35737	19.2271	0.000451132	0.0199071
gene:HanXRQChr03g0074351	3.89636	1.16499	19.2221	0.000451669	0.0199071
gene:HanXRQChr15g0470241	1.78173	7.15135	19.2202	0.000451869	0.0199071
gene:HanXRQChr01g0003941	-5.69096	-0.0569445	19.2197	0.000451927	0.0199071
gene:HanXRQChr15g0469991	-4.50335	-0.811054	19.1787	0.000456367	0.0200726
gene:HanXRQChr13g0408321	-3.78791	0.599173	19.1613	0.000458268	0.020113
gene:HanXRQChr16g0502721	-6.60471	0.14754	19.1578	0.000458651	0.020113
gene:HanXRQChr04g0125511	-1.59906	3.31191	19.1449	0.000460064	0.0201449
gene:HanXRQChr05g0131661	4.60722	0.981369	19.1106	0.000463852	0.0202806
gene:HanXRQChr01g0025301	-3.13183	2.16558	19.0972	0.000465339	0.0203154
gene:HanXRQChr06g0173181	-0.798488	4.7926	19.0871	0.000466462	0.0203205
gene:HanXRQChr15g0488231	-3.55212	0.914126	19.0834	0.000466882	0.0203205
gene:HanXRQChr12g0357711	-1.14372	5.36864	19.0776	0.000467528	0.0203205
gene:HanXRQChr09g0272871	1.18746	4.283	19.0634	0.000469116	0.0203595
gene:HanXRQChr03g0064011	3.76813	2.34545	19.0515	0.000470458	0.0203615
gene:HanXRQChr09g0270791	5.44315	0.990011	20.3937	0.000470575	0.0203615
gene:HanXRQChr17g0537571	-4.02475	1.3012	19.0446	0.000471239	0.0203615
gene:HanXRQChr01g0012521	-6.2419	-0.175334	20.3544	0.000474546	0.0204744
gene:HanXRQChr05g0163321	-4.17799	1.27135	18.9936	0.000477037	0.0205517
gene:HanXRQChr06g0182881	-1.15843	4.5464	18.9784	0.000478774	0.0205964
gene:HanXRQChr08g0209311	2.74741	-0.773577	18.9654	0.000480273	0.0206307
gene:HanXRQChr14g0449621	-6.43682	-0.531837	18.9507	0.000481976	0.0206539
gene:HanXRQChr10g0288661	-2.69271	0.649386	18.9454	0.000482586	0.0206539
gene:HanXRQChr07g0197041	-1.33161	6.40311	18.9425	0.000482918	0.0206539
gene:HanXRQChr09g0257901	8.90955	-0.0483537	22.2196	0.000484039	0.0206718
gene:HanXRQChr16g0528411	1.34512	4.15941	18.9102	0.000486684	0.0207149
gene:HanXRQChr11g0323481	-2.5173	2.91575	18.9062	0.000487156	0.0207149
gene:HanXRQChr16g0518151	-2.27378	0.685472	18.9058	0.000487198	0.0207149
gene:HanXRQChr13g0393391	-8.11846	-0.267647	23.5403	0.000487866	0.0207149
gene:HanXRQChr08g0222341	-3.16898	-0.183832	18.8912	0.000488921	0.0207298
gene:HanXRQChr09g0255391	2.46879	1.16599	20.1987	0.000490617	0.0207718
gene:HanXRQChr03g0093221	-1.50603	3.5777	18.8672	0.00049175	0.0207759
gene:HanXRQChr13g0413251	-2.55206	1.00178	18.864	0.000492126	0.0207759
gene:HanXRQChr09g0266821	-2.93619	1.92681	18.8288	0.000496323	0.0209231
gene:HanXRQChr04g0122581	-2.7169	0.763044	18.8075	0.000498872	0.0210005
gene:HanXRQChr05g0150261	-3.08485	3.61942	18.7809	0.000502094	0.0211059
gene:HanXRQChr06g0178121	1.12481	4.14331	18.7698	0.000503443	0.0211324
gene:HanXRQChr16g0530721	-1.42819	1.86777	18.7526	0.000505534	0.0211878
gene:HanXRQChr17g0563821	2.59815	1.10258	18.7471	0.000506204	0.0211878
gene:HanXRQChr05g0152191	-6.91521	-1.12344	30.6411	0.000512108	0.0214045
gene:HanXRQChr05g0148361	6.26815	0.306562	19.982	0.000514036	0.0214374
gene:HanXRQChr08g0223341	4.51343	1.7389	18.6749	0.000515136	0.0214374
gene:HanXRQChr06g0182951	5.9399	1.91091	18.6687	0.000515912	0.0214374
gene:HanXRQChr17g0534371	-1.08079	3.16267	18.6683	0.000515959	0.0214374
gene:HanXRQChr15g0489311	-5.30584	-1.18006	23.1988	0.000516536	0.0214374
gene:HanXRQChr13g0416671	-3.23838	0.614754	18.6494	0.000518325	0.0214487
gene:HanXRQChr13g0400161	2.98367	2.90203	18.6471	0.000518612	0.0214487
gene:HanXRQChr12g0371881	6.26918	0.0902924	20.7883	0.000519134	0.0214487
gene:HanXRQChr05g0150231	-3.29652	1.23183	19.9311	0.000519725	0.0214487
gene:HanXRQChr17g0564731	9.65777	0.684384	23.137	0.000521942	0.0214925
gene:HanXRQChr16g0506611	-7.71916	-0.568748	23.1335	0.000522247	0.0214925
gene:HanXRQChr14g0434411	0.714679	4.02923	18.6115	0.000523114	0.0214981
gene:HanXRQChr08g0218371	-2.47298	3.05818	18.5996	0.000524624	0.0215004
gene:HanXRQChr15g0470981	5.29302	0.142589	18.5996	0.000524632	0.0215004
gene:HanXRQChr02g0033661	-2.07681	1.48049	18.5615	0.000529504	0.0216699
gene:HanXRQChr03g0070931	-3.56679	0.74789	18.5539	0.000530488	0.02168
gene:HanXRQChr03g0089541	-4.26799	0.147911	18.5113	0.000536021	0.0218758
gene:HanXRQChr13g0422581	2.92007	4.87597	18.5023	0.000537195	0.0218933
gene:HanXRQChr11g0328611	-7.69232	1.10714	20.597	0.000539591	0.0219577
gene:HanXRQChr10g0285161	-0.919455	3.56705	18.4789	0.000540267	0.0219577
gene:HanXRQChr11g0328921	-7.01526	2.31617	18.4716	0.000541226	0.0219602
gene:HanXRQChr03g0081261	-0.650255	3.965	18.4671	0.000541821	0.0219602
gene:HanXRQChr10g0301931	5.9795	13.4153	18.4544	0.000543502	0.0219873
gene:HanXRQChr14g0457921	-1.81158	2.18511	18.4508	0.000543985	0.0219873
gene:HanXRQChr02g0045171	-3.78934	0.171354	18.445	0.000544745	0.0219878
gene:HanXRQChr04g0111211	-5.4384	-0.509397	18.4383	0.000545638	0.0219937
gene:HanXRQChr11g0321671	-0.979822	4.96761	18.4283	0.000546977	0.0220175
gene:HanXRQChr05g0157651	-5.57907	-0.0139562	18.4178	0.000548376	0.022019
gene:HanXRQChr12g0377761	2.37121	-0.0961569	18.4108	0.000549311	0.022019
gene:HanXRQChr07g0206381	0.876213	4.20162	18.409	0.000549552	0.022019
gene:HanXRQChr17g0547721	1.72509	1.39554	18.4057	0.000550006	0.022019
gene:HanXRQChr14g0461051	-5.90454	-1.76897	22.7856	0.000553933	0.022146
gene:HanXRQChr02g0039241	-2.29026	4.07878	18.3567	0.000556632	0.0222094
gene:HanXRQChr09g0247591	6.43822	0.221492	19.6122	0.000557029	0.0222094
gene:HanXRQChr10g0300711	-6.18628	-1.10291	20.4283	0.000558419	0.0222094
gene:HanXRQChr05g0139011	4.68134	-1.06334	19.5998	0.000558537	0.0222094
gene:HanXRQChr03g0078221	-1.80997	5.68429	18.3262	0.000560805	0.0222695
gene:HanXRQChr09g0255931	1.87942	1.36034	18.3119	0.000562768	0.0222787
gene:HanXRQChr02g0048751	-6.38676	0.636074	18.31	0.000563028	0.0222787
gene:HanXRQChr16g0512731	-4.40911	-0.302665	20.3855	0.000563309	0.0222787
gene:HanXRQChr08g0227201	4.24227	0.723436	18.2955	0.000565042	0.0223158
gene:HanXRQChr06g0180721	0.996471	3.87638	18.2903	0.000565763	0.0223158
gene:HanXRQChr12g0383071	-3.93461	-1.28014	18.2827	0.000566818	0.0223275
gene:HanXRQChr10g0296451	1.80321	0.862036	18.2186	0.000575802	0.0226328
gene:HanXRQChr03g0075561	-9.61522	1.32436	24.2058	0.000576293	0.0226328
gene:HanXRQChr02g0045881	5.51985	-1.0926	19.4524	0.000576876	0.0226328
gene:HanXRQChr16g0528401	1.55236	3.45396	18.1988	0.000578607	0.0226704
gene:HanXRQChr13g0410971	-6.6747	2.75781	18.1343	0.000587871	0.0229775
gene:HanXRQChr14g0433381	-1.92571	2.18436	18.1334	0.000588004	0.0229775
gene:HanXRQChr10g0287061	-1.01862	4.37217	18.1261	0.000589067	0.0229884
gene:HanXRQChr10g0279181	1.26525	2.00189	18.1155	0.000590603	0.0230179
gene:HanXRQChr12g0386011	1.27001	2.93195	18.0532	0.000599747	0.0232872
gene:HanXRQChr12g0374711	4.02633	-0.223358	18.0528	0.000599807	0.0232872
gene:HanXRQChr12g0370981	-2.95953	1.27334	18.0523	0.000599887	0.0232872
gene:HanXRQChr16g0532411	3.77838	0.624132	18.0307	0.00060309	0.0233633
gene:HanXRQChr14g0444671	-1.67763	8.01194	18.0238	0.000604126	0.0233633
gene:HanXRQChr05g0154791	-2.96451	0.369596	18.0147	0.000605484	0.0233633
gene:HanXRQChr17g0559601	9.45254	1.21431	19.2291	0.000605964	0.0233633
gene:HanXRQChr15g0473941	-4.35182	-1.20512	18.0099	0.000606213	0.0233633
gene:HanXRQChr10g0286691	-3.17556	1.70192	18.0072	0.000606613	0.0233633
gene:HanXRQChr14g0450691	-1.6198	2.41613	17.9976	0.000608062	0.0233885
gene:HanXRQChr06g0184181	1.90624	1.49902	17.9637	0.000613184	0.0235547
gene:HanXRQChr04g0105071	4.10916	-0.400714	17.9539	0.000614665	0.0235809
gene:HanXRQChr12g0381831	0.65178	4.65291	17.9273	0.00061874	0.0237063
gene:HanXRQChr15g0493641	-1.41036	0.465739	17.8782	0.000626318	0.0239654
gene:HanXRQChr14g0433641	-9.16709	0.392024	21.9879	0.000635587	0.0242671
gene:HanXRQChr04g0106931	1.41139	1.661	17.8175	0.000635851	0.0242671
gene:HanXRQChr15g0473051	0.858276	6.7548	17.7862	0.000640829	0.0243902
gene:HanXRQChr03g0062381	-2.78611	3.77517	17.7821	0.000641479	0.0243902
gene:HanXRQChr17g0552571	-5.6051	1.83617	17.7816	0.000641564	0.0243902
gene:HanXRQChr07g0191921	1.26154	3.36874	17.7483	0.000646913	0.0245618
gene:HanXRQChr09g0238291	2.58664	4.59236	17.7182	0.000651791	0.0246757
gene:HanXRQChr14g0443961	-6.22682	-1.33889	21.8413	0.000652097	0.0246757
gene:HanXRQChr08g0217961	5.56068	-0.346894	18.8968	0.000652428	0.0246757
gene:HanXRQChr02g0032651	-1.69016	1.59619	17.7081	0.00065343	0.0246819
gene:HanXRQChr13g0403001	1.36467	3.18231	17.6336	0.000665709	0.0251134
gene:HanXRQChr01g0001931	2.44584	0.741434	17.6207	0.000667875	0.0251477
gene:HanXRQChr17g0562081	4.17151	0.790171	17.6169	0.000668512	0.0251477
gene:HanXRQChr17g0546951	-1.55549	2.62935	17.6129	0.000669181	0.0251477
gene:HanXRQChr09g0242411	1.04084	2.30448	17.5373	0.000681981	0.0255695
gene:HanXRQChr15g0481161	-3.38585	0.15858	17.5339	0.000682574	0.0255695
gene:HanXRQChr10g0278421	-3.80366	1.24429	17.5313	0.000683011	0.0255695
gene:HanXRQChr10g0309321	-3.3091	-0.311608	17.5243	0.000684211	0.0255819
gene:HanXRQChr07g0195921	6.87075	-1.61451	21.5433	0.000687253	0.0256288
gene:HanXRQChr09g0250661	5.45661	-0.401815	17.5046	0.000687604	0.0256288
gene:HanXRQChr01g0021611	-3.70232	3.34277	17.5016	0.000688138	0.0256288
gene:HanXRQChr01g0012611	-7.90198	-0.753804	21.5268	0.000689255	0.0256288
gene:HanXRQChr04g0121461	-10.7334	2.32044	19.408	0.000689822	0.0256288
gene:HanXRQChr12g0367221	5.23542	-0.952453	17.4576	0.000695798	0.0257847
gene:HanXRQChr10g0298411	-6.75695	-0.277508	19.3633	0.000696355	0.0257847
gene:HanXRQChr15g0478591	2.25402	1.23806	17.4527	0.000696648	0.0257847
gene:HanXRQChr17g0550971	-1.14564	1.74427	17.4394	0.000698994	0.025838
gene:HanXRQChr06g0183801	0.786272	4.50721	17.4296	0.000700705	0.025838
gene:HanXRQChr09g0245431	-2.40394	1.90775	17.4286	0.000700895	0.025838
gene:HanXRQChr04g0113411	3.19675	1.83619	17.4242	0.000701664	0.025838
gene:HanXRQChr10g0284151	-5.25053	-0.784038	21.4178	0.000702715	0.025838
gene:HanXRQChr10g0313801	2.33076	1.49309	17.4147	0.000703355	0.025838
gene:HanXRQChr11g0341411	-2.51446	0.704209	17.4089	0.000704375	0.0258432
gene:HanXRQChr15g0481531	-3.45416	0.711481	17.3971	0.000706479	0.0258865
gene:HanXRQChr13g0412401	-4.35592	-0.816641	18.5368	0.000707418	0.0258865
gene:HanXRQChr17g0559751	-4.48001	1.58988	18.532	0.000708196	0.0258865
gene:HanXRQChr10g0299861	-3.88385	-0.136456	17.3682	0.000711658	0.0259808
gene:HanXRQChr10g0296791	4.03793	2.64847	17.3556	0.000713912	0.0260308
gene:HanXRQChr08g0228961	7.12868	0.0701356	19.2353	0.000715447	0.0260446
gene:HanXRQChr16g0500851	4.30393	0.48097	17.3394	0.000716845	0.0260446
gene:HanXRQChr12g0379491	-0.726022	4.83835	17.3388	0.000716946	0.0260446
gene:HanXRQChr07g0198961	-4.7047	0.660139	17.3247	0.000719509	0.0261055
gene:HanXRQChr16g0498661	1.56683	2.0261	17.3184	0.000720661	0.0261151
gene:HanXRQChr16g0518451	-2.69601	1.91847	17.3014	0.000723765	0.0261953
gene:HanXRQChr01g0001651	5.30077	-0.85335	17.2928	0.000725345	0.0262202
gene:HanXRQChr14g0436671	-1.86832	0.610672	17.2522	0.000732834	0.0264577
gene:HanXRQChr04g0113601	6.6633	-0.861299	18.3759	0.000733711	0.0264577
gene:HanXRQChr12g0356441	-2.08595	1.18467	17.2221	0.000738464	0.0265965
gene:HanXRQChr08g0236321	-1.27415	7.3886	17.2171	0.000739386	0.0265971
gene:HanXRQChr04g0099521	-1.1892	4.27989	17.1699	0.000748317	0.0268542
gene:HanXRQChr05g0133461	-7.29494	-1.42079	21.0658	0.000748359	0.0268542
gene:HanXRQChr06g0175691	4.11992	1.32158	17.1486	0.000752376	0.0269655
gene:HanXRQChr12g0363321	2.11841	1.94214	17.1365	0.000754687	0.0270154
gene:HanXRQChr07g0206501	-0.835982	2.19092	17.1196	0.000757933	0.0270696
gene:HanXRQChr07g0190071	-1.87226	1.37202	17.1191	0.000758042	0.0270696
gene:HanXRQChr05g0150591	6.43106	-0.383516	18.2196	0.000760312	0.0270922
gene:HanXRQChr06g0167591	-6.08873	-1.16689	22.4389	0.000760515	0.0270922
gene:HanXRQChr15g0465321	-1.72289	0.879439	17.0961	0.000762496	0.0271299
gene:HanXRQChr10g0308821	-0.791316	5.14913	17.0877	0.00076412	0.0271549
gene:HanXRQChr17g0546341	-1.17284	4.80835	17.067	0.000768163	0.0272285
gene:HanXRQChr04g0113791	-6.93995	0.928314	17.0665	0.000768269	0.0272285
gene:HanXRQChr07g0188401	-3.1226	1.67499	17.0629	0.000768967	0.0272285
gene:HanXRQChr09g0242791	-1.33569	3.50023	17.0492	0.00077167	0.0272913
gene:HanXRQChr13g0424511	1.33109	1.37146	17.0359	0.00077428	0.0273508
gene:HanXRQChr05g0142441	-2.81735	2.85601	17.0185	0.000777728	0.0274396
gene:HanXRQChr17g0569171	1.4748	1.16961	17.0064	0.000780138	0.0274917
gene:HanXRQChr05g0143851	0.866153	2.59427	16.9972	0.000781984	0.0275238
gene:HanXRQChr04g0101061	4.44916	0.0116007	16.9786	0.00078571	0.0276219
gene:HanXRQChr17g0570471	2.36251	0.375208	16.967	0.00078803	0.0276482
gene:HanXRQChr05g0148841	-5.34041	-1.59676	16.9638	0.000788687	0.0276482
gene:HanXRQChr13g0390311	-2.10124	1.26668	16.9609	0.000789276	0.0276482
gene:HanXRQChr15g0481511	-7.5993	0.808322	16.9532	0.000790821	0.0276693
gene:HanXRQChr09g0265501	4.40569	0.202346	16.9434	0.000792817	0.0277062
gene:HanXRQChr16g0531551	-4.97174	0.00995464	16.9086	0.000799905	0.0279208
gene:HanXRQChr17g0566351	-1.71743	6.35281	16.9006	0.000801554	0.0279452
gene:HanXRQChr10g0300631	-1.34007	2.5433	16.866	0.000808685	0.0281413
gene:HanXRQChr13g0399041	-0.945256	4.81172	16.8641	0.000809091	0.0281413
gene:HanXRQChr17g0568731	1.3494	4.87465	16.8383	0.000814457	0.0282945
gene:HanXRQChr03g0093351	-3.62298	-0.82588	18.6067	0.000818444	0.0283994
gene:HanXRQChr14g0461121	-3.38638	0.208872	16.8111	0.000820172	0.0284052
gene:HanXRQChr10g0283321	-6.84624	1.79495	16.8094	0.00082054	0.0284052
gene:HanXRQChr09g0268721	-3.71337	-0.782414	17.8649	0.000824902	0.0284976
gene:HanXRQChr09g0262601	3.87775	1.03471	18.569	0.000825147	0.0284976
gene:HanXRQChr02g0058641	-6.44278	-0.529844	16.7738	0.000828089	0.0285363
gene:HanXRQChr08g0235181	-7.31337	-0.838082	18.5519	0.000828208	0.0285363
gene:HanXRQChr08g0231091	4.68133	2.70469	16.7655	0.000829863	0.0285599
gene:HanXRQChr07g0185541	-5.75911	0.458483	17.8182	0.000833865	0.0286641
gene:HanXRQChr17g0538721	-1.12672	3.36427	16.7406	0.000835201	0.0286765
gene:HanXRQChr06g0184331	-4.05639	-0.84017	16.7347	0.000836472	0.0286867
gene:HanXRQChr10g0281381	7.38406	4.50252	16.7302	0.00083745	0.0286868
gene:HanXRQChr02g0059271	2.51144	0.946771	16.7076	0.000842345	0.0288173
gene:HanXRQChr16g0532261	1.27099	5.3664	16.7035	0.000843219	0.0288173
gene:HanXRQChr02g0051901	-1.35411	4.75831	16.6812	0.000848105	0.02891
gene:HanXRQChr02g0052381	-4.36197	0.705564	16.6809	0.000848161	0.02891
gene:HanXRQChr09g0276521	-4.12697	0.911517	16.6776	0.00084888	0.02891
gene:HanXRQChr09g0239011	3.13599	0.756149	16.6722	0.000850067	0.028917
gene:HanXRQChr12g0374351	-6.71386	-1.10931	18.4151	0.000853176	0.0289893
gene:HanXRQChr09g0270011	-2.74815	3.463	16.6489	0.000855209	0.0290248
gene:HanXRQChr01g0013451	8.75049	-0.312679	36.2238	0.000858166	0.0290916
gene:HanXRQChr04g0109811	-3.54614	-0.214012	16.6101	0.000863828	0.0292499
gene:HanXRQChr12g0365291	-6.82757	-0.533583	16.5614	0.000874783	0.029557
gene:HanXRQChr10g0302861	1.74715	1.91488	16.5609	0.000874908	0.029557
gene:HanXRQChr05g0158431	-4.7912	0.474185	16.5335	0.000881143	0.0297183
gene:HanXRQChr09g0249261	-1.66259	1.41647	16.5311	0.000881703	0.0297183
gene:HanXRQChr03g0085431	2.18214	0.702466	16.5142	0.000885579	0.0298148
gene:HanXRQChr17g0565001	-1.30793	3.96155	16.5042	0.000887869	0.0298578
gene:HanXRQChr09g0242121	-5.72127	2.78313	16.4741	0.00089485	0.0300099
gene:HanXRQChr16g0502711	-3.3064	-0.306551	16.4686	0.000896126	0.0300099
gene:HanXRQChr09g0240321	-4.46117	-0.930397	16.4673	0.000896432	0.0300099
gene:HanXRQChr07g0196551	-4.39887	-0.419708	16.4671	0.000896471	0.0300099
gene:HanXRQChr04g0119001	5.23697	-1.06536	16.459	0.000898358	0.0300388
gene:HanXRQChr03g0092641	4.69367	-0.224872	16.4073	0.000910549	0.0304119
gene:HanXRQChr11g0333701	-3.3189	1.28463	16.3643	0.000920802	0.0307195
gene:HanXRQChr01g0027801	-1.84479	3.13543	16.3315	0.000928725	0.0309295
gene:HanXRQChr10g0288041	-2.91459	1.71566	16.3265	0.000929933	0.0309295
gene:HanXRQChr03g0072391	-5.38263	-1.6041	16.3252	0.00093025	0.0309295
gene:HanXRQChr15g0487361	-0.589098	5.67522	16.3179	0.000932033	0.0309538
gene:HanXRQChr11g0340791	-2.22042	0.147019	16.3059	0.000934962	0.0310073
gene:HanXRQChr08g0217811	3.01975	-0.259373	16.3027	0.000935752	0.0310073
gene:HanXRQChr07g0186111	-0.815239	4.14497	16.2875	0.000939463	0.0310953
gene:HanXRQChr15g0493931	-1.24222	2.58357	16.2775	0.000941928	0.0311418
gene:HanXRQChr11g0320181	1.33832	4.14204	16.265	0.000945018	0.0311845
gene:HanXRQChr12g0371841	8.15162	-0.581811	17.2813	0.000945339	0.0311845
gene:HanXRQChr04g0104621	-0.899818	4.6679	16.2386	0.000951576	0.0313129
gene:HanXRQChr13g0414101	0.547449	4.62837	16.2367	0.00095204	0.0313129
gene:HanXRQChr03g0063521	-2.51886	1.78868	16.2352	0.000952423	0.0313129
gene:HanXRQChr03g0090991	-0.940424	3.1217	16.2274	0.000954372	0.031342
gene:HanXRQChr02g0049941	-4.58395	-0.601969	16.214	0.000957736	0.0313717
gene:HanXRQChr01g0003931	-6.94081	-0.493832	21.0405	0.000958075	0.0313717
gene:HanXRQChr01g0007991	-6.64099	-0.810864	17.8851	0.000958475	0.0313717
gene:HanXRQChr05g0130981	-8.84222	-0.148112	19.711	0.000960083	0.031384
gene:HanXRQChr13g0400671	0.895628	2.20122	16.1992	0.000961471	0.031384
gene:HanXRQChr03g0075941	-6.19671	-0.671136	16.1969	0.000962052	0.031384
gene:HanXRQChr13g0397691	-5.82759	-1.07871	16.1696	0.00096897	0.0315635
gene:HanXRQChr01g0026041	2.20476	-0.0388638	16.1637	0.000970473	0.0315635
gene:HanXRQChr02g0032621	-2.50112	1.56041	16.1621	0.000970877	0.0315635
gene:HanXRQChr16g0530251	-4.48504	-0.166519	16.1583	0.000971845	0.0315635
gene:HanXRQChr13g0396241	1.09631	4.37408	16.1256	0.000980219	0.0317736
gene:HanXRQChr12g0382511	-3.92278	1.88081	16.1205	0.00098156	0.0317736
gene:HanXRQChr16g0500221	-5.79142	-0.278268	19.5893	0.000982367	0.0317736
gene:HanXRQChr03g0070771	-0.70419	5.55965	16.1163	0.000982633	0.0317736
gene:HanXRQChr08g0224781	-1.27539	5.82896	16.11	0.000984262	0.0317913
gene:HanXRQChr16g0504241	0.608578	5.06139	16.091	0.000989194	0.0318881
gene:HanXRQChr13g0402131	-5.54293	-0.0874413	17.7421	0.000989425	0.0318881
gene:HanXRQChr13g0404581	-3.97664	2.45504	16.0851	0.000990743	0.0318921
gene:HanXRQChr04g0126871	-2.08734	3.21553	16.079	0.000992321	0.0318921
gene:HanXRQChr11g0333101	-1.52023	3.84875	16.0772	0.000992801	0.0318921
gene:HanXRQChr14g0431601	-3.17374	-0.309535	16.0718	0.000994215	0.0319027
gene:HanXRQChr15g0481241	-3.48822	0.0333633	17.0401	0.00100091	0.0320478
gene:HanXRQChr15g0477971	-5.57404	0.545965	16.0463	0.00100092	0.0320478
gene:HanXRQChr07g0193471	-1.55893	2.86084	16.0236	0.00100693	0.0322055
gene:HanXRQChr09g0274521	-2.24262	1.87459	16.0158	0.001009	0.0322258
gene:HanXRQChr01g0026211	-1.45772	1.79159	16.013	0.00100976	0.0322258
gene:HanXRQChr10g0315221	2.083	3.26116	16.0021	0.00101267	0.0322835
gene:HanXRQChr15g0471411	3.86481	0.245063	15.9774	0.00101929	0.0324596
gene:HanXRQChr17g0549861	1.76787	7.90807	15.9664	0.00102226	0.0325081
gene:HanXRQChr10g0285881	1.69218	1.86455	15.9636	0.00102302	0.0325081
gene:HanXRQChr12g0356821	-1.38567	6.2828	15.9583	0.00102447	0.0325118
gene:HanXRQChr08g0226391	3.18061	-0.0918674	15.955	0.00102535	0.0325118
gene:HanXRQChr16g0518511	-4.85587	-0.345131	15.946	0.00102781	0.0325547
gene:HanXRQChr04g0126791	-1.78925	10.0407	15.9255	0.0010334	0.0326742
gene:HanXRQChr16g0522151	-0.656332	3.97893	15.924	0.0010338	0.0326742
gene:HanXRQChr08g0232711	1.73088	2.43444	15.9069	0.0010385	0.0327873
gene:HanXRQChr05g0141071	-2.8285	2.22063	15.8997	0.00104049	0.0328152
gene:HanXRQChr02g0047241	-4.01689	-0.600691	17.4924	0.00104625	0.0329615
gene:HanXRQChr03g0086351	2.99728	0.467308	15.8641	0.00105036	0.0330229
gene:HanXRQChr11g0328871	-8.39939	1.69257	15.862	0.00105093	0.0330229
gene:HanXRQChr12g0386141	-3.93538	0.606764	16.8291	0.00105262	0.0330229
gene:HanXRQChr16g0512601	3.25557	2.34008	15.8548	0.00105295	0.0330229
gene:HanXRQChr02g0045281	-3.92244	1.09355	15.8468	0.00105519	0.0330229
gene:HanXRQChr12g0358281	-5.91997	-0.137659	19.2095	0.00105594	0.0330229
gene:HanXRQChr03g0089271	-1.10879	4.31185	15.8437	0.00105606	0.0330229
gene:HanXRQChr12g0371401	-0.875123	4.77171	15.8394	0.00105726	0.0330253
gene:HanXRQChr02g0056111	-4.29199	1.21267	15.8354	0.00105838	0.0330253
gene:HanXRQChr04g0098491	-8.02947	-0.913605	20.4362	0.00106222	0.0331099
gene:HanXRQChr13g0401761	-2.49934	1.92453	15.8139	0.00106446	0.0331447
gene:HanXRQChr16g0513201	2.38668	1.18498	15.7864	0.00107227	0.0333526
gene:HanXRQChr16g0517361	4.12415	3.68483	15.7819	0.00107356	0.0333574
gene:HanXRQChr09g0267821	-5.2375	-0.496317	15.7589	0.00108014	0.0334266
gene:HanXRQChr15g0488601	-4.50058	-1.11843	19.0842	0.00108163	0.0334266
gene:HanXRQChr08g0221331	-3.48874	2.12356	15.7526	0.00108195	0.0334266
gene:HanXRQChr17g0535381	2.62124	-0.651681	15.7486	0.00108313	0.0334266
gene:HanXRQChr14g0448231	-7.19364	-0.687989	19.0766	0.00108321	0.0334266
gene:HanXRQChr00c0687g0576711	1.32585	3.14092	15.7439	0.00108446	0.0334266
gene:HanXRQChr02g0056751	4.05756	0.355762	15.7426	0.00108486	0.0334266
gene:HanXRQChr16g0501621	-3.73572	1.43497	15.7425	0.00108487	0.0334266
gene:HanXRQChr16g0502531	-6.1965	-1.35662	17.3073	0.00109081	0.0335548
gene:HanXRQChr02g0036401	-2.46044	1.20937	15.7203	0.00109131	0.0335548
gene:HanXRQChr09g0244851	-0.824222	2.99071	15.7028	0.00109641	0.0336184
gene:HanXRQChr17g0556841	-4.03357	0.175161	15.701	0.00109694	0.0336184
gene:HanXRQChr06g0179381	6.34586	-0.0422854	15.701	0.00109696	0.0336184
gene:HanXRQChr09g0253951	-8.00968	-1.30267	42.8748	0.00109795	0.0336184
gene:HanXRQChr14g0449141	-5.0779	-0.966907	16.6358	0.00110266	0.0337275
gene:HanXRQChr04g0117731	-2.03774	-0.00620912	15.6717	0.00110557	0.0337807
gene:HanXRQChr05g0155211	-6.40353	-0.488585	17.2408	0.00110735	0.0337807
gene:HanXRQChr15g0472201	4.91405	-0.522787	15.664	0.00110785	0.0337807
gene:HanXRQChr10g0283991	-0.765012	4.52151	15.652	0.0011114	0.033819
gene:HanXRQChr11g0325921	-8.12879	0.347985	17.224	0.00111159	0.033819
gene:HanXRQChr04g0117121	-7.22965	-0.0448651	16.5988	0.00111255	0.033819
gene:HanXRQChr13g0403421	-1.1316	3.44295	15.6296	0.00111808	0.0339312
gene:HanXRQChr17g0560781	-0.95438	2.2236	15.6239	0.00111977	0.0339312
gene:HanXRQChr04g0098301	-3.14526	0.537122	15.6214	0.00112052	0.0339312
gene:HanXRQChr05g0157891	-2.61123	0.709859	15.6203	0.00112085	0.0339312
gene:HanXRQChr06g0176031	-8.5756	1.00372	17.1734	0.00112442	0.0340043
gene:HanXRQChr05g0153421	-3.13291	0.0147184	16.537	0.00112929	0.0340794
gene:HanXRQChr03g0086791	3.99285	1.12209	15.5904	0.00112986	0.0340794
gene:HanXRQChr03g0086081	-2.06305	3.48493	15.5861	0.00113118	0.0340794
gene:HanXRQChr17g0537361	2.31052	5.43453	15.5849	0.00113154	0.0340794
gene:HanXRQChr12g0354381	0.907354	3.90016	15.5709	0.0011358	0.0341729
gene:HanXRQChr11g0349641	4.84889	1.78941	15.5643	0.00113781	0.0341982
gene:HanXRQChr06g0177351	-5.30689	-1.40136	18.8095	0.00114059	0.0342468
gene:HanXRQChr16g0516311	-7.91024	0.0103633	17.1006	0.0011432	0.0342802
gene:HanXRQChr06g0169111	7.96045	0.282668	18.7939	0.00114403	0.0342802
gene:HanXRQChr06g0172791	3.51569	1.93205	15.53	0.00114833	0.034374
gene:HanXRQChr07g0192921	-4.76073	-1.64338	17.0584	0.00115425	0.0345161
gene:HanXRQChr02g0048031	-6.5107	-0.968846	17.028	0.00116228	0.0346625
gene:HanXRQChr04g0095031	0.617902	5.3094	15.4791	0.00116414	0.0346625
gene:HanXRQChr14g0430651	-5.08772	0.833492	15.4785	0.00116434	0.0346625
gene:HanXRQChr09g0245981	4.98507	0.447917	15.4764	0.00116498	0.0346625
gene:HanXRQChr11g0347381	-1.72488	0.416911	15.4729	0.00116607	0.0346625
gene:HanXRQChr16g0510911	1.51923	0.874626	15.4725	0.00116622	0.0346625
gene:HanXRQChr07g0206661	-7.55905	-1.36425	23.7267	0.00116752	0.0346662
gene:HanXRQChr08g0233381	0.661239	3.72812	15.4642	0.00116882	0.0346672
gene:HanXRQChr03g0086781	-8.51051	-0.863289	23.7113	0.00116991	0.0346672
gene:HanXRQChr15g0475611	0.999168	5.56174	15.4482	0.00117385	0.0347491
gene:HanXRQChr12g0383321	-6.28386	3.68969	15.4346	0.00117815	0.0348095
gene:HanXRQChr14g0454961	-4.86475	-0.818568	16.9683	0.00117826	0.0348095
gene:HanXRQChr10g0299781	-3.56564	-0.386057	18.6335	0.00118034	0.0348132
gene:HanXRQChr16g0528081	-2.76168	2.47811	15.4264	0.00118075	0.0348132
gene:HanXRQChr12g0363791	7.60797	1.70171	15.4216	0.00118229	0.0348221
gene:HanXRQChr00c0156g0572121	-1.75918	1.74699	15.4128	0.00118511	0.0348221
gene:HanXRQChr10g0298881	-5.01039	1.73444	15.4116	0.00118548	0.0348221
gene:HanXRQChr13g0415401	4.81971	-0.717934	16.9405	0.00118578	0.0348221
gene:HanXRQChr17g0566191	7.49281	1.10495	16.3211	0.00119012	0.0349144
gene:HanXRQChr17g0555231	-3.66479	-0.5695	16.305	0.00119478	0.0349973
gene:HanXRQChr03g0067501	-8.18458	-1.0637	19.7598	0.00119532	0.0349973
gene:HanXRQChr15g0483101	-6.73872	0.422224	15.3732	0.00119782	0.0350357
gene:HanXRQChr08g0219721	-3.08856	-0.631781	15.3558	0.00120346	0.0351318
gene:HanXRQChr02g0047781	-4.62375	0.349032	15.3557	0.0012035	0.0351318
gene:HanXRQChr17g0534111	2.20432	0.433272	15.3475	0.00120615	0.0351745
gene:HanXRQChr15g0476771	-1.81101	0.862471	15.3312	0.00121149	0.0352953
gene:HanXRQChr09g0253321	-3.18414	1.43759	15.316	0.00121648	0.0354056
gene:HanXRQChr12g0374121	-1.57209	3.18843	15.3016	0.00122122	0.0354834
gene:HanXRQChr13g0408351	2.23358	6.79733	15.3006	0.00122157	0.0354834
gene:HanXRQChr05g0159821	-6.02258	1.74168	15.2855	0.00122656	0.0355875
gene:HanXRQChr16g0498201	-2.23944	0.193233	15.2824	0.00122761	0.0355875
gene:HanXRQChr07g0192861	-2.86817	0.310786	15.2788	0.00122878	0.0355875
gene:HanXRQChr16g0527071	-0.809686	5.22427	15.2718	0.00123112	0.0356129
gene:HanXRQChr13g0418691	-4.52451	-0.811521	15.2689	0.00123208	0.0356129
gene:HanXRQChr14g0435841	-3.63706	0.117447	15.2639	0.00123376	0.0356264
gene:HanXRQChr16g0506231	-6.36368	-0.218578	16.1253	0.00124853	0.0360177
gene:HanXRQChr16g0509481	-3.57209	1.38871	15.208	0.00125261	0.0360999
gene:HanXRQChr02g0032241	0.709401	6.12536	15.1882	0.00125936	0.0362588
gene:HanXRQChr13g0399221	-1.78989	0.0805624	15.1798	0.00126225	0.0362952
gene:HanXRQChr06g0170171	-1.3139	11.7967	15.1773	0.00126309	0.0362952
gene:HanXRQChr01g0018791	-4.88625	-0.914326	15.1707	0.00126537	0.0363255
gene:HanXRQChr13g0419851	-2.01787	2.59548	15.1558	0.00127052	0.0364376
gene:HanXRQChr02g0044461	1.07002	6.74478	15.1189	0.00128334	0.0367443
gene:HanXRQChr12g0359171	-4.84238	1.24323	15.1178	0.00128371	0.0367443
gene:HanXRQChr04g0120461	-0.881535	2.77049	15.0979	0.00129068	0.036908
gene:HanXRQChr09g0254001	-3.69486	-0.154862	15.08	0.00129701	0.0370528
gene:HanXRQChr03g0085831	-1.21647	1.07108	15.0749	0.00129882	0.0370621
gene:HanXRQChr08g0224521	-2.893	0.34854	15.072	0.00129985	0.0370621
gene:HanXRQChr17g0545871	-4.8047	0.408086	15.0578	0.00130486	0.0371658
gene:HanXRQChr09g0274741	-1.04859	4.81519	15.0546	0.00130601	0.0371658
gene:HanXRQChr13g0393491	-5.45933	-0.921657	15.0471	0.00130869	0.0372059
gene:HanXRQChr13g0401441	-1.43415	0.686736	15.042	0.00131051	0.0372217
gene:HanXRQChr06g0165891	-1.40032	5.53536	15.0332	0.00131367	0.0372301
gene:HanXRQChr14g0461151	-1.02451	2.82691	15.0316	0.00131424	0.0372301
gene:HanXRQChr05g0153471	4.98672	-0.492777	15.0278	0.00131563	0.0372301
gene:HanXRQChr17g0552981	-4.14212	-1.09827	15.0271	0.00131586	0.0372301
gene:HanXRQChr10g0288951	3.91452	-0.343339	15.0214	0.00131791	0.037252
gene:HanXRQChr01g0011511	-1.13767	2.44207	15.0101	0.00132201	0.0373013
gene:HanXRQChr12g0357211	1.48649	2.03741	15.0079	0.00132278	0.0373013
gene:HanXRQChr07g0201911	-1.92725	7.34781	15.0061	0.00132345	0.0373013
gene:HanXRQChr15g0478241	-3.20573	0.239283	15.8632	0.00133194	0.0375046
gene:HanXRQChr10g0309231	-5.37099	-1.17017	14.9618	0.00133956	0.0376831
gene:HanXRQChr16g0500131	-9.58108	0.68937	16.3951	0.00134523	0.0378064
gene:HanXRQChr02g0043571	-1.78213	2.93784	14.935	0.00134944	0.0378887
gene:HanXRQChr17g0550361	4.61791	-0.54996	17.9411	0.00135358	0.0379687
gene:HanXRQChr17g0569831	1.41866	1.82989	14.8997	0.00136259	0.0381717
gene:HanXRQChr14g0453821	-1.68141	3.38865	14.8975	0.00136341	0.0381717
gene:HanXRQChr07g0192321	-3.45198	2.06506	14.8903	0.0013661	0.0382106
gene:HanXRQChr09g0248141	1.10649	3.67603	14.8722	0.00137292	0.0383284
gene:HanXRQChr16g0514991	-1.1178	6.17238	14.867	0.00137488	0.0383284
gene:HanXRQChr14g0445131	-3.3598	-0.987448	14.8658	0.00137533	0.0383284
gene:HanXRQChr12g0367981	-4.26201	0.514128	14.8626	0.00137654	0.0383284
gene:HanXRQChr09g0273101	-0.837692	3.15263	14.8618	0.00137683	0.0383284
gene:HanXRQChr12g0376111	-1.622	1.9487	14.853	0.00138016	0.0383407
gene:HanXRQChr04g0111151	-1.85056	1.61016	14.8514	0.00138079	0.0383407
gene:HanXRQChr05g0140901	-2.62065	0.133243	14.8499	0.00138135	0.0383407
gene:HanXRQChr17g0563131	-8.94371	-0.260003	22.4688	0.00138353	0.0383407
gene:HanXRQChr13g0422201	2.45234	-0.228498	14.8349	0.00138706	0.0383407
gene:HanXRQChr13g0389501	-2.40145	0.638506	14.8346	0.00138717	0.0383407
gene:HanXRQChr10g0278451	3.25833	0.607616	14.8327	0.00138788	0.0383407
gene:HanXRQChr09g0249231	4.59497	0.420563	14.8316	0.00138831	0.0383407
gene:HanXRQChr17g0545241	-0.899058	2.87463	14.8298	0.00138899	0.0383407
gene:HanXRQChr10g0278751	2.27268	1.23295	14.8192	0.00139304	0.0384164
gene:HanXRQChr09g0263241	3.90627	-1.07366	14.809	0.00139699	0.0384892
gene:HanXRQChr09g0238121	-1.44237	0.361147	14.7903	0.0014042	0.0386492
gene:HanXRQChr09g0238351	-3.14621	-0.792472	14.7871	0.00140543	0.0386492
gene:HanXRQChr15g0473841	-4.83882	0.273501	17.7476	0.00140727	0.0386638
gene:HanXRQChr14g0429491	-1.28576	2.86929	14.7702	0.00141199	0.0387273
gene:HanXRQChr02g0036011	1.36749	2.41258	14.7696	0.00141221	0.0387273
gene:HanXRQChr03g0086881	-1.00321	4.37855	14.761	0.00141556	0.038783
gene:HanXRQChr08g0232651	3.98116	-0.43884	14.7419	0.00142307	0.0389523
gene:HanXRQChr14g0456051	-7.55059	-1.2997	16.1488	0.00142527	0.0389763
gene:HanXRQChr13g0411981	-2.46145	1.18345	14.7142	0.00143398	0.0391783
gene:HanXRQChr06g0173661	-0.617411	4.34412	14.7034	0.00143827	0.0392497
gene:HanXRQChr13g0387371	3.81289	0.0160302	14.7009	0.00143927	0.0392497
gene:HanXRQChr11g0351721	-0.76826	3.73177	14.6873	0.00144466	0.0393604
gene:HanXRQChr09g0276511	-5.96261	1.26934	14.6662	0.00145313	0.0395544
gene:HanXRQChr13g0414071	-0.86154	4.23927	14.6488	0.00146014	0.0396827
gene:HanXRQChr12g0382371	1.35195	3.74944	14.6478	0.00146054	0.0396827
gene:HanXRQChr13g0390381	-0.675577	3.84937	14.6097	0.00147608	0.0400679
gene:HanXRQChr09g0263701	2.10881	1.70581	14.6056	0.00147772	0.0400756
gene:HanXRQChr08g0228821	-3.02255	-0.536664	14.6004	0.00147989	0.0400973
gene:HanXRQChr09g0255541	-7.99644	-0.308826	17.4879	0.00148333	0.0401535
gene:HanXRQChr10g0302041	-1.20861	2.60669	14.5851	0.00148617	0.0401936
gene:HanXRQChr11g0343571	-2.98497	-0.353888	15.9677	0.00148765	0.0401965
gene:HanXRQChr06g0184991	-0.785224	2.57819	14.5747	0.00149047	0.0402359
gene:HanXRQChr02g0045681	3.37695	0.358319	15.9545	0.0014923	0.0402484
gene:HanXRQChr09g0252771	-2.68677	1.7348	14.5591	0.00149693	0.0403363
gene:HanXRQChr13g0395301	-1.22886	6.53452	14.5522	0.00149982	0.0403538
gene:HanXRQChr05g0133351	-2.43654	1.094	14.5475	0.00150177	0.0403538
gene:HanXRQChr07g0204401	-1.71386	5.61162	14.5448	0.00150287	0.0403538
gene:HanXRQChr02g0033061	8.3818	4.28461	14.541	0.00150446	0.0403538
gene:HanXRQChr17g0544901	1.42383	5.08085	14.5407	0.00150461	0.0403538
gene:HanXRQChr14g0430851	-2.47965	3.27188	14.5378	0.00150581	0.0403538
gene:HanXRQChr13g0393191	0.581363	5.98667	14.5285	0.00150973	0.040422
gene:HanXRQChr08g0221241	-6.85831	-0.86742	15.8981	0.00151244	0.0404579
gene:HanXRQChr04g0116071	-4.39643	-0.69362	15.8937	0.00151405	0.0404642
gene:HanXRQChr07g0197031	-1.18472	8.60147	14.5092	0.00151783	0.0405281
gene:HanXRQChr13g0408181	0.604119	6.13316	14.5053	0.0015195	0.040536
gene:HanXRQChr05g0139061	1.82019	3.11833	14.4995	0.00152197	0.0405651
gene:HanXRQChr13g0393991	-4.35481	0.0681063	14.4892	0.00152631	0.0406441
gene:HanXRQChr07g0194641	-4.05829	-0.517317	14.4818	0.00152947	0.0406638
gene:HanXRQChr17g0538571	2.09353	3.30968	14.481	0.00152982	0.0406638
gene:HanXRQChr15g0473651	-3.50871	0.0640128	14.4666	0.00153598	0.0407908
gene:HanXRQChr10g0289701	-5.31133	-1.25726	15.8236	0.00153954	0.0408446
gene:HanXRQChr02g0051031	1.68475	3.76799	14.4554	0.00154078	0.0408446
gene:HanXRQChr08g0212741	-3.66249	0.0334964	14.445	0.00154525	0.0409081
gene:HanXRQChr10g0298541	0.798896	3.5124	14.4433	0.00154596	0.0409081
gene:HanXRQChr11g0342291	1.35786	5.89981	14.4371	0.00154865	0.0409424
gene:HanXRQChr11g0344391	-4.67491	-1.23453	14.4141	0.00155863	0.0411693
gene:HanXRQChr12g0357451	-5.5016	-1.20862	14.4055	0.00156239	0.0411885
gene:HanXRQChr12g0377221	-0.920379	4.78219	14.3998	0.00156486	0.0411885
gene:HanXRQChr16g0505571	-7.26241	2.52408	14.3977	0.00156576	0.0411885
gene:HanXRQChr09g0264681	-2.72474	1.47028	14.3977	0.00156579	0.0411885
gene:HanXRQChr09g0275641	1.56413	5.41103	14.3964	0.00156635	0.0411885
gene:HanXRQChr10g0292461	-2.21034	2.61758	14.3907	0.00156886	0.0412051
gene:HanXRQChr16g0510121	4.23127	0.271577	15.2083	0.00156979	0.0412051
gene:HanXRQChr09g0255261	-3.47183	-0.164331	15.1994	0.00157331	0.0412609
gene:HanXRQChr11g0342971	0.754777	4.17143	14.3752	0.00157565	0.0412855
gene:HanXRQChr17g0545191	-1.39742	3.39529	14.3632	0.00158094	0.0413872
gene:HanXRQChr03g0092131	-2.5102	2.00071	14.3471	0.00158811	0.0415379
gene:HanXRQChr10g0317691	-7.35934	-0.151919	15.6837	0.00159193	0.0415768
gene:HanXRQChr15g0477081	-1.47434	3.54557	14.3374	0.00159242	0.0415768
gene:HanXRQChr03g0071521	-3.34125	0.673795	15.142	0.00159646	0.0416452
gene:HanXRQChr10g0287391	4.34318	0.822391	14.307	0.00160603	0.0418578
gene:HanXRQChr09g0276911	-4.95292	0.0740184	14.2957	0.00161111	0.0419529
gene:HanXRQChr16g0521301	-2.0032	1.28784	14.27	0.00162277	0.0422192
gene:HanXRQChr10g0289591	-5.28755	0.953071	14.2654	0.00162487	0.0422366
gene:HanXRQChr02g0042121	-7.34052	-1.74286	36.1295	0.00163434	0.0424452
gene:HanXRQChr03g0076271	-5.22084	1.48684	14.238	0.00163743	0.0424879
gene:HanXRQChr04g0103891	-1.56468	1.03704	14.2247	0.00164358	0.0426047
gene:HanXRQChr16g0520371	0.763618	4.67384	14.222	0.00164482	0.0426047
gene:HanXRQChr12g0363481	1.7658	6.02701	14.1917	0.00165892	0.042918
gene:HanXRQChr11g0336351	-2.82798	1.39111	14.1897	0.00165984	0.042918
gene:HanXRQChr03g0089431	-3.9613	2.89805	14.1847	0.00166218	0.042941
gene:HanXRQChr10g0309061	-0.970389	4.29516	14.1773	0.00166566	0.042993
gene:HanXRQChr06g0167301	4.43135	2.30306	14.1709	0.00166867	0.0430126
gene:HanXRQChr06g0166091	-3.4682	-0.624043	14.1694	0.00166934	0.0430126
gene:HanXRQChr09g0270301	-1.18205	0.663858	14.1616	0.00167305	0.0430703
gene:HanXRQChr08g0207481	-1.00999	2.88578	14.1547	0.00167627	0.0430985
gene:HanXRQChr10g0301101	1.97278	1.02936	14.153	0.00167707	0.0430985
gene:HanXRQChr11g0334211	-3.59302	1.70294	14.1457	0.00168056	0.0431488
gene:HanXRQChr08g0226421	1.3404	4.62682	14.1427	0.00168196	0.0431488
gene:HanXRQChr11g0348011	-2.11603	1.72615	14.1282	0.00168885	0.0432877
gene:HanXRQChr01g0007771	1.56021	1.74663	14.1128	0.00169619	0.0434382
gene:HanXRQChr12g0362431	-4.44494	-0.936785	14.1084	0.0016983	0.0434544
gene:HanXRQChr10g0309521	-2.96506	-0.493675	14.0913	0.00170656	0.0436011
gene:HanXRQChr06g0173561	1.73189	0.731063	14.0873	0.00170848	0.0436011
gene:HanXRQChr04g0126781	-4.69627	1.41938	14.0825	0.00171082	0.0436011
gene:HanXRQChr12g0357501	-10.304	0.8704	15.3829	0.00171173	0.0436011
gene:HanXRQChr12g0382201	-1.7537	1.38816	14.08	0.00171198	0.0436011
gene:HanXRQChr14g0459561	-3.08486	1.28651	14.0781	0.00171293	0.0436011
gene:HanXRQChr16g0512171	-5.01772	-1.4347	15.3582	0.00172203	0.0437691
gene:HanXRQChr16g0505851	-5.50799	-1.01218	14.8451	0.0017225	0.0437691
gene:HanXRQChr12g0356981	4.21122	-0.159664	14.0552	0.00172404	0.0437703
gene:HanXRQChr04g0095321	-1.0457	5.3965	14.0259	0.00173841	0.0439922
gene:HanXRQChr08g0218721	-7.77544	-0.0659793	14.0248	0.00173897	0.0439922
gene:HanXRQChr13g0412761	5.36745	-1.35803	14.8082	0.00173898	0.0439922
gene:HanXRQChr05g0162051	-7.18411	0.835919	15.3146	0.00174037	0.0439922
gene:HanXRQChr17g0567181	-4.36122	5.44905	14.02	0.00174132	0.0439922
gene:HanXRQChr05g0158771	-3.05975	2.78046	14.0191	0.00174175	0.0439922
gene:HanXRQChr01g0000521	0.637519	4.44821	13.9945	0.00175396	0.0442628
gene:HanXRQChr04g0117591	1.26455	3.73987	13.9825	0.00175995	0.0443757
gene:HanXRQChr17g0538071	-0.814276	4.86533	13.9764	0.00176298	0.0444142
gene:HanXRQChr13g0412411	-3.65702	-0.272703	14.7473	0.00176649	0.044457
gene:HanXRQChr04g0100121	5.72901	0.728647	13.967	0.0017677	0.044457
gene:HanXRQChr05g0162481	3.80723	2.19233	13.9615	0.00177044	0.0444879
gene:HanXRQChr08g0221761	-1.30135	2.36487	13.9435	0.0017795	0.0445717
gene:HanXRQChr03g0083531	1.04678	2.90438	13.9407	0.00178092	0.0445717
gene:HanXRQChr16g0503891	-1.75122	2.43302	16.6048	0.00178099	0.0445717
gene:HanXRQChr11g0329571	-6.12513	-0.443464	14.7146	0.00178147	0.0445717
gene:HanXRQChr09g0272931	5.47153	-1.10671	14.7143	0.00178164	0.0445717
gene:HanXRQChr09g0243131	7.63896	-1.02593	18.8869	0.00178287	0.0445717
gene:HanXRQChr14g0455801	1.5566	4.14989	13.9187	0.0017921	0.0447324
gene:HanXRQChr06g0174551	3.20393	-0.0282581	13.9171	0.00179291	0.0447324
gene:HanXRQChr11g0350221	1.66816	1.06895	13.9153	0.00179386	0.0447324
gene:HanXRQChr10g0315811	-3.25632	3.4522	13.9073	0.00179794	0.0447962
gene:HanXRQChr16g0505881	-5.39598	0.187735	13.8997	0.00180183	0.0448507
gene:HanXRQChr14g0439091	-1.31186	9.81162	13.8971	0.00180317	0.0448507
gene:HanXRQChr03g0086911	3.58181	3.37148	13.8904	0.00180659	0.0448688
gene:HanXRQChr16g0521071	10.5196	1.98217	16.5362	0.00180695	0.0448688
gene:HanXRQChr17g0550451	-7.73195	-1.03693	16.5221	0.00181235	0.0449496
gene:HanXRQChr09g0265791	-0.827362	3.05521	13.8775	0.00181326	0.0449496
gene:HanXRQChr14g0437091	2.46859	8.52812	13.8719	0.00181616	0.0449835
gene:HanXRQChr09g0272881	1.09713	3.12851	13.8606	0.00182197	0.0450491
gene:HanXRQChr09g0266911	0.555049	4.4149	13.86	0.00182228	0.0450491
gene:HanXRQChr10g0298731	2.60299	-0.541378	13.8579	0.0018234	0.0450491
gene:HanXRQChr13g0420291	-7.49022	-1.1413	15.1167	0.0018265	0.045088
gene:HanXRQChr17g0541901	1.4622	5.00984	13.8453	0.00182997	0.0451356
gene:HanXRQChr13g0413241	-5.9775	-1.2005	16.4686	0.00183295	0.0451714
gene:HanXRQChr04g0115731	-1.1353	1.64503	13.8305	0.00183772	0.0452509
gene:HanXRQChr15g0490631	-3.01288	1.68888	13.825	0.00184058	0.0452834
gene:HanXRQChr13g0423241	-0.891193	2.62673	13.8006	0.00185343	0.0455615
gene:HanXRQChr10g0284681	-1.54641	1.71271	13.7919	0.00185807	0.0456181
gene:HanXRQChr11g0328761	-6.42506	2.06444	13.7904	0.00185883	0.0456181
gene:HanXRQChr12g0381341	-2.26404	0.91135	13.7733	0.00186798	0.0457066
gene:HanXRQChr13g0416191	1.69099	3.04174	13.7723	0.00186847	0.0457066
gene:HanXRQChr12g0377531	-4.11635	1.50251	13.7722	0.00186853	0.0457066
gene:HanXRQChr13g0408261	-2.95147	0.156023	13.772	0.00186865	0.0457066
gene:HanXRQChr03g0062921	-2.49676	0.0614684	13.7678	0.0018709	0.0457236
gene:HanXRQChr02g0053361	-1.42451	0.872986	13.7618	0.00187412	0.0457287
gene:HanXRQChr17g0542091	-0.843665	3.48774	13.7616	0.00187421	0.0457287
gene:HanXRQChr13g0397461	1.4895	6.00776	13.7512	0.00187979	0.0458267
gene:HanXRQChr09g0252841	-3.07495	-0.500491	13.7395	0.00188608	0.0459345
gene:HanXRQChr12g0361061	7.38675	-0.305872	14.4907	0.00188816	0.0459345
gene:HanXRQChr05g0157791	-0.928144	2.82462	13.7343	0.00188889	0.0459345
gene:HanXRQChr11g0322601	-4.5826	-1.09835	14.9691	0.00189402	0.046021
gene:HanXRQChr10g0303341	-3.20822	-0.161282	13.6976	0.00190887	0.0463207
gene:HanXRQChr02g0042031	0.85122	4.67019	13.6965	0.0019095	0.0463207
gene:HanXRQChr11g0349041	-2.32866	-0.0845002	13.6892	0.00191347	0.0463412
gene:HanXRQChr07g0190831	-3.17363	4.0743	13.6892	0.00191349	0.0463412
gene:HanXRQChr12g0366641	-0.70299	2.23202	13.6823	0.00191726	0.0463943
gene:HanXRQChr07g0202971	-2.32833	0.311671	13.6612	0.00192891	0.0466378
gene:HanXRQChr07g0204311	-1.00445	1.79787	13.657	0.00193122	0.0466554
gene:HanXRQChr16g0528451	-2.04592	3.82192	13.6512	0.00193448	0.0466957
gene:HanXRQChr09g0268241	-4.25109	-1.45605	13.6452	0.0019378	0.0467013
gene:HanXRQChr11g0320491	-1.23311	1.26806	13.645	0.00193788	0.0467013
gene:HanXRQChr08g0208541	1.07972	2.86263	13.6214	0.00195112	0.0469818
gene:HanXRQChr07g0188871	-2.70023	0.765619	13.608	0.00195866	0.0471246
gene:HanXRQChr11g0341801	-1.60542	3.70541	13.6018	0.00196215	0.0471702
gene:HanXRQChr17g0547791	-4.94403	-0.846992	13.5939	0.00196661	0.0472388
gene:HanXRQChr15g0486841	-1.03455	4.04134	13.5889	0.00196942	0.0472677
gene:HanXRQChr11g0333501	-2.53567	2.2073	13.586	0.00197106	0.0472685
gene:HanXRQChr16g0526851	-6.13137	1.71628	13.5763	0.00197657	0.0473347
gene:HanXRQChr09g0246641	-4.95177	-0.97447	14.315	0.00197704	0.0473347
gene:HanXRQChr03g0076451	-5.63245	1.7403	13.556	0.00198815	0.0475622
gene:HanXRQChr01g0004711	-6.36646	0.840139	13.5503	0.00199147	0.0476027
gene:HanXRQChr09g0269981	-3.66927	-0.396976	13.5468	0.00199346	0.0476117
gene:HanXRQChr05g0130411	3.42994	1.97583	13.5389	0.001998	0.0476487
gene:HanXRQChr09g0277381	1.25443	2.83066	13.5385	0.00199825	0.0476487
gene:HanXRQChr13g0388311	-1.02407	3.31663	13.533	0.00200142	0.0476732
gene:HanXRQChr09g0258911	1.26279	1.51626	13.5311	0.00200252	0.0476732
gene:HanXRQChr15g0485251	4.70196	-0.596648	14.7272	0.0020109	0.0478339
gene:HanXRQChr05g0133811	-1.91921	1.21369	13.4964	0.00202265	0.0480747
gene:HanXRQChr14g0457601	-4.84513	1.50875	14.2133	0.00203068	0.0482266
gene:HanXRQChr09g0240811	-5.58775	-1.03089	13.4545	0.00204733	0.0485828
gene:HanXRQChr12g0381781	-5.57739	-0.458937	13.4502	0.00204985	0.0486034
gene:HanXRQChr14g0442641	2.86861	1.74615	13.4416	0.00205498	0.0486716
gene:HanXRQChr08g0209411	3.61219	6.41163	13.4398	0.00205603	0.0486716
gene:HanXRQChr02g0040511	-0.737093	4.53945	13.4343	0.00205928	0.0487093
gene:HanXRQChr02g0039081	6.52073	1.44716	13.4273	0.0020635	0.04877
gene:HanXRQChr14g0449311	-1.18153	1.44662	13.4226	0.00206631	0.0487972
gene:HanXRQChr06g0177581	-1.28262	8.40218	13.399	0.00208049	0.0490816
gene:HanXRQChr07g0193421	2.37398	1.63918	13.397	0.00208169	0.0490816
gene:HanXRQChr03g0066511	-1.29894	4.21092	13.382	0.00209076	0.0492558
gene:HanXRQChr05g0152061	-7.09696	-1.81577	16.7512	0.00209631	0.0493471
gene:HanXRQChr17g0556421	-2.36462	1.944	13.3621	0.00210285	0.0494532
gene:HanXRQChr07g0191121	-2.13509	1.31344	13.36	0.00210418	0.0494532
gene:HanXRQChr06g0179241	-1.27025	1.32847	13.3449	0.00211338	0.0496207
gene:HanXRQChr13g0423371	7.83876	-0.595329	14.0586	0.00211545	0.0496207
gene:HanXRQChr11g0348901	-1.05169	6.35538	13.3401	0.00211636	0.0496207
gene:HanXRQChr13g0391001	0.697112	3.00105	13.3261	0.00212497	0.049718
gene:HanXRQChr03g0076801	-0.669738	5.02643	13.3256	0.00212527	0.049718
gene:HanXRQChr11g0341051	-2.48468	4.29746	13.3236	0.00212654	0.049718
gene:HanXRQChr17g0567201	-0.935297	3.94398	13.3205	0.00212843	0.049718
gene:HanXRQChr12g0366381	-1.621	5.47484	13.3192	0.00212926	0.049718
gene:HanXRQChr14g0438811	-0.687764	3.07397	13.3159	0.00213127	0.049718
gene:HanXRQChr15g0473611	-1.96913	0.81703	13.3142	0.00213234	0.049718
gene:HanXRQChr17g0544681	3.54716	-0.0166043	13.3039	0.00213874	0.0498237
gene:HanXRQChr15g0471461	4.03351	-1.13053	13.3015	0.00214026	0.0498237
gene:HanXRQChr05g0137141	-0.869525	3.34066	13.295	0.0021443	0.0498399
gene:HanXRQChr10g0312281	-4.44739	-0.114992	13.2937	0.00214512	0.0498399
gene:HanXRQChr03g0086761	1.12381	7.59491	13.2922	0.00214604	0.0498399
gene:HanXRQChr05g0134191	2.41193	0.526377	13.2878	0.00214877	0.0498639
gene:HanXRQChr17g0564831	-3.31371	1.43856	13.281	0.00215305	0.049924
gene:HanXRQChr12g0359111	-2.54393	0.595415	13.2751	0.00215672	0.0499696
gene:HanXRQChr15g0467821	5.26069	0.503808	13.2659	0.00216253	0.0500139
gene:HanXRQChr17g0553981	2.40625	0.106912	13.2636	0.00216397	0.0500139
gene:HanXRQChr02g0056481	0.695271	3.13555	13.2603	0.00216609	0.0500139
gene:HanXRQChr01g0028651	-0.72817	4.006	13.2591	0.00216682	0.0500139
gene:HanXRQChr05g0140231	-2.61257	0.0630612	13.2586	0.00216713	0.0500139
gene:HanXRQChr16g0519391	-0.806557	4.77401	13.2455	0.00217541	0.0501035
gene:HanXRQChr01g0001621	-3.46602	-0.707121	13.2454	0.0021755	0.0501035
gene:HanXRQChr01g0016481	-4.09578	-0.806914	13.2414	0.00217805	0.0501035
gene:HanXRQChr13g0418081	1.14278	2.14985	13.2375	0.00218054	0.0501035
gene:HanXRQChr09g0258231	-2.73706	2.09656	13.2345	0.00218244	0.0501035
gene:HanXRQChr17g0564811	-2.20768	0.514358	13.2335	0.00218304	0.0501035
gene:HanXRQChr01g0027231	-4.87917	-0.818097	14.397	0.00218429	0.0501035
gene:HanXRQChr12g0380521	2.22701	1.70949	13.231	0.00218463	0.0501035
gene:HanXRQChr14g0432611	-1.70458	2.34566	13.227	0.00218719	0.050123
gene:HanXRQChr05g0143351	5.97596	0.0111563	13.2156	0.00219451	0.0502259
gene:HanXRQChr13g0409821	6.21324	-0.578306	13.9197	0.00219509	0.0502259
gene:HanXRQChr01g0007141	-3.25629	3.34319	13.1981	0.00220574	0.0504303
gene:HanXRQChr17g0564851	-2.55655	1.48633	13.1896	0.00221123	0.0505168
gene:HanXRQChr16g0514911	7.58696	0.0104468	13.8887	0.0022133	0.0505247
gene:HanXRQChr01g0012201	-0.963559	4.00121	13.1807	0.00221701	0.0505324
gene:HanXRQChr14g0458981	-10.3339	2.28784	15.5854	0.00221707	0.0505324
gene:HanXRQChr12g0363101	-4.13956	1.34425	13.879	0.00221906	0.0505385
gene:HanXRQChr02g0036971	-6.02361	-1.59872	19.2109	0.00222673	0.0506741
gene:HanXRQChr13g0412281	1.35449	2.15307	13.1626	0.00222871	0.05068
gene:HanXRQChr08g0230141	-2.5083	0.656684	13.1561	0.002233	0.0507382
gene:HanXRQChr01g0010001	5.14304	0.0384025	13.8515	0.00223546	0.0507549
gene:HanXRQChr10g0300671	-1.10538	10.7668	13.1463	0.00223942	0.0507822
gene:HanXRQChr13g0411021	-0.821035	5.70021	13.1452	0.00224011	0.0507822
gene:HanXRQChr10g0285211	3.23949	3.08406	13.1276	0.00225166	0.0510047
gene:HanXRQChr09g0238611	0.731687	2.4457	13.1175	0.00225839	0.0511124
gene:HanXRQChr04g0119231	-0.646098	7.16952	13.115	0.00226001	0.0511124
gene:HanXRQChr07g0198391	2.59564	-0.065938	13.1126	0.00226163	0.0511124
gene:HanXRQChr01g0003011	-1.77787	1.65425	13.0983	0.00227114	0.0512881
gene:HanXRQChr17g0544471	-3.60905	0.103968	13.0898	0.00227681	0.0513767
gene:HanXRQChr08g0216721	3.99546	-1.04424	13.0772	0.00228519	0.0514945
gene:HanXRQChr02g0052101	-0.909847	4.08198	13.0767	0.00228553	0.0514945
gene:HanXRQChr17g0564361	-0.944061	3.64837	13.0728	0.00228815	0.0515141
gene:HanXRQChr10g0286701	0.859472	6.02836	13.0493	0.00230399	0.0517886
gene:HanXRQChr00c0313g0573441	-3.25448	1.42836	13.0451	0.00230682	0.0517886
gene:HanXRQChr13g0410981	-5.86804	1.51758	13.7306	0.00230905	0.0517886
gene:HanXRQChr11g0325691	-2.51184	4.8318	13.0417	0.00230914	0.0517886
gene:HanXRQChr17g0551051	-0.800895	2.65892	13.0417	0.00230915	0.0517886
gene:HanXRQChr16g0521641	-1.44307	1.01527	13.0332	0.00231496	0.0518795
gene:HanXRQChr04g0125751	-5.14544	-1.08017	13.0297	0.00231729	0.0518921
gene:HanXRQChr01g0027991	-1.03116	2.81188	13.0168	0.00232614	0.0520477
gene:HanXRQChr08g0229331	-4.19404	3.61298	13.0144	0.00232778	0.0520477
gene:HanXRQChr06g0173601	2.26986	1.63314	13.0109	0.00233014	0.052061
gene:HanXRQChr10g0283751	-1.08603	4.46991	13.0048	0.00233438	0.0521162
gene:HanXRQChr13g0388971	4.54549	0.90009	12.9978	0.00233919	0.052184
gene:HanXRQChr13g0397181	1.85017	2.31879	12.9933	0.00234227	0.0522131
gene:HanXRQChr15g0463591	-4.35652	2.43776	12.9871	0.00234654	0.0522687
gene:HanXRQChr16g0505821	-8.01052	-1.10531	16.1743	0.00235257	0.0523527
gene:HanXRQChr12g0357421	-2.11093	0.779577	12.972	0.00235699	0.0523527
gene:HanXRQChr08g0207381	0.890186	3.66011	12.9711	0.00235764	0.0523527
gene:HanXRQChr12g0380251	-9.19284	0.500606	14.0948	0.0023582	0.0523527
gene:HanXRQChr05g0145521	-1.06354	3.09901	12.9688	0.00235921	0.0523527
gene:HanXRQChr08g0231861	-6.64294	-1.73019	14.0788	0.00236789	0.0525038
gene:HanXRQChr14g0456301	2.23194	0.919521	12.9522	0.00237081	0.0525038
gene:HanXRQChr17g0543881	-0.924444	2.01307	12.9501	0.00237229	0.0525038
gene:HanXRQChr05g0153641	3.5493	-0.570563	12.9468	0.00237459	0.0525038
gene:HanXRQChr09g0275231	-0.903515	2.38551	12.945	0.00237585	0.0525038
gene:HanXRQChr15g0496031	-1.63091	1.29563	12.9438	0.00237672	0.0525038
gene:HanXRQChr09g0251571	2.93768	-0.774677	12.938	0.00238076	0.0525535
gene:HanXRQChr09g0253371	-8.0052	1.37444	14.0472	0.00238707	0.0526533
gene:HanXRQChr15g0467181	2.0682	0.399333	12.9219	0.00239209	0.0527246
gene:HanXRQChr01g0004591	-3.89939	-1.22996	14.0172	0.00240547	0.0529667
gene:HanXRQChr14g0426961	-4.0213	2.64283	12.8981	0.00240894	0.0529667
gene:HanXRQChr07g0205881	5.64396	-1.25085	13.5726	0.0024095	0.0529667
gene:HanXRQChr13g0400751	2.4039	1.898	13.5715	0.00241028	0.0529667
gene:HanXRQChr15g0467071	-2.04853	2.68699	12.8905	0.00241437	0.053017
gene:HanXRQChr06g0173611	1.55593	6.56971	12.8829	0.00241982	0.0530971
gene:HanXRQChr02g0039331	7.80994	0.689779	15.1693	0.00243069	0.0532692
gene:HanXRQChr03g0083081	-6.37849	-1.11437	15.1682	0.00243128	0.0532692
gene:HanXRQChr10g0302331	2.80157	-0.948837	12.8567	0.00243866	0.053391
gene:HanXRQChr11g0345811	3.81575	4.12508	12.8515	0.00244244	0.053434
gene:HanXRQChr16g0518001	-4.27411	0.0417858	15.1395	0.00244688	0.0534913
gene:HanXRQChr05g0155281	2.27842	0.602562	12.8415	0.00244961	0.0534913
gene:HanXRQChr16g0503411	-0.534236	4.38905	12.8358	0.00245378	0.0534913
gene:HanXRQChr13g0417111	1.54755	5.83767	12.8352	0.00245423	0.0534913
gene:HanXRQChr08g0221191	1.0815	3.20925	12.8348	0.00245447	0.0534913
gene:HanXRQChr13g0396711	-3.51307	0.964121	13.5021	0.00245596	0.0534913
gene:HanXRQChr03g0092731	-3.91787	-0.694593	12.8279	0.00245954	0.0535295
gene:HanXRQChr13g0414051	8.20288	0.308506	13.4895	0.00246437	0.053535
gene:HanXRQChr12g0381491	-4.20385	-0.30194	12.8206	0.00246488	0.053535
gene:HanXRQChr16g0531681	-7.44722	-0.662142	15.9438	0.00246537	0.053535
gene:HanXRQChr07g0198641	2.33214	-0.382718	12.8176	0.00246707	0.053535
gene:HanXRQChr14g0452131	-2.59222	1.44417	13.4766	0.00247305	0.0536253
gene:HanXRQChr03g0074921	-7.46878	0.0671588	13.9028	0.00247708	0.053673
gene:HanXRQChr13g0399241	1.75423	3.23738	12.7983	0.00248118	0.0537224
gene:HanXRQChr05g0150241	-4.48137	0.0798239	12.7924	0.00248555	0.0537774
gene:HanXRQChr13g0397741	1.81568	0.659483	12.771	0.00250138	0.0540803
gene:HanXRQChr12g0368411	-0.657248	4.76515	12.764	0.00250662	0.0541536
gene:HanXRQChr05g0142221	-1.15177	1.86982	12.7554	0.002513	0.054248
gene:HanXRQChr12g0359241	-2.19365	1.82402	12.7525	0.00251521	0.054248
gene:HanXRQChr13g0418181	-3.66285	1.35613	12.7507	0.00251652	0.054248
gene:HanXRQChr17g0552931	-4.24905	2.23598	12.7459	0.00252009	0.0542852
gene:HanXRQChr09g0241321	-1.75162	0.541478	12.7408	0.00252393	0.0543049
gene:HanXRQChr16g0503601	-1.11019	2.06624	12.7398	0.00252469	0.0543049
gene:HanXRQChr03g0084041	-4.28735	-1.15797	12.7292	0.0025327	0.0544373
gene:HanXRQChr05g0158891	-2.35898	-0.422682	12.7212	0.00253866	0.0544881
gene:HanXRQChr10g0307511	-2.08656	1.3371	12.7211	0.00253877	0.0544881
gene:HanXRQChr10g0284791	2.45172	-0.222067	12.7107	0.00254667	0.054618
gene:HanXRQChr05g0146961	-4.3988	0.957748	12.7046	0.00255127	0.0546485
gene:HanXRQChr05g0128871	7.86823	-0.303035	13.3613	0.00255181	0.0546485
gene:HanXRQChr16g0499201	3.79301	-0.408021	12.6841	0.00256688	0.054918
gene:HanXRQChr01g0028191	2.64838	-0.370458	12.6825	0.00256813	0.054918
gene:HanXRQChr01g0000431	2.84717	1.65828	12.6746	0.00257418	0.0549655
gene:HanXRQChr04g0106071	-0.587448	5.20585	12.6713	0.00257667	0.0549655
gene:HanXRQChr16g0503541	2.76117	0.330375	12.6709	0.00257701	0.0549655
gene:HanXRQChr04g0104691	-7.52592	-0.989531	15.7235	0.00257931	0.0549655
gene:HanXRQChr10g0299181	-6.28499	0.46088	12.6674	0.00257969	0.0549655
gene:HanXRQChr13g0407081	-1.28153	2.06316	12.6632	0.00258291	0.0549943
gene:HanXRQChr06g0169261	1.74633	0.769092	12.6506	0.00259264	0.055147
gene:HanXRQChr14g0436681	3.52547	-0.322161	12.6491	0.00259383	0.055147
gene:HanXRQChr07g0201361	-3.20428	-1.2826	12.6425	0.00259892	0.0552153
gene:HanXRQChr03g0064481	-2.79851	0.396203	12.6332	0.00260612	0.0553284
gene:HanXRQChr11g0342521	8.16504	-1.04246	23.6461	0.00261012	0.0553732
gene:HanXRQChr08g0233441	3.18532	1.6833	12.6197	0.00261672	0.0554365
gene:HanXRQChr03g0076501	-7.58165	-0.689004	13.6902	0.00261687	0.0554365
gene:HanXRQChr08g0232521	2.31852	0.552027	12.6163	0.00261933	0.0554488
gene:HanXRQChr04g0097881	-2.12803	0.588938	12.6088	0.00262521	0.055511
gene:HanXRQChr13g0411771	2.63456	0.432791	12.603	0.00262978	0.055511
gene:HanXRQChr09g0242071	-2.4636	2.60571	12.6026	0.00263013	0.055511
gene:HanXRQChr04g0117041	-0.697818	3.86961	12.6019	0.00263063	0.055511
gene:HanXRQChr05g0146141	-0.610183	3.37174	12.6006	0.0026317	0.055511
gene:HanXRQChr16g0525731	0.940593	5.31987	12.5906	0.00263953	0.0555811
gene:HanXRQChr11g0332241	-7.60296	0.885052	13.6567	0.00263968	0.0555811
gene:HanXRQChr14g0455101	-1.61702	3.09861	12.5892	0.00264069	0.0555811
gene:HanXRQChr16g0529861	-6.57728	-1.2045	13.6504	0.00264405	0.055612
gene:HanXRQChr13g0410471	1.00818	6.43822	12.5724	0.00265395	0.0557434
gene:HanXRQChr15g0475811	-4.47027	0.724424	12.5722	0.00265409	0.0557434
gene:HanXRQChr11g0346401	-2.34308	-0.464939	12.5686	0.00265701	0.055765
gene:HanXRQChr17g0569231	0.609445	4.04771	12.5604	0.00266352	0.0558617
gene:HanXRQChr03g0091551	-1.45128	0.0385247	12.5492	0.00267248	0.0559988
gene:HanXRQChr09g0241671	-0.525139	3.65737	12.5474	0.00267386	0.0559988
gene:HanXRQChr16g0525801	1.29252	2.86342	12.5449	0.00267591	0.0560019
gene:HanXRQChr03g0092281	-6.03303	-1.16334	15.5391	0.0026796	0.0560393
gene:HanXRQChr04g0098121	-5.28494	-1.23033	12.5327	0.00268569	0.0560861
gene:HanXRQChr08g0232971	8.82111	0.0639937	14.7248	0.00268634	0.0560861
gene:HanXRQChr06g0172951	4.1606	1.31811	12.5304	0.00268756	0.0560861
gene:HanXRQChr15g0491561	-0.640313	3.57616	12.5218	0.00269445	0.0561654
gene:HanXRQChr13g0403811	1.10825	3.26368	12.521	0.00269518	0.0561654
gene:HanXRQChr01g0031131	3.95563	0.804353	12.5115	0.00270286	0.0562857
gene:HanXRQChr05g0156221	4.12134	0.260877	13.1476	0.00270563	0.0563035
gene:HanXRQChr14g0438711	0.926869	4.15939	12.4925	0.00271824	0.056526
gene:HanXRQChr01g0008871	-4.44795	-0.220482	12.4897	0.00272055	0.056534
gene:HanXRQChr08g0218391	-8.05508	-1.22008	17.9371	0.00272647	0.0565823
gene:HanXRQChr17g0562991	0.87142	5.57765	12.4822	0.00272672	0.0565823
gene:HanXRQChr02g0053481	-1.10294	3.6552	12.4759	0.00273188	0.0566393
gene:HanXRQChr11g0337191	1.36058	2.38551	12.4741	0.00273331	0.0566393
gene:HanXRQChr03g0072291	2.7189	-1.34913	12.4663	0.00273972	0.0567321
gene:HanXRQChr17g0567411	-4.30674	-1.01936	13.5077	0.00274417	0.0567638
gene:HanXRQChr09g0275301	-1.0594	3.85862	12.458	0.00274656	0.0567638
gene:HanXRQChr15g0494801	1.38756	7.42483	12.4575	0.00274704	0.0567638
gene:HanXRQChr03g0074621	2.94014	3.58316	12.4483	0.0027546	0.05688
gene:HanXRQChr17g0543261	-2.4921	2.34452	12.4404	0.00276116	0.0569755
gene:HanXRQChr04g0103751	-0.671874	3.85938	12.434	0.00276648	0.0570454
gene:HanXRQChr11g0351571	1.78542	6.91937	12.4268	0.00277247	0.0571287
gene:HanXRQChr04g0124591	0.736045	3.56329	12.4167	0.00278096	0.0572636
gene:HanXRQChr12g0378271	3.5018	3.66225	12.4128	0.00278417	0.0572897
gene:HanXRQChr02g0057201	3.18854	-0.386762	12.4082	0.0027881	0.0573304
gene:HanXRQChr13g0399111	-0.909717	4.48263	12.4049	0.00279084	0.0573467
gene:HanXRQChr12g0379061	1.00749	1.26599	12.393	0.0028009	0.0575132
gene:HanXRQChr01g0005501	0.755721	4.95708	12.39	0.00280337	0.0575237
gene:HanXRQChr02g0036791	3.47516	-0.257604	13.4044	0.00281942	0.0577926
gene:HanXRQChr06g0166611	3.42346	-1.07546	12.37	0.0028204	0.0577926
gene:HanXRQChr16g0531341	6.18319	1.35904	12.3673	0.00282265	0.0577985
gene:HanXRQChr03g0087681	-2.02994	0.127395	12.3612	0.00282783	0.0578273
gene:HanXRQChr11g0323191	-3.9884	1.56342	12.361	0.00282799	0.0578273
gene:HanXRQChr01g0012161	-3.82908	-0.647861	12.3512	0.00283644	0.0579551
gene:HanXRQChr10g0311751	-1.46154	1.15623	12.3488	0.00283847	0.0579551
gene:HanXRQChr12g0381571	0.82503	2.01895	12.3468	0.00284014	0.0579551
gene:HanXRQChr02g0038111	-2.12257	-0.528751	12.3412	0.00284497	0.0580133
gene:HanXRQChr02g0056901	2.01339	1.56618	12.3388	0.00284704	0.0580154
gene:HanXRQChr05g0150201	3.05107	0.735668	12.3346	0.00285064	0.0580331
gene:HanXRQChr13g0408861	-4.61988	-1.13158	13.3573	0.00285454	0.0580331
gene:HanXRQChr03g0069881	-3.42743	-1.0341	12.3299	0.00285474	0.0580331
gene:HanXRQChr02g0039801	6.20615	-0.645693	12.952	0.0028558	0.0580331
gene:HanXRQChr03g0074851	-4.18786	-0.333249	13.3499	0.00286006	0.058069
gene:HanXRQChr11g0341991	-2.19039	-0.168666	12.3195	0.00286366	0.058069
gene:HanXRQChr11g0325681	1.54463	0.742319	12.3184	0.00286466	0.058069
gene:HanXRQChr05g0145951	7.00391	-0.942939	16.2381	0.00286546	0.058069
gene:HanXRQChr09g0276501	-6.2065	-0.753842	15.2137	0.00286819	0.0580844
gene:HanXRQChr15g0477261	-5.18029	-0.504552	13.3294	0.00287554	0.058193
gene:HanXRQChr08g0213511	-3.29588	2.87582	13.3196	0.00288296	0.0583031
gene:HanXRQChr09g0268221	-3.6816	1.58838	12.2914	0.0028881	0.0583669
gene:HanXRQChr03g0080701	-3.17017	-0.286621	12.2824	0.00289605	0.0584875
gene:HanXRQChr09g0252821	2.14663	2.29601	12.2747	0.00290274	0.0585824
gene:HanXRQChr15g0468411	-0.670071	6.25748	12.2643	0.00291188	0.0586744
gene:HanXRQChr04g0118681	-2.02964	0.835244	12.2623	0.00291373	0.0586744
gene:HanXRQChr14g0430281	-3.04453	0.391675	12.8796	0.00291374	0.0586744
gene:HanXRQChr04g0126411	-2.21869	1.77852	12.2597	0.00291598	0.0586744
gene:HanXRQChr01g0014981	-1.99323	1.65923	12.2582	0.00291727	0.0586744
gene:HanXRQChr15g0475241	1.18594	4.65686	12.2559	0.00291932	0.0586755
gene:HanXRQChr14g0462211	-0.789797	2.92389	12.2478	0.00292648	0.0587411
gene:HanXRQChr10g0313401	-0.747719	3.80866	12.247	0.0029272	0.0587411
gene:HanXRQChr13g0414251	2.61865	0.51855	12.2442	0.00292968	0.0587411
gene:HanXRQChr13g0403261	-6.30923	-1.2139	14.3447	0.00293057	0.0587411
gene:HanXRQChr09g0248151	-0.56739	3.78585	12.2395	0.00293391	0.0587682
gene:HanXRQChr10g0289061	3.00998	-0.792307	12.2321	0.00294045	0.0588591
gene:HanXRQChr15g0493141	-0.615252	3.83398	12.229	0.00294328	0.0588757
gene:HanXRQChr08g0219221	-1.51121	0.213942	12.2248	0.00294703	0.0589105
gene:HanXRQChr10g0293611	-3.1068	0.0416083	12.2206	0.00295074	0.0589446
gene:HanXRQChr09g0272641	-3.59223	-1.34081	12.8291	0.00295505	0.0589798
gene:HanXRQChr04g0118691	-5.71043	-0.960864	14.3062	0.00295675	0.0589798
gene:HanXRQChr11g0340181	-7.17777	-0.956859	14.3036	0.00295851	0.0589798
gene:HanXRQChr09g0241771	4.14213	1.63765	12.2078	0.00296221	0.0590136
gene:HanXRQChr01g0013711	0.805528	3.96909	12.2016	0.00296786	0.0590533
gene:HanXRQChr09g0262301	-0.873915	2.70687	12.2009	0.00296846	0.0590533
gene:HanXRQChr09g0264271	-0.630534	4.02353	12.1989	0.00297023	0.0590533
gene:HanXRQChr02g0054261	-4.07955	3.40369	12.1902	0.00297815	0.0591709
gene:HanXRQChr02g0038371	-2.1505	1.25575	12.1804	0.00298705	0.0593078
gene:HanXRQChr09g0275151	-6.89645	-0.918807	12.1779	0.00298931	0.0593126
gene:HanXRQChr04g0104581	-2.84807	0.233581	12.1732	0.00299355	0.0593185
gene:HanXRQChr16g0502131	-5.20884	-1.68624	12.7798	0.0029959	0.0593185
gene:HanXRQChr10g0279271	-1.44562	5.44346	12.1688	0.00299758	0.0593185
gene:HanXRQChr10g0295131	-5.03748	-0.655031	12.166	0.00300016	0.0593185
gene:HanXRQChr10g0299541	-4.35401	-0.0743795	12.1656	0.00300045	0.0593185
gene:HanXRQChr07g0193881	-1.04394	1.81717	12.1643	0.00300171	0.0593185
gene:HanXRQChr10g0278381	-0.901536	3.79762	12.1544	0.00301068	0.059456
gene:HanXRQChr12g0378871	-0.969238	2.78232	12.1485	0.00301612	0.0595054
gene:HanXRQChr16g0517471	-2.44835	-1.05043	12.1473	0.00301723	0.0595054
gene:HanXRQChr10g0314221	2.86841	7.68243	12.1449	0.00301943	0.0595089
gene:HanXRQChr04g0107071	-1.55245	1.07081	12.142	0.0030221	0.0595217
gene:HanXRQChr01g0002641	3.18639	-0.723353	12.1381	0.00302572	0.0595295
gene:HanXRQChr15g0483811	7.42203	-1.21679	14.2045	0.00302724	0.0595295
gene:HanXRQChr17g0546851	-8.52929	-0.526191	17.3008	0.00302857	0.0595295
gene:HanXRQChr03g0093361	-2.36017	0.815655	12.132	0.00303128	0.0595431
gene:HanXRQChr05g0144951	1.01419	2.71571	12.1279	0.00303512	0.0595786
gene:HanXRQChr03g0085781	-2.27045	0.284272	12.1158	0.00304632	0.0597586
gene:HanXRQChr02g0056041	2.21453	2.14414	12.1115	0.00305032	0.0597673
gene:HanXRQChr17g0533421	3.54497	-0.535004	12.1109	0.00305082	0.0597673
gene:HanXRQChr04g0107181	1.02196	4.40408	12.0936	0.00306704	0.0600451
gene:HanXRQChr06g0182031	3.58238	-0.735015	13.0703	0.00307966	0.060252
gene:HanXRQChr06g0171391	-0.680325	7.02656	12.076	0.00308351	0.0602872
gene:HanXRQChr12g0376841	7.57099	-1.0094	14.1194	0.00308778	0.0603307
gene:HanXRQChr12g0359471	1.22747	3.97636	12.0682	0.00309083	0.0603501
gene:HanXRQChr10g0294911	-3.27184	0.847751	14.1111	0.00309371	0.0603663
gene:HanXRQChr03g0077201	-1.0369	2.64187	12.0553	0.00310302	0.060508
gene:HanXRQChr16g0518021	-5.0851	-0.944283	12.0517	0.00310644	0.0605127
gene:HanXRQChr15g0487591	-0.572446	5.34307	12.0489	0.00310918	0.0605127
gene:HanXRQChr09g0272551	-7.60387	-0.00129526	12.0486	0.00310944	0.0605127
gene:HanXRQChr11g0342891	-5.76052	-1.22129	14.8275	0.00311318	0.0605456
gene:HanXRQChr12g0380431	-1.21387	0.532631	12.0425	0.00311524	0.0605456
gene:HanXRQChr03g0093151	-5.72963	-1.3399	14.0755	0.00311955	0.0605893
gene:HanXRQChr02g0040541	0.502152	5.49049	12.0321	0.00312513	0.0606575
gene:HanXRQChr15g0486031	-8.60493	-0.142186	12.9939	0.003143	0.0609642
gene:HanXRQChr09g0255241	-4.304	1.15394	12.0062	0.00315005	0.0609701
gene:HanXRQChr08g0215671	1.18028	1.83028	12.0052	0.00315099	0.0609701
gene:HanXRQChr17g0565781	1.24763	5.00697	12.5996	0.00315118	0.0609701
gene:HanXRQChr08g0229731	-3.09124	1.02582	12.0046	0.00315159	0.0609701
gene:HanXRQChr08g0237161	0.586708	3.62158	11.9957	0.0031601	0.0610945
gene:HanXRQChr10g0281871	2.62144	0.0428931	11.9888	0.00316678	0.0611739
gene:HanXRQChr09g0276121	-0.768243	2.1513	11.9866	0.00316899	0.0611739
gene:HanXRQChr03g0067141	1.40255	4.10883	11.9851	0.00317044	0.0611739
gene:HanXRQChr12g0376701	-0.532998	5.23057	11.9769	0.00317839	0.0612444
gene:HanXRQChr04g0125521	0.933689	5.27704	11.9761	0.00317914	0.0612444
gene:HanXRQChr13g0422611	4.63971	-1.16205	11.9749	0.00318034	0.0612444
gene:HanXRQChr04g0094721	0.658758	5.13158	11.9689	0.00318619	0.061317
gene:HanXRQChr16g0501761	-0.965853	5.22899	11.9659	0.00318915	0.0613339
gene:HanXRQChr16g0521041	0.651806	4.01286	11.9604	0.00319447	0.0613415
gene:HanXRQChr15g0478641	-4.06114	0.596256	13.9724	0.0031957	0.0613415
gene:HanXRQChr04g0115901	-8.17904	-0.0283112	13.9723	0.0031958	0.0613415
gene:HanXRQChr11g0350081	-1.39195	1.55896	11.9562	0.0031986	0.0613552
gene:HanXRQChr12g0372301	2.55139	0.473264	11.9444	0.00321026	0.0615166
gene:HanXRQChr01g0030291	-3.74882	1.29796	11.9434	0.0032112	0.0615166
gene:HanXRQChr15g0480081	-6.60627	0.934472	11.9397	0.00321483	0.0615316
gene:HanXRQChr15g0475041	1.65131	0.712474	11.9372	0.00321737	0.0615316
gene:HanXRQChr06g0165991	2.42662	1.68482	11.9363	0.00321826	0.0615316
gene:HanXRQChr09g0254521	0.904917	3.31899	11.9329	0.00322155	0.0615547
gene:HanXRQChr10g0279201	-3.75263	0.349751	11.9262	0.00322824	0.0616424
gene:HanXRQChr13g0415911	0.772472	7.08813	11.9238	0.00323061	0.0616477
gene:HanXRQChr01g0010051	-0.51435	6.19623	11.9215	0.00323285	0.0616505
gene:HanXRQChr11g0350841	1.35754	8.22461	11.9167	0.00323768	0.0616655
gene:HanXRQChr12g0361721	-5.46842	-1.55156	12.5033	0.00323783	0.0616655
gene:HanXRQChr03g0071121	1.43505	4.44847	11.9116	0.00324271	0.0617185
gene:HanXRQChr12g0359961	7.17637	-1.20406	12.4939	0.00324642	0.0617333
gene:HanXRQChr12g0373911	-3.88047	-0.17774	11.9066	0.00324769	0.0617333
gene:HanXRQChr14g0440821	-1.51486	2.01914	11.9012	0.0032531	0.0617963
gene:HanXRQChr02g0033411	-0.611948	3.52136	11.8903	0.00326401	0.0619636
gene:HanXRQChr02g0032181	-6.76528	-1.91214	12.8496	0.0032668	0.0619766
gene:HanXRQChr01g0028991	-4.12033	0.721277	11.883	0.00327137	0.0620233
gene:HanXRQChr04g0122371	3.1044	0.160892	11.8724	0.003282	0.0621847
gene:HanXRQChr03g0065071	1.69743	0.786671	11.8674	0.00328713	0.0622418
gene:HanXRQChr03g0065901	-2.74983	2.62947	11.8652	0.00328929	0.0622426
gene:HanXRQChr17g0558871	-6.53086	-0.368022	12.8114	0.00330052	0.062415
gene:HanXRQChr17g0540181	-3.73169	-0.86853	11.8429	0.00331203	0.0625053
gene:HanXRQChr14g0435311	3.31861	1.14759	11.8427	0.00331215	0.0625053
gene:HanXRQChr16g0528271	1.35052	0.956248	11.8416	0.00331327	0.0625053
gene:HanXRQChr10g0291801	-6.49238	1.3142	11.8409	0.00331404	0.0625053
gene:HanXRQChr14g0462561	-0.651552	3.71192	11.8391	0.00331591	0.0625053
gene:HanXRQChr15g0471401	-0.748347	2.8232	11.8337	0.00332141	0.0625687
gene:HanXRQChr05g0157591	2.16914	0.544502	11.8295	0.00332566	0.0626087
gene:HanXRQChr16g0511691	-5.41601	3.87216	11.8269	0.00332833	0.0626191
gene:HanXRQChr13g0406941	2.09955	1.1396	11.8244	0.00333096	0.0626285
gene:HanXRQChr12g0360521	-1.32331	3.06078	11.8169	0.00333863	0.0627325
gene:HanXRQChr02g0041021	5.52971	0.645978	11.8054	0.00335048	0.0628573
gene:HanXRQChr05g0137111	-1.88255	0.523161	11.8031	0.00335284	0.0628573
gene:HanXRQChr15g0484561	-1.85027	4.79409	11.7994	0.00335669	0.0628573
gene:HanXRQChr00c0601g0576531	-7.08236	-0.942353	12.7467	0.00335858	0.0628573
gene:HanXRQChr03g0069001	7.12462	-1.01312	12.3696	0.00336281	0.0628573
gene:HanXRQChr14g0443921	-3.38384	0.793735	11.7924	0.00336396	0.0628573
gene:HanXRQChr17g0535891	3.21528	1.19012	11.7916	0.00336476	0.0628573
gene:HanXRQChr14g0431311	2.66807	0.614254	11.7851	0.00337158	0.0628573
gene:HanXRQChr06g0176931	-0.6841	4.85821	11.7833	0.00337341	0.0628573
gene:HanXRQChr08g0228871	-8.76034	-0.575373	18.4922	0.00337679	0.0628573
gene:HanXRQChr08g0210201	-3.96672	-0.793029	11.7768	0.00338021	0.0628573
gene:HanXRQChr10g0282501	-3.96672	-0.793029	11.7768	0.00338021	0.0628573
gene:HanXRQChr11g0326631	-3.96672	-0.793029	11.7768	0.00338021	0.0628573
gene:HanXRQCPg0579821	-3.96672	-0.793029	11.7768	0.00338021	0.0628573
gene:HanXRQChr14g0443641	-2.66514	-0.762039	11.7761	0.00338098	0.0628573
gene:HanXRQChr10g0293111	6.63763	1.98822	11.7738	0.0033833	0.0628573
gene:HanXRQChr16g0532811	0.66086	4.0081	11.7723	0.00338491	0.0628573
gene:HanXRQChr15g0471651	-0.942482	3.90648	11.7722	0.00338501	0.0628573
gene:HanXRQChr06g0175701	6.94088	1.87151	11.7714	0.00338586	0.0628573
gene:HanXRQChr07g0195231	5.27992	1.95261	11.7651	0.00339242	0.0628925
gene:HanXRQChr02g0043611	-7.24174	-0.32133	14.4286	0.00339305	0.0628925
gene:HanXRQChr04g0098221	4.74369	-1.25006	11.7635	0.00339416	0.0628925
gene:HanXRQChr10g0287281	-1.03778	2.44844	11.7595	0.00339837	0.0629076
gene:HanXRQChr01g0016831	3.1625	0.452567	11.7586	0.00339926	0.0629076
gene:HanXRQChr02g0050121	1.14239	5.55235	11.7539	0.0034042	0.0629288
gene:HanXRQChr06g0167371	-4.2714	-1.72385	12.3256	0.00340511	0.0629288
gene:HanXRQChr04g0094191	-5.80455	0.038453	11.7492	0.00340923	0.0629288
gene:HanXRQChr13g0422271	-1.79015	0.482812	11.7467	0.00341177	0.0629288
gene:HanXRQChr04g0100421	0.469719	3.77566	11.7459	0.0034127	0.0629288
gene:HanXRQChr12g0381181	-0.673547	4.31843	11.7436	0.0034151	0.0629288
gene:HanXRQChr09g0253281	-4.27053	-0.891488	12.3151	0.00341537	0.0629288
gene:HanXRQChr06g0173151	5.82648	1.51211	11.7356	0.0034236	0.0630049
gene:HanXRQChr12g0364261	1.05421	1.83832	11.7337	0.00342551	0.0630049
gene:HanXRQChr14g0436081	2.60056	3.72776	11.7314	0.00342796	0.0630049
gene:HanXRQChr10g0294521	-0.497738	3.09902	11.73	0.00342948	0.0630049
gene:HanXRQChr11g0349371	1.42429	6.1423	11.7293	0.00343021	0.0630049
gene:HanXRQChr03g0064211	-3.76122	-0.811258	11.7238	0.00343604	0.0630398
gene:HanXRQChr08g0207371	0.830565	6.98282	11.7235	0.00343639	0.0630398
gene:HanXRQChr09g0269951	3.02551	-0.21135	13.6527	0.00344623	0.0631495
gene:HanXRQChr10g0292781	3.40728	-0.339465	11.7124	0.00344823	0.0631495
gene:HanXRQChr07g0199971	-3.86922	1.62178	11.71	0.00345084	0.0631495
gene:HanXRQChr11g0335251	-2.44446	0.269334	11.7098	0.00345096	0.0631495
gene:HanXRQChr14g0450621	3.04889	2.22724	11.7052	0.00345591	0.0631799
gene:HanXRQChr12g0363721	4.05835	-0.125464	12.2705	0.00345903	0.0631799
gene:HanXRQChr10g0303111	-1.50684	4.03112	11.7023	0.00345906	0.0631799
gene:HanXRQChr08g0213821	-1.9858	5.5051	11.6959	0.00346586	0.0632649
gene:HanXRQChr04g0111881	-1.68513	2.02184	11.6937	0.00346826	0.0632694
gene:HanXRQChr04g0122901	0.89666	4.45803	11.6888	0.00347356	0.0633147
gene:HanXRQChr16g0530471	-3.34471	2.49294	11.6874	0.00347505	0.0633147
gene:HanXRQChr08g0223541	-8.10695	-0.814479	14.3142	0.00347889	0.0633455
gene:HanXRQChr16g0510751	-8.06482	-0.887198	14.3108	0.00348143	0.0633525
gene:HanXRQChr10g0286091	-3.46859	-0.561942	11.6737	0.00348979	0.0634655
gene:HanXRQChr11g0353781	-1.359	1.10916	11.666	0.00349816	0.0635515
gene:HanXRQChr04g0107061	1.50365	6.10306	11.6649	0.0034994	0.0635515
gene:HanXRQChr10g0293401	-2.53059	0.970919	11.6634	0.003501	0.0635515
gene:HanXRQChr09g0263431	4.25936	-0.105913	11.654	0.0035112	0.0636974
gene:HanXRQChr14g0445151	1.93417	1.17067	11.6513	0.00351421	0.0637126
gene:HanXRQChr03g0078661	2.04976	1.00679	11.6451	0.00352099	0.0637664
gene:HanXRQChr10g0309681	-1.5167	4.88057	11.6446	0.00352151	0.0637664
gene:HanXRQChr11g0352321	-0.649866	3.20143	11.6379	0.00352886	0.0638101
gene:HanXRQChr01g0026721	5.1131	-0.0749476	11.6366	0.00353031	0.0638101
gene:HanXRQChr14g0429201	-1.09903	4.25372	11.6365	0.00353043	0.0638101
gene:HanXRQChr08g0221001	-0.581622	4.13483	11.6336	0.0035336	0.0638282
gene:HanXRQChr03g0086071	2.09566	1.98739	11.624	0.00354416	0.0639797
gene:HanXRQChr09g0260301	-0.813982	4.56212	11.6191	0.00354955	0.0640377
gene:HanXRQChr06g0175681	5.84003	1.90095	11.6133	0.00355588	0.0641127
gene:HanXRQChr12g0365131	-0.761353	4.65357	11.5985	0.0035723	0.0643693
gene:HanXRQChr05g0150041	-0.631473	3.80496	11.5945	0.00357677	0.0644103
gene:HanXRQChr01g0027881	-3.06941	0.469872	11.5849	0.00358747	0.0645577
gene:HanXRQChr04g0106271	-0.939237	1.47205	11.5832	0.00358934	0.0645577
gene:HanXRQChr17g0555211	2.82443	2.09374	11.5744	0.00359929	0.0646485
gene:HanXRQChr01g0010071	2.12956	1.8897	11.5737	0.00360002	0.0646485
gene:HanXRQChr16g0514401	-2.5244	1.83162	11.5715	0.00360252	0.0646485
gene:HanXRQChr09g0243461	3.53037	-0.498982	11.5709	0.00360318	0.0646485
gene:HanXRQChr14g0453671	-2.78841	3.81129	11.5565	0.00361934	0.0648782
gene:HanXRQChr13g0410771	1.12316	1.30045	11.5546	0.00362157	0.0648782
gene:HanXRQChr03g0089491	0.693759	3.63296	11.5536	0.00362259	0.0648782
gene:HanXRQChr04g0122381	3.11289	-0.586794	11.5443	0.00363315	0.0650277
gene:HanXRQChr13g0408231	0.648635	3.80939	11.5388	0.00363943	0.0650597
gene:HanXRQChr17g0535971	-4.16099	-0.811853	11.5379	0.0036404	0.0650597
gene:HanXRQChr01g0014221	1.0692	2.23639	11.5369	0.00364157	0.0650597
gene:HanXRQChr13g0396051	-0.513774	4.7766	11.5298	0.00364968	0.065165
gene:HanXRQChr10g0288371	4.95606	-0.597018	11.52	0.00366082	0.0652858
gene:HanXRQChr08g0230191	1.51341	1.73646	11.5199	0.00366088	0.0652858
gene:HanXRQChr11g0346011	-0.824537	5.10322	11.5146	0.003667	0.0653552
gene:HanXRQChr09g0257831	0.504482	4.14541	11.5104	0.00367179	0.0654009
gene:HanXRQChr05g0132841	0.999289	2.05787	11.5062	0.00367664	0.0654477
gene:HanXRQChr12g0369701	-4.61918	-1.09573	11.499	0.00368491	0.0655553
gene:HanXRQChr16g0500811	-4.4099	-0.404565	11.4949	0.00368962	0.0655678
gene:HanXRQChr08g0224531	-0.979073	2.94529	11.4945	0.00369007	0.0655678
gene:HanXRQChr15g0473901	-3.76437	-0.721641	13.3595	0.00369678	0.065637
gene:HanXRQChr13g0408361	0.769505	4.85344	11.4857	0.0037003	0.065637
gene:HanXRQChr11g0334451	-4.36312	-0.0656959	11.4854	0.00370066	0.065637
gene:HanXRQChr15g0487621	-5.42178	-1.35983	11.4766	0.00371077	0.0657262
gene:HanXRQChr08g0232831	2.93229	1.38807	11.4761	0.00371142	0.0657262
gene:HanXRQChr13g0414181	0.790768	3.86806	11.4749	0.00371272	0.0657262
gene:HanXRQChr16g0509951	-5.59086	-1.22458	13.3395	0.00371462	0.0657262
gene:HanXRQChr05g0156101	-0.643764	4.02955	11.456	0.00373483	0.066044
gene:HanXRQChr11g0327951	-3.87847	-1.28947	11.4536	0.00373759	0.0660532
gene:HanXRQChr09g0268001	-1.32401	2.87283	11.4508	0.0037409	0.066072
gene:HanXRQChr09g0248681	2.06362	1.12731	11.4481	0.003744	0.066087
gene:HanXRQChr08g0221111	2.33746	0.476685	12.3446	0.00374689	0.0660985
gene:HanXRQChr06g0174151	-2.07785	2.9179	11.4399	0.00375368	0.0661603
gene:HanXRQChr02g0049531	-2.34035	0.186664	11.4389	0.00375489	0.0661603
gene:HanXRQChr03g0070871	-7.15725	-1.19347	13.2897	0.00375953	0.0662024
gene:HanXRQChr13g0400951	-1.98818	1.07534	11.4263	0.00376971	0.0663419
gene:HanXRQChr05g0159351	1.08566	7.46566	11.4187	0.0037787	0.0664109
gene:HanXRQChr09g0249431	-1.75387	0.873437	11.4176	0.00378003	0.0664109
gene:HanXRQChr13g0404481	-1.76907	0.269271	11.4173	0.0037804	0.0664109
gene:HanXRQChr08g0209891	-1.51553	3.50639	11.4082	0.00379112	0.0665595
gene:HanXRQChr14g0445961	-0.876067	1.8083	11.3999	0.00380102	0.0666934
gene:HanXRQChr09g0269561	5.65935	-1.04389	11.3929	0.00380938	0.0667899
gene:HanXRQChr13g0389861	-3.59234	-1.21858	11.9331	0.00381105	0.0667899
gene:HanXRQChr05g0138971	2.64354	0.0147492	11.3861	0.00381751	0.0668633
gene:HanXRQChr11g0349831	-3.11158	1.67317	11.3765	0.0038291	0.0670067
gene:HanXRQChr12g0365091	-2.64449	-0.130953	11.3755	0.00383026	0.0670067
gene:HanXRQChr14g0462011	2.72019	1.72566	11.3701	0.00383676	0.0670807
gene:HanXRQChr12g0368321	-2.47907	-0.852077	12.2561	0.00383927	0.0670846
gene:HanXRQChr06g0182651	-1.31896	0.626403	11.3629	0.00384549	0.0671041
gene:HanXRQChr04g0094181	0.704098	4.14335	11.3616	0.00384702	0.0671041
gene:HanXRQChr04g0122721	0.774789	4.96051	11.3614	0.00384723	0.0671041
gene:HanXRQChr04g0127741	2.33693	3.43473	11.3573	0.00385224	0.0671148
gene:HanXRQChr13g0410431	2.96786	0.852772	11.3572	0.0038524	0.0671148
gene:HanXRQChr06g0182211	4.54892	1.90329	11.3438	0.00386862	0.0673575
gene:HanXRQChr15g0470321	-2.07428	-0.280715	11.3399	0.00387337	0.0673913
gene:HanXRQChr17g0549641	1.23602	2.62623	11.3384	0.00387514	0.0673913
gene:HanXRQChr12g0359361	-1.03484	1.80729	11.329	0.00388664	0.0675513
gene:HanXRQChr13g0419731	2.53166	5.55957	11.3221	0.0038951	0.0676585
gene:HanXRQChr10g0298111	1.73894	5.06056	11.311	0.00390877	0.0678216
gene:HanXRQChr17g0543701	-3.02423	-0.386955	12.1908	0.0039091	0.0678216
gene:HanXRQChr06g0170441	-3.53881	0.0852445	11.2954	0.003928	0.0681092
gene:HanXRQChr12g0386021	-0.539781	3.5228	11.2918	0.0039325	0.068147
gene:HanXRQChr12g0363281	-4.80197	-0.205382	11.2779	0.00394968	0.0684045
gene:HanXRQChr10g0315761	3.15097	0.495173	12.1501	0.00395332	0.0684274
gene:HanXRQChr07g0205801	3.16234	0.700742	11.2702	0.00395928	0.0684738
gene:HanXRQChr14g0428371	-6.85746	0.30089	11.2674	0.00396288	0.0684738
gene:HanXRQChr02g0056021	-1.06887	5.19985	11.2667	0.00396368	0.0684738
gene:HanXRQChr02g0034601	-2.92646	-0.34079	11.2654	0.00396532	0.0684738
gene:HanXRQChr15g0493271	-1.0115	7.43366	11.2578	0.0039749	0.0685885
gene:HanXRQChr04g0108471	-3.54329	-0.429914	11.2564	0.00397662	0.0685885
gene:HanXRQChr16g0503451	-0.863316	5.20394	11.2514	0.00398287	0.068639
gene:HanXRQChr05g0131051	2.42316	1.18808	11.2504	0.00398421	0.068639
gene:HanXRQChr06g0173031	-2.59605	0.0626696	11.7774	0.0039874	0.0686537
gene:HanXRQChr04g0112061	2.13398	2.08135	11.2305	0.0040093	0.0689093
gene:HanXRQChr14g0454481	-0.792941	7.78029	11.2293	0.00401077	0.0689093
gene:HanXRQChr01g0030731	-2.69255	1.16401	11.7514	0.00401771	0.0689093
gene:HanXRQChr04g0118651	1.35323	0.689703	11.2223	0.00401966	0.0689093
gene:HanXRQChr12g0375441	1.98242	1.77861	11.2218	0.00402034	0.0689093
gene:HanXRQChr02g0058441	0.837761	3.48316	11.2218	0.00402037	0.0689093
gene:HanXRQChr04g0124101	-0.989842	5.62789	11.2206	0.00402185	0.0689093
gene:HanXRQChr17g0545391	-0.745124	5.79498	11.2193	0.00402347	0.0689093
gene:HanXRQChr04g0126101	-3.60865	-0.531157	11.2182	0.00402495	0.0689093
gene:HanXRQChr11g0347141	-0.872855	5.69376	11.2176	0.00402566	0.0689093
gene:HanXRQChr01g0027951	-0.885167	5.17581	11.2101	0.00403517	0.0690318
gene:HanXRQChr17g0563391	-1.33853	2.18906	11.2079	0.00403803	0.0690407
gene:HanXRQChr17g0566791	2.93323	-0.120756	11.2031	0.00404413	0.0691049
gene:HanXRQChr16g0527211	-1.41214	1.1247	11.1975	0.00405127	0.0691292
gene:HanXRQChr12g0358911	1.49272	0.316048	11.1971	0.0040518	0.0691292
gene:HanXRQChr17g0538181	-0.828862	5.1756	11.1965	0.0040526	0.0691292
gene:HanXRQChr10g0312271	6.75302	-1.7312	12.4696	0.0040551	0.0691317
gene:HanXRQChr10g0285531	-0.611118	2.97287	11.1827	0.00407032	0.0693344
gene:HanXRQChr12g0360461	-0.554125	4.20642	11.1816	0.0040717	0.0693344
gene:HanXRQChr11g0328851	-6.15638	1.67984	11.1711	0.00408535	0.0695265
gene:HanXRQChr06g0174491	-4.66818	0.00774759	11.1686	0.00408854	0.0695406
gene:HanXRQChr09g0241111	1.94377	0.320167	11.1583	0.0041019	0.0697276
gene:HanXRQChr06g0173421	0.738333	3.90899	11.153	0.00410881	0.0697341
gene:HanXRQChr15g0468061	0.541817	4.83861	11.1521	0.00410999	0.0697341
gene:HanXRQChr03g0064931	-1.26845	3.75125	11.1519	0.00411021	0.0697341
gene:HanXRQChr04g0110901	-3.94939	-0.572965	11.1507	0.00411177	0.0697341
gene:HanXRQChr10g0287181	2.73675	1.80021	11.1467	0.0041171	0.0697843
gene:HanXRQChr17g0549131	-1.71723	2.46337	11.1431	0.0041217	0.0698221
gene:HanXRQChr08g0208171	-0.889457	2.90914	11.1231	0.00414793	0.0702096
gene:HanXRQChr04g0123031	-0.510463	3.49535	11.1208	0.004151	0.0702096
gene:HanXRQChr11g0321291	3.69361	4.29284	11.1202	0.00415173	0.0702096
gene:HanXRQChr14g0429461	0.582327	4.18579	11.1157	0.00415776	0.0702268
gene:HanXRQChr06g0180841	1.09144	2.00223	11.1145	0.00415937	0.0702268
gene:HanXRQChr09g0272021	1.12201	2.96534	11.1118	0.00416287	0.0702268
gene:HanXRQChr03g0082861	-2.56783	0.470743	11.1099	0.00416539	0.0702268
gene:HanXRQChr07g0196931	-2.09686	0.0026104	11.1093	0.00416623	0.0702268
gene:HanXRQChr09g0248371	-1.96172	-0.245315	11.1086	0.00416707	0.0702268
gene:HanXRQChr14g0434301	-2.74354	1.89482	11.1023	0.0041754	0.0702902
gene:HanXRQChr14g0427841	0.72103	4.67794	11.1022	0.00417561	0.0702902
gene:HanXRQChr07g0191681	0.579592	4.54511	11.0984	0.00418064	0.0703347
gene:HanXRQChr13g0387081	6.98803	-0.755328	11.606	0.00419227	0.0704644
gene:HanXRQChr15g0473031	4.1352	-0.855008	11.089	0.00419314	0.0704644
gene:HanXRQChr15g0481591	-1.18483	4.70626	11.0845	0.00419909	0.0705241
gene:HanXRQChr07g0186701	-0.843872	2.92053	11.0774	0.00420857	0.070643
gene:HanXRQChr11g0343471	-3.61942	2.38534	11.0753	0.00421141	0.0706503
gene:HanXRQChr10g0296141	-1.77879	2.64689	11.0676	0.0042218	0.0707844
gene:HanXRQChr10g0292391	0.524008	4.86733	11.0607	0.00423102	0.0708276
gene:HanXRQChr12g0360131	-0.899621	3.14182	11.0598	0.00423226	0.0708276
gene:HanXRQChr04g0104941	3.14049	1.43314	11.0593	0.00423296	0.0708276
gene:HanXRQChr13g0394711	-4.08226	-0.895565	11.9037	0.00423401	0.0708276
gene:HanXRQChr09g0257641	1.16985	3.56915	11.0497	0.00424589	0.0709475
gene:HanXRQChr05g0145161	-1.00582	5.10293	11.0468	0.00424988	0.0709475
gene:HanXRQChr13g0399101	2.55107	0.0484515	11.0447	0.00425271	0.0709475
gene:HanXRQChr10g0302511	-0.812274	1.60503	11.0444	0.00425303	0.0709475
gene:HanXRQChr07g0190981	-0.758085	5.71936	11.044	0.00425361	0.0709475
gene:HanXRQChr17g0542351	-6.0467	-1.15022	12.7826	0.00425564	0.0709475
gene:HanXRQChr14g0445801	0.703454	7.85045	11.0371	0.00426294	0.0710289
gene:HanXRQChr01g0022831	2.00515	3.63742	11.0208	0.00428521	0.0712592
gene:HanXRQChr14g0426941	-4.16846	-1.00299	11.0204	0.00428577	0.0712592
gene:HanXRQChr01g0008571	9.18225	0.500758	12.2597	0.00428588	0.0712592
gene:HanXRQChr14g0439611	1.90513	3.70389	11.0199	0.00428645	0.0712592
gene:HanXRQChr17g0535651	1.16036	3.21122	11.0158	0.00429195	0.0712819
gene:HanXRQChr09g0264891	2.81073	0.809495	11.0141	0.00429433	0.0712819
gene:HanXRQChr01g0030641	2.41726	-0.024496	11.0135	0.00429509	0.0712819
gene:HanXRQChr08g0217671	5.34267	-1.41759	11.5149	0.00430609	0.0713286
gene:HanXRQChr14g0461251	0.91652	3.03583	11.0047	0.00430728	0.0713286
gene:HanXRQChr06g0170021	-1.72426	8.74937	11.0042	0.00430792	0.0713286
gene:HanXRQChr07g0191071	-1.44436	2.24276	11.0024	0.00431034	0.0713286
gene:HanXRQChr09g0258741	2.30716	3.10746	11.0011	0.0043122	0.0713286
gene:HanXRQChr17g0569621	1.01792	2.14298	11.0009	0.00431244	0.0713286
gene:HanXRQChr15g0493521	-2.6397	-0.69004	10.9981	0.00431627	0.0713518
gene:HanXRQChr07g0198691	-5.29781	-0.767825	10.9921	0.00432461	0.0714496
gene:HanXRQChr10g0294981	-3.49525	-0.56704	11.4953	0.00433112	0.0715169
gene:HanXRQChr17g0558721	-7.22329	-0.33216	11.8184	0.00433652	0.071566
gene:HanXRQChr05g0159381	-0.729539	4.92211	10.9808	0.00434017	0.0715861
gene:HanXRQChr13g0420511	-7.29257	1.88471	12.6876	0.00435694	0.0718224
gene:HanXRQChr15g0489421	7.74092	-0.0466222	11.4709	0.00436245	0.0718438
gene:HanXRQChr04g0119621	8.67947	-0.193944	12.6819	0.00436312	0.0718438
gene:HanXRQChr12g0364171	1.69551	2.92602	10.9552	0.00437577	0.0720118
gene:HanXRQChr04g0119811	-6.67896	-1.4482	15.191	0.00438224	0.0720665
gene:HanXRQChr10g0311971	-0.661123	7.77854	10.9494	0.00438399	0.0720665
gene:HanXRQChr12g0369191	-2.08158	2.98462	10.94	0.00439718	0.0722428
gene:HanXRQChr15g0489901	3.19814	0.440013	10.9366	0.00440194	0.0722807
gene:HanXRQChr08g0223691	1.46248	3.94358	10.9277	0.0044145	0.0724465
gene:HanXRQChr12g0366741	5.38188	0.556388	10.9209	0.00442413	0.0725641
gene:HanXRQChr13g0401961	1.14505	6.97147	10.9164	0.00443053	0.0725958
gene:HanXRQChr15g0464771	-5.49966	-0.583688	11.4181	0.00443099	0.0725958
gene:HanXRQChr10g0299561	-0.618096	3.76558	10.9136	0.00443448	0.0725962
gene:HanXRQChr07g0191231	-2.46215	1.90008	10.9126	0.00443595	0.0725962
gene:HanXRQChr16g0516511	-2.10094	1.12508	10.909	0.00444106	0.0726393
gene:HanXRQChr13g0388951	3.67132	1.34136	10.9041	0.00444794	0.0727115
gene:HanXRQChr09g0267171	1.17667	6.79608	10.8985	0.00445601	0.0727527
gene:HanXRQChr03g0066691	5.47848	0.431602	10.8976	0.00445729	0.0727527
gene:HanXRQChr08g0216301	-3.83829	-0.744866	10.8972	0.00445788	0.0727527
gene:HanXRQChr06g0175161	1.61151	4.83801	10.8884	0.00447036	0.0728819
gene:HanXRQChr04g0113541	-2.84978	2.00109	10.8882	0.00447075	0.0728819
gene:HanXRQChr11g0350601	-8.57224	0.521031	11.7072	0.00447445	0.0729018
gene:HanXRQChr08g0229671	3.20313	0.643493	10.8805	0.00448169	0.0729724
gene:HanXRQChr09g0270131	7.01268	-1.36582	12.09	0.00448374	0.0729724
gene:HanXRQChr13g0410341	-4.68905	-0.546463	10.8704	0.00449623	0.0730993
gene:HanXRQChr09g0276531	-1.45159	1.67904	10.8691	0.00449821	0.0730993
gene:HanXRQChr05g0140621	-3.71608	0.482543	10.8661	0.00450255	0.0730993
gene:HanXRQChr04g0105871	0.876841	3.80094	10.8654	0.00450345	0.0730993
gene:HanXRQChr12g0374691	-1.37439	2.58461	10.8651	0.00450396	0.0730993
gene:HanXRQChr15g0482561	-2.39689	0.0876197	10.8607	0.00451027	0.0731584
gene:HanXRQChr03g0064411	-3.75864	-0.530381	10.8591	0.00451257	0.0731584
gene:HanXRQChr14g0428961	-1.14902	1.36504	10.8555	0.00451778	0.0732025
gene:HanXRQChr01g0028331	-3.42639	-0.97021	11.3459	0.00452681	0.0732293
gene:HanXRQChr12g0358621	1.8798	0.304467	10.8493	0.00452689	0.0732293
gene:HanXRQChr16g0499771	-1.00117	3.50302	10.8481	0.00452865	0.0732293
gene:HanXRQChr01g0005871	2.3763	-0.653365	10.8476	0.00452939	0.0732293
gene:HanXRQChr10g0283051	-1.91681	0.992116	10.8418	0.0045377	0.0733233
gene:HanXRQChr08g0226141	3.44482	0.813453	10.8307	0.00455401	0.0735465
gene:HanXRQChr07g0189781	-2.6308	-1.18493	11.3074	0.00457893	0.0739083
gene:HanXRQChr09g0238171	1.04859	2.31145	10.8094	0.00458526	0.07397
gene:HanXRQChr07g0193461	-3.13282	-0.685286	10.8051	0.00459158	0.0740152
gene:HanXRQChr14g0451301	-0.923283	5.01427	10.8041	0.00459309	0.0740152
gene:HanXRQChr12g0374471	-2.4139	1.40991	10.8011	0.00459755	0.0740465
gene:HanXRQChr12g0360751	4.00814	3.45317	10.798	0.00460218	0.0740805
gene:HanXRQChr09g0252621	-1.59057	3.73888	10.7896	0.00461458	0.0742007
gene:HanXRQChr03g0076081	-5.63166	1.20475	11.5982	0.00461469	0.0742007
gene:HanXRQChr12g0362951	1.34415	1.61012	10.7839	0.00462304	0.0742605
gene:HanXRQChr09g0256841	-1.86225	4.3195	10.7836	0.00462346	0.0742605
gene:HanXRQChr15g0483461	-1.08455	4.65949	10.7781	0.0046317	0.0743523
gene:HanXRQChr08g0235031	6.04458	2.47441	10.776	0.0046348	0.0743616
gene:HanXRQChr14g0448651	-1.98	-0.401453	10.7711	0.00464215	0.0744389
gene:HanXRQChr15g0483491	2.18706	1.42939	10.7646	0.00465191	0.0745548
gene:HanXRQChr09g0240151	4.98017	-1.62509	11.2406	0.00467093	0.0747953
gene:HanXRQChr17g0539471	-1.80718	3.22714	10.7512	0.004672	0.0747953
gene:HanXRQChr16g0525531	0.668409	2.20882	10.7477	0.00467724	0.0748081
gene:HanXRQChr12g0384231	-4.2842	-0.502239	10.7473	0.00467789	0.0748081
gene:HanXRQChr06g0177911	-0.682643	5.15291	10.7446	0.00468201	0.0748333
gene:HanXRQChr12g0379101	-1.57154	0.11171	10.7405	0.00468819	0.0748914
gene:HanXRQChr17g0568471	3.70687	1.23793	10.7326	0.00470013	0.0750414
gene:HanXRQChr11g0345351	2.57045	4.19332	10.7305	0.00470333	0.0750444
gene:HanXRQChr10g0278021	2.1103	1.47934	10.728	0.0047071	0.0750444
gene:HanXRQChr04g0121861	1.72518	0.453312	10.7252	0.0047114	0.0750444
gene:HanXRQChr12g0383721	-3.43272	0.421083	12.3734	0.00471329	0.0750444
gene:HanXRQChr02g0042201	-0.735907	3.49643	10.7233	0.00471422	0.0750444
gene:HanXRQChr09g0274881	4.03791	1.29632	10.7224	0.00471562	0.0750444
gene:HanXRQChr05g0162961	0.70704	5.81273	10.7169	0.00472403	0.0751375
gene:HanXRQChr14g0427861	-6.07597	0.435756	12.3549	0.00473524	0.075209
gene:HanXRQChr12g0355571	0.874457	3.44922	10.7093	0.00473558	0.075209
gene:HanXRQChr01g0015891	2.12785	2.79641	10.7089	0.00473626	0.075209
gene:HanXRQChr10g0302891	5.08926	-0.905382	10.7073	0.00473874	0.075209
gene:HanXRQChr17g0561251	-1.64445	2.14172	10.6958	0.00475628	0.0754466
gene:HanXRQChr15g0473751	4.41946	-1.19171	10.6839	0.00477472	0.0756984
gene:HanXRQChr12g0367641	0.779931	3.5649	10.6801	0.00478051	0.0757493
gene:HanXRQChr10g0318871	-1.71338	0.183546	10.6777	0.00478428	0.0757683
gene:HanXRQChr16g0515321	2.75174	2.76233	10.6715	0.00479392	0.0758665
gene:HanXRQChr16g0532241	1.42106	4.52851	10.6673	0.00480035	0.0758665
gene:HanXRQChr12g0359741	1.58617	0.716943	10.6648	0.00480428	0.0758665
gene:HanXRQChr09g0258751	2.47081	3.83183	10.6644	0.00480495	0.0758665
gene:HanXRQChr02g0042631	-1.36116	1.1971	10.6641	0.00480537	0.0758665
gene:HanXRQChr08g0210091	-2.51813	4.57311	10.6637	0.00480595	0.0758665
gene:HanXRQChr13g0393431	0.837183	5.43765	10.6583	0.00481434	0.0759581
gene:HanXRQChr06g0181081	3.41312	1.04517	10.6533	0.00482216	0.0760407
gene:HanXRQChr15g0470721	1.38125	4.96452	10.6495	0.00482819	0.0760951
gene:HanXRQChr13g0395981	-4.28712	-0.837496	11.4302	0.00484082	0.0762533
gene:HanXRQChr14g0440861	-1.83176	1.65078	10.6371	0.00484754	0.0763045
gene:HanXRQChr04g0122431	3.41725	0.102541	10.636	0.00484926	0.0763045
gene:HanXRQChr08g0209681	-1.54869	1.02643	10.6128	0.0048859	0.07684
gene:HanXRQChr16g0498211	-1.25416	2.3985	10.6074	0.00489438	0.0769322
gene:HanXRQChr10g0297791	0.846019	6.94958	10.5993	0.00490729	0.0770627
gene:HanXRQChr16g0529321	2.04	-0.560303	10.5987	0.00490824	0.0770627
gene:HanXRQChr06g0183451	-5.59207	-1.3757	11.3803	0.00491054	0.0770627
gene:HanXRQChr02g0033281	-6.20584	0.0754789	10.5912	0.00492018	0.0771729
gene:HanXRQChr03g0090651	-4.10602	0.827489	10.5839	0.00493201	0.0773006
gene:HanXRQChr15g0493411	2.62334	-0.752458	10.5829	0.00493358	0.0773006
gene:HanXRQChr01g0019271	2.50927	2.27321	10.5765	0.00494374	0.0773347
gene:HanXRQChr09g0276371	-1.26765	2.10454	10.5756	0.00494517	0.0773347
gene:HanXRQChr03g0092441	-0.847571	3.47645	10.5731	0.00494933	0.0773347
gene:HanXRQChr03g0067961	-0.463049	4.94006	10.5709	0.0049528	0.0773347
gene:HanXRQChr12g0357661	-7.47732	-0.48264	14.5324	0.00495409	0.0773347
gene:HanXRQChr09g0273271	1.71677	1.62287	10.569	0.00495593	0.0773347
gene:HanXRQChr03g0079451	2.29742	1.28977	10.5689	0.00495601	0.0773347
gene:HanXRQChr04g0121901	0.921174	2.81666	10.5684	0.00495678	0.0773347
gene:HanXRQChr12g0381351	-1.47537	1.51253	10.5605	0.00496962	0.0774939
gene:HanXRQChr14g0439321	-3.07853	-0.792045	10.5527	0.00498219	0.0776488
gene:HanXRQChr03g0087641	-1.98357	0.296686	10.5432	0.00499767	0.0778489
gene:HanXRQChr05g0157761	-0.453497	4.61144	10.5415	0.00500044	0.0778508
gene:HanXRQChr04g0112701	-5.99065	-0.298892	11.3034	0.00502013	0.0781159
gene:HanXRQChr13g0413131	-1.98586	2.95124	10.5224	0.00503161	0.0782368
gene:HanXRQChr05g0131001	-1.99876	2.29661	10.5214	0.00503321	0.0782368
gene:HanXRQChr10g0287231	0.653803	3.09857	10.5167	0.00504086	0.0783143
gene:HanXRQChr09g0245181	1.06284	1.42178	10.5116	0.00504925	0.0783733
gene:HanXRQChr04g0106371	-2.31023	-0.0986886	10.5108	0.00505067	0.0783733
gene:HanXRQChr05g0139621	-2.71719	1.13392	10.9788	0.00505264	0.0783733
gene:HanXRQChr02g0051671	-1.08976	4.0744	10.506	0.00505847	0.0784222
gene:HanXRQChr13g0393401	-5.47288	-1.36051	12.0907	0.00506367	0.0784569
gene:HanXRQChr12g0385601	-3.58484	0.418515	10.5014	0.00506604	0.0784569
gene:HanXRQChr09g0255891	-0.731199	4.31353	10.4956	0.00507569	0.078565
gene:HanXRQChr02g0055381	-0.766828	7.94876	10.4878	0.00508862	0.0786749
gene:HanXRQChr09g0250781	-4.01894	-0.481293	10.4862	0.00509132	0.0786749
gene:HanXRQChr11g0339691	-4.3536	0.501127	10.4855	0.00509237	0.0786749
gene:HanXRQChr13g0419401	-2.03047	0.665675	10.4849	0.00509348	0.0786749
gene:HanXRQChr14g0430081	2.6116	-1.23285	12.0613	0.00510185	0.0787295
gene:HanXRQChr11g0348361	-0.833434	2.1248	10.4788	0.00510353	0.0787295
gene:HanXRQChr14g0446761	-1.15882	2.92415	10.4775	0.00510576	0.0787295
gene:HanXRQChr11g0338311	-5.09751	-1.18863	10.4763	0.00510772	0.0787295
gene:HanXRQChr09g0274701	-2.37815	0.111774	10.4664	0.00512421	0.0789423
gene:HanXRQChr09g0270561	-1.6084	2.14686	10.4607	0.00513387	0.0790498
gene:HanXRQChr11g0349381	2.44867	2.02643	10.452	0.00514837	0.0792316
gene:HanXRQChr13g0418661	-2.07608	1.55171	10.4412	0.00516661	0.0794707
gene:HanXRQChr16g0530591	-0.712187	4.04618	10.4283	0.00518855	0.0797664
gene:HanXRQChr10g0280451	6.02561	-1.01418	10.8851	0.00519793	0.079869
gene:HanXRQChr12g0354091	0.804713	2.61391	10.4166	0.00520828	0.0799863
gene:HanXRQChr06g0172371	3.59976	-0.0209588	10.411	0.00521784	0.0800913
gene:HanXRQChr15g0468051	-1.3587	1.95987	10.3997	0.00523717	0.080346
gene:HanXRQChr16g0528751	-4.0661	-0.469913	10.398	0.00524013	0.0803495
gene:HanXRQChr01g0018961	-1.3034	2.92913	10.3928	0.00524916	0.0804382
gene:HanXRQChr03g0093921	-0.606478	3.60627	10.3915	0.00525137	0.0804382
gene:HanXRQChr08g0233401	5.21266	2.70765	10.3823	0.00526718	0.0806382
gene:HanXRQChr06g0164451	-0.642577	3.07723	10.3791	0.00527265	0.08068
gene:HanXRQChr04g0101421	-2.8126	-1.11487	10.375	0.00527986	0.0807483
gene:HanXRQChr16g0505831	-2.03809	8.49057	10.371	0.0052868	0.0808125
gene:HanXRQChr11g0347611	-3.29582	1.21114	10.3665	0.00529445	0.0808874
gene:HanXRQChr09g0248331	-3.36106	-1.39544	10.3501	0.00532311	0.081283
gene:HanXRQChr05g0152941	-0.746923	2.43921	10.3451	0.00533178	0.0813539
gene:HanXRQChr03g0087961	1.14381	6.06384	10.3418	0.00533764	0.0813539
gene:HanXRQChr11g0346681	-4.997	2.98589	11.0908	0.00533834	0.0813539
gene:HanXRQChr09g0256871	-1.48462	2.60282	10.3411	0.00533881	0.0813539
gene:HanXRQChr04g0108271	2.27905	-0.571101	10.3326	0.00535368	0.0815384
gene:HanXRQChr12g0355071	1.13203	2.26763	10.3253	0.00536662	0.0816657
gene:HanXRQChr13g0405091	-4.51487	-1.62887	12.4168	0.0053676	0.0816657
gene:HanXRQChr11g0353881	-1.44454	2.20592	10.3217	0.00537293	0.0817046
gene:HanXRQChr09g0270071	-0.593303	3.19036	10.3179	0.00537964	0.0817645
gene:HanXRQChr15g0493151	1.09837	3.27843	10.3104	0.005393	0.0818854
gene:HanXRQChr03g0080971	0.956317	3.86814	10.3103	0.00539316	0.0818854
gene:HanXRQChr13g0416711	-0.842146	4.36507	10.3004	0.00541072	0.0821096
gene:HanXRQChr16g0517751	-1.74864	1.36655	10.2879	0.00543302	0.0823575
gene:HanXRQChr09g0246141	2.80212	-0.679307	10.2875	0.00543361	0.0823575
gene:HanXRQChr17g0537371	-1.07173	3.10709	10.2865	0.00543546	0.0823575
gene:HanXRQChr08g0227811	4.25434	-1.24091	10.2829	0.00544199	0.0824141
gene:HanXRQChr13g0386831	-1.15565	2.1569	10.2813	0.00544481	0.0824143
gene:HanXRQChr03g0089561	-1.95414	-0.489866	10.2783	0.00545012	0.0824524
gene:HanXRQChr14g0458391	-1.25507	0.207908	10.274	0.00545789	0.0825107
gene:HanXRQChr04g0124381	-2.19822	3.05637	10.2731	0.00545959	0.0825107
gene:HanXRQChr16g0507001	-1.97458	2.22127	10.2698	0.0054654	0.0825208
gene:HanXRQChr02g0045081	-1.17242	5.59236	10.2696	0.00546586	0.0825208
gene:HanXRQChr12g0368491	7.31994	-1.15667	11.3561	0.00547248	0.0825782
gene:HanXRQChr01g0007461	-5.73637	-1.53694	11.7826	0.00548131	0.0826588
gene:HanXRQChr17g0541141	0.89338	6.43773	10.2598	0.00548343	0.0826588
gene:HanXRQChr17g0536781	4.6209	1.69322	10.2538	0.00549427	0.082741
gene:HanXRQChr06g0184741	-1.21145	6.29316	10.2537	0.00549451	0.082741
gene:HanXRQChr06g0184681	-0.668944	5.70912	10.2483	0.00550433	0.0828465
gene:HanXRQChr09g0256031	-1.45774	0.724454	10.2466	0.0055074	0.0828503
gene:HanXRQChr12g0357651	2.23046	0.00355154	10.2422	0.0055154	0.0829282
gene:HanXRQChr04g0123951	1.64373	4.00409	10.2347	0.00552905	0.0830637
gene:HanXRQChr12g0382791	-0.810197	3.08413	10.2338	0.00553076	0.0830637
gene:HanXRQChr17g0548961	-2.18535	0.101001	10.2314	0.00553505	0.0830637
gene:HanXRQChr06g0172321	-6.73336	-1.0483	11.7446	0.0055357	0.0830637
gene:HanXRQChr16g0505521	-4.20341	1.44137	10.2229	0.00555057	0.0832372
gene:HanXRQChr10g0286981	-1.46512	3.05512	10.2216	0.00555292	0.0832372
gene:HanXRQChr04g0109711	0.776134	2.47473	10.2156	0.00556394	0.0833599
gene:HanXRQChr15g0493251	-3.74233	3.41149	10.197	0.0055982	0.083792
gene:HanXRQChr01g0018461	1.61442	9.38735	10.1969	0.00559847	0.083792
gene:HanXRQChr14g0441921	-2.91894	1.03934	10.1818	0.00562639	0.0841434
gene:HanXRQChr16g0505921	-2.00378	5.18237	10.1811	0.00562767	0.0841434
gene:HanXRQChr09g0265441	-1.26215	1.3595	10.1723	0.00564405	0.0843455
gene:HanXRQChr15g0469491	1.71913	0.6346	10.1674	0.00565323	0.084397
gene:HanXRQChr08g0232631	2.58022	3.5487	10.1674	0.00565324	0.084397
gene:HanXRQChr03g0060761	1.32483	5.29511	10.1606	0.00566595	0.084544
gene:HanXRQChr01g0028911	0.843759	7.36006	10.1559	0.00567486	0.0846339
gene:HanXRQChr05g0150281	-3.80552	1.25498	10.1451	0.00569509	0.0848926
gene:HanXRQChr15g0472021	-2.01826	1.52207	10.1425	0.00570001	0.0849229
gene:HanXRQChr06g0173831	0.942423	2.35807	10.1343	0.00571562	0.0850925
gene:HanXRQChr10g0279621	1.524	0.0443257	10.1335	0.00571717	0.0850925
gene:HanXRQChr16g0508811	-2.93558	-0.671434	10.1299	0.00572399	0.0851194
gene:HanXRQChr10g0315531	-0.940562	4.56478	10.1295	0.00572476	0.0851194
gene:HanXRQChr12g0381601	1.33227	2.15385	10.1269	0.00572959	0.0851481
gene:HanXRQChr12g0377141	-4.68399	-1.12771	11.604	0.00574209	0.0852908
gene:HanXRQChr15g0476381	-3.52787	-0.6357	10.5544	0.0057503	0.0853684
gene:HanXRQChr16g0498301	-1.78623	6.01512	10.1135	0.00575509	0.0853684
gene:HanXRQChr11g0323371	7.44201	0.362169	10.5512	0.00575602	0.0853684
gene:HanXRQChr05g0156881	-0.777016	7.19996	10.1113	0.00575926	0.0853734
gene:HanXRQChr05g0138231	0.508915	6.77311	10.106	0.00576936	0.085386
gene:HanXRQChr08g0232471	4.06951	0.80408	10.1051	0.00577111	0.085386
gene:HanXRQChr03g0085621	-0.64608	3.32618	10.1044	0.00577248	0.085386
gene:HanXRQChr08g0207601	-4.39518	-1.07987	10.1039	0.00577342	0.085386
gene:HanXRQChr14g0457221	0.712617	5.27309	10.1033	0.00577462	0.085386
gene:HanXRQChr16g0512531	0.706029	2.30643	10.0991	0.00578271	0.0854125
gene:HanXRQChr09g0257011	-4.04667	1.85855	10.0981	0.00578457	0.0854125
gene:HanXRQChr16g0532181	0.930541	8.42424	10.0978	0.00578512	0.0854125
gene:HanXRQChr09g0266041	-0.704247	3.5415	10.0913	0.00579771	0.0855024
gene:HanXRQChr15g0485801	-6.98037	-0.231474	12.0941	0.00580134	0.0855024
gene:HanXRQChr12g0383201	1.19251	2.21881	10.0893	0.00580141	0.0855024
gene:HanXRQChr05g0144341	1.40023	0.992363	10.0886	0.00580283	0.0855024
gene:HanXRQChr17g0534891	-1.68914	1.40795	10.0835	0.00581261	0.0856037
gene:HanXRQChr05g0155521	1.07169	3.62439	10.0792	0.00582103	0.0856848
[truncated: 27,426 more rows]

## Sheet: CAN2vCAN3
Gene ID	logFC	logCPM	F	PValue	FDR
gene:HanXRQChr04g0097741	9.36693	2.1955	111.632	4.20286e-08	0.0010971
gene:HanXRQChr17g0542031	7.797	0.880569	83.2249	8.90281e-08	0.0010971
gene:HanXRQChr01g0022531	-5.24058	2.84576	79.6127	1.2047e-07	0.0010971
gene:HanXRQChr13g0408241	3.73243	1.76682	77.1434	1.49138e-07	0.0010971
gene:HanXRQChr05g0154141	-9.5697	1.40182	75.2803	4.81444e-07	0.0028333
gene:HanXRQChr12g0380571	5.97496	0.949961	55.9079	1.23628e-06	0.00471923
gene:HanXRQChr01g0024691	4.3518	2.75997	55.512	1.29346e-06	0.00471923
gene:HanXRQChr13g0393921	-5.4169	1.28603	63.6879	1.30262e-06	0.00471923
gene:HanXRQChr10g0311771	-8.53853	0.487847	54.5365	1.44748e-06	0.00471923
gene:HanXRQChr17g0553161	-6.1326	0.776174	52.9295	1.74834e-06	0.00471923
gene:HanXRQChr12g0368901	3.92421	1.34033	52.8536	1.7642e-06	0.00471923
gene:HanXRQChr04g0101731	5.06487	0.821568	50.8251	2.2543e-06	0.00552774
gene:HanXRQChr12g0374551	-2.56216	5.71549	49.8443	2.54493e-06	0.00576035
gene:HanXRQChr15g0464971	6.32394	-0.572575	48.3262	3.08171e-06	0.00647709
gene:HanXRQChr05g0153801	6.27753	-0.0576591	50.4057	4.99941e-06	0.00980718
gene:HanXRQChr11g0337201	-4.56874	1.6402	41.7447	7.48013e-06	0.0137564
gene:HanXRQChr12g0382961	6.00444	1.496	39.4037	1.05156e-05	0.0175168
gene:HanXRQChr09g0261691	6.47265	2.40248	46.6273	1.13206e-05	0.0175168
gene:HanXRQChr10g0285161	1.33607	3.56705	38.4884	1.2062e-05	0.0175168
gene:HanXRQChr06g0182601	4.95028	1.84375	38.4464	1.21388e-05	0.0175168
gene:HanXRQChr12g0368321	6.4028	-0.852077	45.7488	1.25014e-05	0.0175168
gene:HanXRQChr01g0026641	5.23463	4.31742	37.4505	1.41334e-05	0.0189034
gene:HanXRQChr01g0005581	-5.04994	2.90557	36.8122	1.56047e-05	0.0199638
gene:HanXRQChr03g0092101	-1.88921	2.48563	35.5866	1.89391e-05	0.0212474
gene:HanXRQChr05g0152211	-4.4172	0.32875	35.5379	1.90874e-05	0.0212474
gene:HanXRQChr05g0143941	-3.92225	3.07834	35.3524	1.96638e-05	0.0212474
gene:HanXRQChr04g0097581	-6.95676	3.82861	35.3001	1.98299e-05	0.0212474
gene:HanXRQChr11g0333651	4.67717	0.292036	35.1796	2.02184e-05	0.0212474
gene:HanXRQChr08g0208561	3.25561	-0.166039	33.9897	2.45522e-05	0.024912
gene:HanXRQChr08g0235121	3.18479	2.04964	33.3116	2.74845e-05	0.0261482
gene:HanXRQChr04g0096261	-1.55127	3.48791	33.1608	2.81886e-05	0.0261482
gene:HanXRQChr17g0547031	-7.28122	0.366531	36.5879	2.84623e-05	0.0261482
gene:HanXRQChr14g0436351	-7.91497	-0.441153	36.2725	2.97774e-05	0.0261482
gene:HanXRQChr14g0449651	-8.36511	1.44944	38.4042	3.05675e-05	0.0261482
gene:HanXRQChr02g0034831	-3.69324	0.864781	44.3249	3.3228e-05	0.0261482
gene:HanXRQChr04g0094921	-8.28809	-0.127954	35.4639	3.3479e-05	0.0261482
gene:HanXRQChr03g0067451	7.79176	-0.474102	37.6213	3.38809e-05	0.0261482
gene:HanXRQChr08g0220211	-5.81407	1.12509	31.9957	3.437e-05	0.0261482
gene:HanXRQChr12g0382511	-4.69079	1.88081	31.6797	3.63001e-05	0.0261482
gene:HanXRQChr02g0058501	-2.96563	2.95099	31.6557	3.64514e-05	0.0261482
gene:HanXRQChr05g0152741	-5.78676	0.839714	31.6231	3.66584e-05	0.0261482
gene:HanXRQChr10g0309971	-2.14914	1.25396	31.5198	3.73228e-05	0.0261482
gene:HanXRQChr02g0048691	-6.35828	2.68057	31.2185	3.93396e-05	0.0269202
gene:HanXRQChr11g0328821	8.79016	1.96522	31.0228	4.07153e-05	0.0270372
gene:HanXRQChr13g0412881	2.6542	0.883898	34.0405	4.13483e-05	0.0270372
gene:HanXRQChr02g0040831	5.3945	1.91411	30.6859	4.32115e-05	0.0272998
gene:HanXRQChr14g0433731	7.46585	-0.111166	30.6348	4.36054e-05	0.0272998
gene:HanXRQChr01g0028051	4.82244	1.68807	30.0833	4.81186e-05	0.0294977
gene:HanXRQChr09g0238291	-3.44604	4.59236	29.6064	5.24488e-05	0.0300852
gene:HanXRQChr01g0001921	-4.58787	0.802401	29.6014	5.24969e-05	0.0300852
gene:HanXRQChr08g0234241	-4.40035	0.969392	29.548	5.30086e-05	0.0300852
gene:HanXRQChr14g0445411	-7.68181	-0.270434	36.5552	5.46606e-05	0.0300852
gene:HanXRQChr07g0189931	-4.67985	-0.58853	29.3626	5.48307e-05	0.0300852
gene:HanXRQChr06g0174791	4.44206	1.80165	29.2938	5.55245e-05	0.0300852
gene:HanXRQChr13g0411631	1.5912	3.47761	29.2245	5.6234e-05	0.0300852
gene:HanXRQChr16g0530471	-4.45222	2.49294	29.0435	5.8134e-05	0.0305463
gene:HanXRQChr10g0288331	2.53927	0.490708	28.6339	6.27076e-05	0.0315014
gene:HanXRQChr07g0202841	6.38527	-0.384858	28.5849	6.32808e-05	0.0315014
gene:HanXRQChr13g0394901	-5.89967	0.0108648	28.5459	6.37423e-05	0.0315014
gene:HanXRQChr15g0465911	-2.36205	4.83074	28.4907	6.44016e-05	0.0315014
gene:HanXRQChr10g0281381	-9.37644	4.50252	28.238	6.75163e-05	0.0315014
gene:HanXRQChr01g0027991	1.53259	2.81188	28.1216	6.90082e-05	0.0315014
gene:HanXRQChr05g0150231	4.35692	1.23183	30.7074	6.95955e-05	0.0315014
gene:HanXRQChr11g0328081	5.35541	1.04232	28.0204	7.03356e-05	0.0315014
gene:HanXRQChr13g0424731	1.41236	2.18974	27.8929	7.20481e-05	0.0315014
gene:HanXRQChr02g0059321	8.3362	-1.04523	53.9549	7.22689e-05	0.0315014
gene:HanXRQChr02g0056111	6.88638	1.21267	27.846	7.26899e-05	0.0315014
gene:HanXRQChr14g0453131	-4.52826	2.41344	27.8343	7.28509e-05	0.0315014
gene:HanXRQChr05g0136831	-4.87685	2.00525	27.6921	7.48423e-05	0.0315014
gene:HanXRQChr17g0566631	-1.68267	6.42222	27.6853	7.49396e-05	0.0315014
gene:HanXRQChr15g0480661	-2.64973	-0.027481	27.513	7.74374e-05	0.0320929
gene:HanXRQChr09g0266821	4.83006	1.92681	27.2513	8.14149e-05	0.0329378
gene:HanXRQChr06g0164121	0.900487	3.53317	27.2321	8.17149e-05	0.0329378
gene:HanXRQChr04g0121761	1.19072	5.24636	27.1089	8.36738e-05	0.0331482
gene:HanXRQChr04g0108241	-1.23741	2.94447	26.9651	8.60286e-05	0.0331482
gene:HanXRQChr06g0170191	3.57704	4.11038	26.9175	8.68231e-05	0.0331482
gene:HanXRQChr15g0473291	-1.84074	2.85412	26.897	8.71687e-05	0.0331482
gene:HanXRQChr12g0380001	-1.59249	1.5444	26.8557	8.78694e-05	0.0331482
gene:HanXRQChr12g0379721	-7.28613	0.845339	26.7099	9.03913e-05	0.0336679
gene:HanXRQChr11g0332291	10.0782	0.420476	30.4934	9.39664e-05	0.034562
gene:HanXRQChr16g0498021	4.27305	1.89335	26.4245	9.55687e-05	0.0347174
gene:HanXRQChr09g0276531	2.33225	1.67904	26.3119	9.77043e-05	0.0349258
gene:HanXRQChr12g0379221	-1.27614	4.68459	26.2697	9.85161e-05	0.0349258
gene:HanXRQChr08g0229961	-2.79583	1.69717	26.1303	0.000101259	0.0350302
gene:HanXRQChr09g0270681	1.2278	6.25037	26.0943	0.000101981	0.0350302
gene:HanXRQChr05g0154791	3.74377	0.369596	26.0744	0.000102382	0.0350302
gene:HanXRQChr17g0550361	-6.50663	-0.54996	33.8518	0.000109497	0.0370338
gene:HanXRQChr09g0250651	-6.96412	1.95756	25.6646	0.000111063	0.0371365
gene:HanXRQChr04g0116071	8.16284	-0.69362	29.3267	0.000112866	0.0373154
gene:HanXRQChr08g0227201	-5.0278	0.723436	25.5049	0.000114665	0.0374003
gene:HanXRQChr12g0377041	-6.94275	2.03277	27.6854	0.000115665	0.0374003
gene:HanXRQChr16g0510691	-9.42893	0.431851	25.3858	0.000117441	0.037562
gene:HanXRQChr06g0170631	4.12043	1.44823	25.323	0.000118932	0.0376298
gene:HanXRQChr12g0365381	-3.7388	0.413748	25.2292	0.000121202	0.0378571
gene:HanXRQChr13g0387821	10.691	1.01279	32.9946	0.000122224	0.0378571
gene:HanXRQChr02g0059041	3.44379	1.34164	25.0308	0.000126166	0.0386713
gene:HanXRQChr15g0470461	-5.51654	2.15007	24.8812	0.00013006	0.0388399
gene:HanXRQChr14g0436721	2.70535	3.47755	24.8722	0.000130298	0.0388399
gene:HanXRQChr08g0223181	-6.18291	0.702756	24.8369	0.000131239	0.0388399
gene:HanXRQChr17g0533571	2.39136	2.45268	24.761	0.000133288	0.0388399
gene:HanXRQChr02g0048741	8.45595	1.07696	28.2946	0.000133316	0.0388399
gene:HanXRQChr02g0032361	2.48816	0.477384	24.591	0.000138007	0.0390506
gene:HanXRQChr15g0487891	8.34097	-0.929761	28.0834	0.000138009	0.0390506
gene:HanXRQChr11g0325271	-9.80456	1.38386	26.6765	0.000138219	0.0390506
gene:HanXRQChr01g0001081	4.66134	0.681096	24.5405	0.000139445	0.0390506
gene:HanXRQChr02g0049291	6.08259	0.0400456	24.4977	0.000140675	0.0390506
gene:HanXRQChr14g0454321	-1.54884	2.51956	24.3331	0.000145529	0.0400206
gene:HanXRQChr08g0231471	8.18085	0.217416	31.4046	0.000150772	0.0407335
gene:HanXRQChr13g0389181	1.88259	5.39612	24.1252	0.00015193	0.0407335
gene:HanXRQChr07g0186851	-1.297	2.22328	24.0875	0.000153123	0.0407335
gene:HanXRQChr02g0052061	-2.6762	2.53155	24.0707	0.000153659	0.0407335
gene:HanXRQChr10g0281761	1.56487	5.61645	23.9621	0.000157175	0.0407992
gene:HanXRQChr13g0416951	7.10036	0.0663766	51.8857	0.000158153	0.0407992
gene:HanXRQChr08g0232431	-8.04363	1.22029	23.9004	0.00015921	0.0407992
gene:HanXRQChr03g0086071	-3.0859	1.98739	23.8931	0.000159453	0.0407992
gene:HanXRQChr06g0172371	-5.7211	-0.0209588	23.8192	0.000161937	0.0409985
gene:HanXRQChr16g0528081	3.56907	2.47811	23.7874	0.000163019	0.0409985
gene:HanXRQChr10g0301101	-2.60594	1.02936	23.6483	0.000167847	0.041372
gene:HanXRQChr01g0010001	-7.17242	0.0384025	25.5918	0.000168271	0.041372
gene:HanXRQChr12g0376931	-1.83957	3.60542	23.6236	0.000168722	0.041372
gene:HanXRQChr14g0426881	9.29616	-0.168696	30.3189	0.000174827	0.0425148
gene:HanXRQChr12g0385971	2.05815	0.208768	23.2638	0.000182053	0.0433638
gene:HanXRQChr13g0393991	6.74706	0.0681063	23.2419	0.0001829	0.0433638
gene:HanXRQChr04g0126231	2.13449	1.06539	23.2145	0.00018397	0.0433638
gene:HanXRQChr11g0337061	-4.58812	1.6521	23.2083	0.000184213	0.0433638
gene:HanXRQChr10g0316321	4.72952	-1.01757	23.1662	0.00018587	0.0434065
gene:HanXRQChr14g0436961	8.39132	1.68039	24.8229	0.000194115	0.0445767
gene:HanXRQChr05g0136441	1.8517	2.24403	22.9107	0.000196302	0.0445767
gene:HanXRQChr06g0178041	-7.6976	1.12536	25.9385	0.000198269	0.0445767
gene:HanXRQChr04g0109521	4.8168	0.901098	22.8378	0.000199394	0.0445767
gene:HanXRQChr12g0377571	-4.95966	0.134564	22.7972	0.000201144	0.0445767
gene:HanXRQChr04g0103891	2.0132	1.03704	22.777	0.000202019	0.0445767
gene:HanXRQChr05g0144571	-7.90406	-1.07135	24.6072	0.000202163	0.0445767
gene:HanXRQChr01g0027781	1.92936	3.21315	22.7545	0.000203	0.0445767
gene:HanXRQChr14g0444391	9.47743	1.18699	25.6582	0.000208199	0.0448057
gene:HanXRQChr02g0040161	4.76677	0.986574	22.6141	0.000209245	0.0448057
gene:HanXRQChr12g0372531	4.23249	0.980044	22.5834	0.000210636	0.0448057
gene:HanXRQChr16g0504971	1.59104	1.80331	22.5518	0.000212081	0.0448057
gene:HanXRQChr15g0497081	-0.689291	4.81001	22.5424	0.000212515	0.0448057
gene:HanXRQChr10g0287731	-4.347	1.55728	22.4759	0.0002156	0.0448057
gene:HanXRQChr13g0388431	3.23379	0.0773909	22.4566	0.000216508	0.0448057
gene:HanXRQChr02g0048191	2.79586	1.64164	22.4329	0.000217622	0.0448057
gene:HanXRQChr15g0478591	-2.58365	1.23806	22.4303	0.000217747	0.0448057
gene:HanXRQChr17g0538341	5.66336	0.804691	22.3878	0.000219767	0.0449073
gene:HanXRQChr14g0455761	-6.61319	-0.630718	25.2992	0.000221769	0.0450037
gene:HanXRQChr03g0060421	-2.6284	4.21509	22.2816	0.000224908	0.0453283
gene:HanXRQChr08g0213601	-3.05077	1.73298	22.2086	0.000228524	0.0453968
gene:HanXRQChr02g0046331	9.0318	-0.457727	38.9021	0.000228788	0.0453968
gene:HanXRQChr05g0147071	-6.5715	0.975518	22.1816	0.000229877	0.0453968
gene:HanXRQChr17g0535861	8.47802	0.823084	24.9481	0.000236031	0.0461067
gene:HanXRQChr13g0409541	-6.57766	0.00401451	23.7834	0.000236605	0.0461067
gene:HanXRQChr06g0183801	-0.884226	4.50721	21.8936	0.000244888	0.0471747
gene:HanXRQChr05g0149131	2.78434	4.48524	21.8861	0.000245292	0.0471747
gene:HanXRQChr08g0228831	7.58987	2.51419	24.6921	0.000247103	0.0472143
gene:HanXRQChr08g0225331	7.53347	2.11007	21.7717	0.000251568	0.0476682
gene:HanXRQChr16g0525541	-4.15478	-0.943166	21.749	0.000252833	0.0476682
gene:HanXRQChr11g0338881	-0.644714	5.2035	21.7106	0.000254997	0.0476682
gene:HanXRQChr11g0350221	-2.1079	1.06895	21.6915	0.000256079	0.0476682
gene:HanXRQChr12g0368011	-4.65843	0.553904	21.6651	0.000257578	0.0476682
gene:HanXRQChr04g0114831	3.80228	0.500111	21.6237	0.000259957	0.0478077
gene:HanXRQChr04g0117561	-2.41393	0.356986	21.5015	0.000267123	0.0488205
gene:HanXRQChr02g0034571	9.08162	1.17758	27.1331	0.000276586	0.0499717
gene:HanXRQChr16g0504241	-0.702701	5.06139	21.342	0.000276819	0.0499717
gene:HanXRQChr12g0375081	-5.18852	-0.963577	23.9428	0.000283116	0.0507969
gene:HanXRQChr04g0122431	-4.93319	0.102541	21.1494	0.000289055	0.0514636
gene:HanXRQChr10g0296791	-4.54636	2.64847	21.0933	0.000292728	0.0514636
gene:HanXRQChr01g0000841	1.0738	4.86867	21.0645	0.00029464	0.0514636
gene:HanXRQChr09g0255391	-2.63642	1.16599	22.6651	0.000294657	0.0514636
gene:HanXRQChr05g0131431	-4.37469	1.21624	21.0504	0.000295577	0.0514636
gene:HanXRQChr14g0428961	1.62347	1.36504	21.0082	0.000298407	0.0516507
gene:HanXRQChr06g0173181	0.837344	4.7926	20.9629	0.000301482	0.0518778
gene:HanXRQChr02g0049911	-3.46358	1.19619	20.8803	0.000307178	0.0522133
gene:HanXRQChr09g0255931	2.02222	1.36034	20.8635	0.000308352	0.0522133
gene:HanXRQChr01g0007371	-5.72399	-0.1058	24.7658	0.000308755	0.0522133
gene:HanXRQChr04g0113601	-7.39082	-0.861299	22.3906	0.000311297	0.0523423
gene:HanXRQChr11g0325161	-1.44611	4.80937	20.7409	0.000317068	0.0528949
gene:HanXRQChr11g0345701	-4.21504	-0.0104367	20.7256	0.000318178	0.0528949
gene:HanXRQChr10g0283051	2.74569	0.992116	20.6706	0.000322197	0.0531615
gene:HanXRQChr12g0370381	3.35161	3.98326	20.6256	0.000325523	0.0531615
gene:HanXRQChr04g0121621	0.779184	4.09623	20.6215	0.00032583	0.0531615
gene:HanXRQChr09g0260111	-2.69592	3.55654	20.5923	0.000328009	0.0531615
gene:HanXRQChr07g0191921	-1.36325	3.36874	20.5816	0.000328815	0.0531615
gene:HanXRQChr01g0004591	6.13438	-1.22996	23.0165	0.000336326	0.0537946
gene:HanXRQChr04g0124331	1.90236	3.89671	20.4823	0.000336388	0.0537946
gene:HanXRQChr13g0403181	-6.34981	0.13282	20.4095	0.000342061	0.0544061
gene:HanXRQChr05g0135861	5.86253	-0.245376	20.316	0.000349503	0.0552909
gene:HanXRQChr14g0436951	4.38038	0.794802	20.2798	0.000352439	0.0553637
gene:HanXRQChr05g0143401	-2.27897	0.416638	20.2427	0.000355468	0.0553637
gene:HanXRQChr04g0100301	-1.63497	1.8212	20.2381	0.00035585	0.0553637
gene:HanXRQChr05g0152891	2.10318	0.137454	20.2182	0.000357489	0.0553637
gene:HanXRQChr17g0545391	1.00001	5.79498	20.1536	0.000362881	0.0557362
gene:HanXRQChr02g0056481	-0.861061	3.13555	20.1441	0.000363682	0.0557362
gene:HanXRQChr15g0490531	3.67425	0.176018	25.2297	0.000370892	0.0561902
gene:HanXRQChr13g0422201	-2.87347	-0.228498	20.0571	0.000371093	0.0561902
gene:HanXRQChr05g0139961	0.558443	4.37638	20.0354	0.00037297	0.0561902
gene:HanXRQChr13g0414251	-3.44373	0.51855	20.0203	0.000374283	0.0561902
gene:HanXRQChr16g0498651	2.11766	2.24715	19.9267	0.000382533	0.0569418
gene:HanXRQChr17g0558611	0.72255	4.87556	19.9197	0.00038316	0.0569418
gene:HanXRQChr07g0186351	0.795552	3.44597	19.8266	0.000391587	0.0577768
gene:HanXRQChr17g0538191	-4.93519	1.64136	19.8062	0.000393465	0.0577768
gene:HanXRQChr09g0268311	1.83919	6.96721	19.7814	0.000395756	0.0577768
gene:HanXRQChr17g0562081	-4.4474	0.790171	19.772	0.000396633	0.0577768
gene:HanXRQChr12g0375321	-2.26386	2.98089	19.7433	0.00039931	0.0578803
gene:HanXRQChr10g0295331	2.8055	1.95864	19.709	0.000402531	0.0580611
gene:HanXRQChr08g0215671	-1.528	1.83028	19.6688	0.000406355	0.0583268
gene:HanXRQChr02g0039991	3.48814	4.57037	19.6222	0.000410838	0.058684
gene:HanXRQChr08g0218751	-2.69175	1.49011	19.581	0.000414839	0.0587715
gene:HanXRQChr10g0289931	-6.2246	-0.872695	19.5728	0.000415642	0.0587715
gene:HanXRQChr15g0489321	-3.40191	-0.168469	19.5545	0.000417442	0.0587715
gene:HanXRQChr07g0198961	5.25733	0.660139	19.4127	0.000431674	0.0604857
gene:HanXRQChr15g0490311	-2.20029	0.853658	19.3462	0.000438527	0.0611109
gene:HanXRQChr13g0397871	-2.37387	2.92355	19.3294	0.000440289	0.0611109
gene:HanXRQChr02g0052381	4.91348	0.705564	19.265	0.000447076	0.0617318
gene:HanXRQChr11g0337781	-4.09115	-0.821799	20.596	0.000450777	0.0617318
gene:HanXRQChr15g0465321	1.83539	0.879439	19.2278	0.000451057	0.0617318
gene:HanXRQChr15g0492291	3.93587	-0.410238	19.1409	0.000460504	0.062733
gene:HanXRQChr08g0228621	6.16489	-0.37158	19.0491	0.000470728	0.0636948
gene:HanXRQChr02g0039951	3.15705	0.0712645	19.0388	0.000471894	0.0636948
gene:HanXRQChr11g0349671	-3.89517	3.92514	18.9765	0.000478997	0.0639921
gene:HanXRQChr06g0167591	8.05542	-1.16689	25.4167	0.000480575	0.0639921
gene:HanXRQChr15g0489471	-1.31577	4.57831	18.9624	0.00048062	0.0639921
gene:HanXRQChr11g0321291	-5.13157	4.29284	18.9308	0.000484284	0.0641767
gene:HanXRQChr14g0447031	2.73469	1.11057	18.9129	0.000486369	0.0641767
gene:HanXRQChr12g0366721	1.30262	2.69419	18.8849	0.000489663	0.0643229
gene:HanXRQChr10g0279641	-6.05643	-0.506963	18.8453	0.000494356	0.0643827
gene:HanXRQChr13g0411721	1.74524	0.565886	18.8311	0.000496048	0.0643827
gene:HanXRQChr09g0253321	3.65267	1.43759	18.8258	0.000496682	0.0643827
gene:HanXRQChr11g0324481	-1.88956	1.53079	18.7977	0.000500058	0.064536
gene:HanXRQChr10g0293401	3.35316	0.970919	18.7213	0.000509378	0.0654517
gene:HanXRQChr14g0447051	-1.70993	8.49759	18.6801	0.000514482	0.0657159
gene:HanXRQChr12g0363481	-2.05046	6.02701	18.6688	0.0005159	0.0657159
gene:HanXRQChr01g0000431	-3.5093	1.65828	18.6085	0.000523497	0.0663961
gene:HanXRQChr11g0332131	-6.40144	2.23085	18.5451	0.000531626	0.0667518
gene:HanXRQChr17g0544041	3.70207	1.37783	18.5381	0.000532527	0.0667518
gene:HanXRQChr05g0150591	-6.72855	-0.383516	19.8138	0.000533107	0.0667518
gene:HanXRQChr04g0123161	-1.71316	1.38093	18.5008	0.000537384	0.0670022
gene:HanXRQChr15g0470241	-1.74402	7.15135	18.4768	0.000540545	0.0671119
gene:HanXRQChr17g0544681	-4.17062	-0.0166043	18.4437	0.000544928	0.0673718
gene:HanXRQChr15g0476231	-5.26453	-0.480146	19.6662	0.000550501	0.0677119
gene:HanXRQChr05g0154091	-2.26116	1.30138	18.3798	0.000553499	0.0677119
gene:HanXRQChr09g0276101	5.1128	1.96461	18.3662	0.00055534	0.0677119
gene:HanXRQChr16g0504671	-0.938849	5.15121	18.3405	0.000558846	0.0677119
gene:HanXRQChr17g0565321	-1.08306	2.24637	18.3373	0.000559278	0.0677119
gene:HanXRQChr09g0264831	-5.72352	-1.25837	18.3204	0.0005616	0.0677119
gene:HanXRQChr13g0403301	5.08548	0.320708	18.3045	0.000563786	0.0677119
gene:HanXRQChr10g0285331	-3.71	1.52549	18.2717	0.000568341	0.0678817
gene:HanXRQChr10g0289551	4.45708	0.439948	18.2612	0.000569814	0.0678817
gene:HanXRQChr12g0356441	2.16894	1.18467	18.2099	0.000577042	0.067977
gene:HanXRQChr07g0186631	8.3104	0.150858	20.2579	0.0005782	0.067977
gene:HanXRQChr10g0303341	3.87869	-0.161282	18.189	0.000580008	0.067977
gene:HanXRQChr12g0385341	-6.69556	1.7097	18.1541	0.000585013	0.067977
gene:HanXRQChr05g0140991	2.78795	0.300168	19.3504	0.000589957	0.067977
gene:HanXRQChr04g0114751	-6.14924	1.40757	18.1164	0.000590479	0.067977
gene:HanXRQChr14g0443451	-5.07529	-0.372878	19.3414	0.000591129	0.067977
gene:HanXRQChr11g0338861	-2.85191	1.07627	18.1119	0.00059113	0.067977
gene:HanXRQChr17g0537361	-2.51153	5.43453	18.1033	0.00059238	0.067977
gene:HanXRQChr09g0251781	8.36873	0.110172	20.1289	0.000593715	0.067977
gene:HanXRQChr09g0245661	0.99939	1.83153	18.06	0.000598747	0.0682873
gene:HanXRQChr05g0129531	2.26758	6.82066	18.0185	0.000604918	0.0684155
gene:HanXRQChr14g0446591	7.95159	1.5112	18.007	0.000606636	0.0684155
gene:HanXRQChr09g0269581	1.23964	3.83829	18.0056	0.000606846	0.0684155
gene:HanXRQChr02g0045781	-6.58475	0.73429	17.917	0.000620325	0.0694395
gene:HanXRQChr03g0064731	1.75611	1.72495	17.9149	0.000620649	0.0694395
gene:HanXRQChr11g0349691	-3.5252	1.47972	17.8748	0.000626855	0.0698682
gene:HanXRQChr17g0549291	-3.17036	0.316913	17.8317	0.000633608	0.0702959
gene:HanXRQChr17g0547051	-5.26023	1.08969	17.812	0.000636714	0.0702959
gene:HanXRQChr09g0268331	1.69718	3.3312	17.7776	0.00064219	0.0702959
gene:HanXRQChr10g0311661	6.1393	-1.32615	28.5552	0.000645492	0.0702959
gene:HanXRQChr16g0516191	3.16847	0.646046	17.752	0.000646302	0.0702959
gene:HanXRQChr09g0272271	-4.5302	-0.462609	17.75	0.000646636	0.0702959
gene:HanXRQChr11g0344241	1.40731	2.22323	17.7452	0.000647415	0.0702959
gene:HanXRQChr10g0315761	6.51009	0.495173	19.6531	0.000655263	0.0708864
gene:HanXRQChr02g0039501	-2.45077	0.893438	17.6404	0.000664577	0.0716307
gene:HanXRQChr02g0035331	7.48703	-1.62338	32.5144	0.00067489	0.0723208
gene:HanXRQChr05g0157651	5.65104	-0.0139562	17.573	0.000675895	0.0723208
gene:HanXRQChr04g0107181	-1.23831	4.40408	17.4883	0.000690439	0.073349
gene:HanXRQChr07g0197041	1.27847	6.40311	17.4693	0.000693747	0.073349
gene:HanXRQChr06g0172141	5.61558	1.55546	19.3745	0.000694711	0.073349
gene:HanXRQChr10g0301001	-5.87311	-1.07845	17.452	0.000696778	0.073349
gene:HanXRQChr03g0070331	-3.31307	3.73961	17.4452	0.000697968	0.073349
gene:HanXRQChr17g0565601	-2.75161	1.94396	17.342	0.000716384	0.0747829
gene:HanXRQChr12g0364651	3.16895	2.85715	17.3268	0.000719126	0.0747829
gene:HanXRQChr11g0337511	2.13668	1.40089	17.3185	0.000720641	0.0747829
gene:HanXRQChr08g0232581	1.74019	5.30366	17.3022	0.000723618	0.0747829
gene:HanXRQChr13g0408861	7.09687	-1.13158	19.1771	0.000724321	0.0747829
gene:HanXRQChr08g0233381	-0.699443	3.72812	17.2591	0.000731556	0.0752045
gene:HanXRQChr12g0383491	0.816511	4.73338	17.2486	0.000733515	0.0752045
gene:HanXRQChr07g0196551	5.11365	-0.419708	17.183	0.000745826	0.0758205
gene:HanXRQChr13g0409961	1.88275	6.8949	17.1724	0.000747837	0.0758205
gene:HanXRQChr04g0096581	2.54994	3.00773	17.1602	0.00075016	0.0758205
gene:HanXRQChr13g0397691	6.28753	-1.07871	17.1267	0.000756568	0.0758205
gene:HanXRQChr09g0242811	-0.901072	4.89783	17.1178	0.000758282	0.0758205
gene:HanXRQChr11g0327701	-2.47461	1.59522	17.1078	0.000760229	0.0758205
gene:HanXRQChr03g0080151	-2.39431	1.87819	17.1063	0.000760509	0.0758205
gene:HanXRQChr09g0243621	2.39455	1.75985	17.0994	0.000761841	0.0758205
gene:HanXRQChr17g0559191	-1.61409	3.75609	17.0782	0.000765974	0.0758205
gene:HanXRQChr05g0161671	-6.16509	-1.20297	27.0576	0.000768725	0.0758205
gene:HanXRQChr13g0419771	1.05016	2.65274	17.0567	0.000770191	0.0758205
gene:HanXRQChr01g0019541	1.57913	1.71904	17.0268	0.000776076	0.0758205
gene:HanXRQChr15g0481131	-3.91883	-0.202981	17.0222	0.000776995	0.0758205
gene:HanXRQChr03g0068391	3.94813	2.83864	17.0208	0.000777266	0.0758205
gene:HanXRQChr16g0521971	3.10457	0.568177	17.0155	0.000778326	0.0758205
gene:HanXRQChr01g0016751	-2.64785	1.41158	17.0033	0.000780752	0.0758205
gene:HanXRQChr09g0256311	-7.2069	-1.62311	20.7601	0.000790864	0.0765499
gene:HanXRQChr02g0039801	-7.33053	-0.645693	18.0181	0.000796273	0.0768208
gene:HanXRQChr16g0501401	-2.00407	5.63311	16.8994	0.0008018	0.0769753
gene:HanXRQChr04g0106961	0.704101	5.64898	16.8737	0.000807105	0.0769753
gene:HanXRQChr01g0018961	1.67224	2.92913	16.8612	0.000809695	0.0769753
gene:HanXRQChr03g0066521	-4.99962	-0.757133	16.8579	0.000810367	0.0769753
gene:HanXRQChr06g0182951	-5.58215	1.91091	16.8551	0.000810955	0.0769753
gene:HanXRQChr05g0139061	-1.97476	3.11833	16.83	0.00081621	0.077225
gene:HanXRQChr07g0198091	3.96261	2.4992	16.777	0.000827411	0.0777056
gene:HanXRQChr14g0427761	2.29436	0.0444936	16.7697	0.000828963	0.0777056
gene:HanXRQChr04g0101331	-0.845374	2.67736	16.7624	0.000830526	0.0777056
gene:HanXRQChr12g0354381	-0.94285	3.90016	16.7562	0.000831852	0.0777056
gene:HanXRQChr09g0277031	1.94196	3.27792	16.6955	0.000844968	0.078681
gene:HanXRQChr13g0391131	-3.49664	3.2203	16.6655	0.000851552	0.078788
gene:HanXRQChr06g0174711	-1.7645	4.54033	16.6571	0.00085339	0.078788
gene:HanXRQChr07g0192921	5.4108	-1.64338	18.4099	0.000854151	0.078788
gene:HanXRQChr13g0417921	-3.55559	0.050725	16.6019	0.000865669	0.0793972
gene:HanXRQChr14g0458871	4.36783	0.677041	16.5884	0.000868695	0.0793972
gene:HanXRQChr16g0514911	-8.58778	0.0104468	17.628	0.000871535	0.0793972
gene:HanXRQChr05g0157891	2.68408	0.709859	16.5757	0.000871548	0.0793972
gene:HanXRQChr04g0117991	-1.21822	6.16953	16.4876	0.000891713	0.0806686
gene:HanXRQChr11g0342801	-0.725562	4.82489	16.4731	0.000895078	0.0806686
gene:HanXRQChr09g0243581	-3.82749	0.891423	16.4711	0.00089555	0.0806686
gene:HanXRQChr05g0157361	-9.39243	0.157583	19.0257	0.000896471	0.0806686
gene:HanXRQChr17g0537611	-4.0607	-0.345919	16.4531	0.000899758	0.0807176
gene:HanXRQChr14g0452841	-1.5105	4.30239	16.4194	0.00090767	0.0811799
gene:HanXRQChr15g0477071	1.29432	3.83521	16.3581	0.000922311	0.0821482
gene:HanXRQChr11g0342951	-6.84286	1.57917	16.3507	0.00092408	0.0821482
gene:HanXRQChr09g0276411	-0.827811	2.66374	16.3235	0.000930667	0.0824846
gene:HanXRQChr09g0241341	-2.55623	0.760846	16.3013	0.000936081	0.0827054
gene:HanXRQChr14g0433071	1.83314	0.998421	16.2903	0.00093878	0.0827054
gene:HanXRQChr17g0566001	3.03883	0.595848	16.2174	0.000956872	0.0836355
gene:HanXRQChr06g0172791	-3.61056	1.93205	16.2117	0.000958324	0.0836355
gene:HanXRQChr15g0490631	3.33746	1.68888	16.1935	0.000962911	0.0836355
gene:HanXRQChr10g0299781	-3.21071	-0.386057	19.6931	0.000963322	0.0836355
gene:HanXRQChr02g0042581	-1.53177	1.62466	16.1863	0.000964716	0.0836355
gene:HanXRQChr11g0331141	1.60264	1.2946	16.1754	0.00096749	0.0836355
gene:HanXRQChr17g0563821	-2.40686	1.10258	16.1685	0.000969233	0.0836355
gene:HanXRQChr02g0046171	3.40054	0.603006	16.1441	0.00097547	0.0838591
gene:HanXRQChr16g0505881	6.87904	0.187735	16.1273	0.000979797	0.0838591
gene:HanXRQChr02g0044281	-5.37921	2.02079	17.1274	0.000980375	0.0838591
gene:HanXRQChr11g0331891	3.06649	0.159682	17.1107	0.000984271	0.0839483
gene:HanXRQChr12g0366521	-1.55584	2.53172	16.0969	0.000987665	0.0839943
gene:HanXRQChr05g0151171	-2.65571	1.52144	16.0651	0.00099597	0.0844566
gene:HanXRQChr17g0540941	-5.48678	0.432163	16.052	0.000999422	0.0844963
gene:HanXRQChr14g0436681	-4.02568	-0.322161	16.041	0.00100233	0.0844963
gene:HanXRQChr15g0470981	-4.90351	0.142589	16.0307	0.00100505	0.0844963
gene:HanXRQChr17g0563371	-2.66498	0.490311	16.0157	0.00100903	0.0845892
gene:HanXRQChr15g0490641	3.59397	1.93432	15.982	0.00101805	0.0848735
gene:HanXRQChr12g0354601	-3.24598	1.2579	15.9815	0.00101819	0.0848735
gene:HanXRQChr15g0495171	-0.932681	5.09228	15.9683	0.00102176	0.0849304
gene:HanXRQChr04g0124321	-2.3245	0.338085	15.9547	0.00102543	0.0849948
gene:HanXRQChr15g0470821	-1.61225	2.35917	15.8356	0.00105834	0.0874533
gene:HanXRQChr08g0221471	-2.96824	1.92596	15.8188	0.00106308	0.0874533
gene:HanXRQChr14g0451531	-1.45723	2.35223	15.8155	0.001064	0.0874533
gene:HanXRQChr16g0521771	-6.2975	-0.426147	16.7669	0.00106842	0.0875714
gene:HanXRQChr17g0563621	4.99297	0.294834	15.7543	0.00108148	0.0883961
gene:HanXRQChr17g0562401	-4.16653	0.171041	15.7189	0.00109171	0.0889852
gene:HanXRQChr11g0345681	-3.30922	-0.791286	15.669	0.00110635	0.0899294
gene:HanXRQChr08g0230871	0.757789	3.28219	15.609	0.00112427	0.0909735
gene:HanXRQChr09g0255211	5.20165	1.24557	15.6053	0.00112538	0.0909735
gene:HanXRQChr05g0161561	-1.54366	1.25901	15.57	0.00113607	0.0914357
gene:HanXRQChr17g0564661	-0.965858	6.42907	15.5659	0.00113731	0.0914357
gene:HanXRQChr12g0354091	-0.987553	2.61391	15.5482	0.00114273	0.0916209
gene:HanXRQChr01g0009251	-1.35251	3.35908	15.5366	0.00114629	0.0916568
gene:HanXRQChr16g0512971	1.48363	2.78335	15.4912	0.00116036	0.092089
gene:HanXRQChr14g0454691	1.7847	4.26335	15.4891	0.00116102	0.092089
gene:HanXRQChr06g0167261	-1.88718	5.57538	15.4888	0.00116109	0.092089
gene:HanXRQChr07g0186331	-4.76446	0.146102	15.4448	0.00117494	0.0928622
gene:HanXRQChr06g0173131	1.47851	1.55889	15.4346	0.00117815	0.0928622
gene:HanXRQChr14g0450981	-6.88686	1.91526	15.422	0.00118216	0.0928622
gene:HanXRQChr06g0178151	1.97404	-0.233329	15.4179	0.00118346	0.0928622
gene:HanXRQChr13g0423241	0.941161	2.62673	15.3441	0.00120729	0.094312
gene:HanXRQChr13g0400551	4.83857	2.00026	15.3408	0.00120835	0.094312
gene:HanXRQChr11g0346181	0.671358	4.43535	15.3224	0.00121437	0.0945311
gene:HanXRQChr17g0542701	-3.33251	-0.0990057	15.2998	0.00122183	0.0946423
gene:HanXRQChr15g0489821	-1.79887	0.501618	15.2923	0.00122432	0.0946423
gene:HanXRQChr11g0352741	4.1461	0.148968	15.2889	0.00122544	0.0946423
gene:HanXRQChr08g0226011	-3.26113	1.42603	15.2587	0.00123551	0.0947576
gene:HanXRQChr08g0233041	-2.46701	1.49648	15.25	0.00123841	0.0947576
gene:HanXRQChr17g0533581	0.898356	4.61385	15.245	0.00124011	0.0947576
gene:HanXRQChr10g0318651	-1.09746	5.34927	15.2301	0.00124511	0.0947576
gene:HanXRQChr04g0118771	0.906524	3.71723	15.2138	0.00125064	0.0947576
gene:HanXRQChr17g0547831	-3.13832	0.722679	15.2006	0.00125513	0.0947576
gene:HanXRQChr10g0285911	-3.9937	-0.747118	15.1948	0.0012571	0.0947576
gene:HanXRQChr02g0048751	5.90462	0.636074	15.1923	0.00125796	0.0947576
gene:HanXRQChr07g0206511	-4.16557	-0.126216	15.1894	0.00125895	0.0947576
gene:HanXRQChr08g0218431	-1.27654	1.94312	15.1888	0.00125914	0.0947576
gene:HanXRQChr05g0163581	-0.984429	3.91307	15.1538	0.00127118	0.095251
gene:HanXRQChr05g0162941	-1.90622	3.86375	15.1479	0.00127325	0.095251
gene:HanXRQChr14g0436921	-4.44038	3.86021	15.1416	0.00127541	0.095251
gene:HanXRQChr16g0504771	-0.820631	3.62711	15.0785	0.00129752	0.0964869
gene:HanXRQChr11g0336731	-4.92831	1.82349	15.0757	0.00129852	0.0964869
gene:HanXRQChr16g0506231	7.07145	-0.218578	15.9525	0.00130282	0.0965631
gene:HanXRQChr08g0226391	-3.09108	-0.0918674	15.0448	0.00130951	0.0968147
gene:HanXRQChr08g0207281	5.73033	-0.265172	16.498	0.00131333	0.0968541
gene:HanXRQChr10g0303321	3.29807	0.101519	15.0056	0.00132363	0.0972512
gene:HanXRQChr03g0070591	-1.30211	4.27388	15.0009	0.00132533	0.0972512
gene:HanXRQChr08g0218811	-1.2693	4.34516	14.974	0.00133511	0.0972915
gene:HanXRQChr11g0326381	4.2923	-0.615863	14.9724	0.0013357	0.0972915
gene:HanXRQChr01g0003721	-5.82142	1.19928	17.9966	0.00133865	0.0972915
gene:HanXRQChr07g0203041	-2.58635	5.54087	14.9561	0.00134167	0.0972915
gene:HanXRQChr12g0360721	4.07276	-0.543945	14.9471	0.00134499	0.0972915
gene:HanXRQChr10g0318501	-5.84743	-1.38501	17.9703	0.00134571	0.0972915
gene:HanXRQChr09g0253901	4.87828	1.23692	15.7719	0.00136246	0.0982605
gene:HanXRQChr05g0148361	-5.48486	0.306562	15.7299	0.00137679	0.0990517
gene:HanXRQChr01g0031091	0.721522	6.89904	14.834	0.0013874	0.0993739
gene:HanXRQChr08g0210471	-3.12537	-0.884993	14.8324	0.00138803	0.0993739
gene:HanXRQChr06g0172511	2.03551	2.1154	14.7964	0.00140182	0.0997427
gene:HanXRQChr09g0268241	4.96527	-1.45605	14.7811	0.00140777	0.0997427
gene:HanXRQChr13g0412251	-1.37624	1.68633	14.7651	0.00141397	0.0997427
gene:HanXRQChr03g0067491	4.96649	-0.370808	14.7582	0.00141667	0.0997427
gene:HanXRQChr05g0160941	-7.58686	2.53843	14.7562	0.00141744	0.0997427
gene:HanXRQChr13g0399101	-2.96926	0.0484515	14.7513	0.00141935	0.0997427
gene:HanXRQChr11g0341291	4.41188	-0.863807	14.7504	0.00141974	0.0997427
gene:HanXRQChr04g0121791	-2.09277	2.41595	14.7489	0.0014203	0.0997427
gene:HanXRQChr12g0380871	-5.36683	0.340294	15.5862	0.00142711	0.0999824
gene:HanXRQChr13g0400751	-2.59793	1.898	15.5491	0.00144044	0.100188
gene:HanXRQChr10g0288951	-3.86437	-0.343339	14.6951	0.00144157	0.100188
gene:HanXRQChr10g0302141	2.17756	3.35344	14.6875	0.00144462	0.100188
gene:HanXRQChr17g0553981	-2.54749	0.106912	14.6823	0.00144667	0.100188
gene:HanXRQChr04g0098671	-7.54	-1.36308	20.1428	0.00144707	0.100188
gene:HanXRQChr02g0036971	7.51671	-1.59872	22.0936	0.00145743	0.100669
gene:HanXRQChr12g0371011	-6.41668	-0.199726	15.4897	0.00146208	0.100753
gene:HanXRQChr04g0113431	-2.27017	3.49112	14.5834	0.00148687	0.101906
gene:HanXRQChr03g0091921	-1.79266	3.95764	14.5832	0.00148694	0.101906
gene:HanXRQChr17g0534891	2.06778	1.40795	14.5778	0.00148919	0.101906
gene:HanXRQChr09g0262841	-6.7239	-1.96241	19.9361	0.00149664	0.102154
gene:HanXRQChr01g0000191	0.855848	3.54255	14.5465	0.00150218	0.102154
gene:HanXRQChr13g0404071	-1.84855	0.513357	14.544	0.00150324	0.102154
gene:HanXRQChr13g0398001	-6.41085	-1.65903	15.3658	0.00150841	0.102269
gene:HanXRQChr04g0115391	-2.46127	1.18048	14.5095	0.00151772	0.102335
gene:HanXRQChr11g0323361	-8.40485	0.0793228	15.3386	0.00151882	0.102335
gene:HanXRQChr16g0507061	-3.57267	1.97829	14.5045	0.00151982	0.102335
gene:HanXRQChr16g0516681	2.52614	2.80723	14.4853	0.00152797	0.102649
gene:HanXRQChr09g0247591	-5.6622	0.221492	15.2924	0.00153664	0.102799
gene:HanXRQChr09g0253951	8.00968	-1.30267	37.1022	0.00153718	0.102799
gene:HanXRQChr15g0483491	-2.57369	1.42939	14.4436	0.00154586	0.103145
gene:HanXRQChr07g0195181	-2.0071	1.47209	14.4151	0.00155819	0.103526
gene:HanXRQChr14g0459011	-0.919805	4.64206	14.4141	0.00155861	0.103526
gene:HanXRQChr07g0196901	9.28719	0.068473	17.21	0.00157017	0.104059
gene:HanXRQChr08g0228741	-8.48891	-0.695413	19.5793	0.00158721	0.104911
gene:HanXRQChr01g0025121	-4.02512	1.51271	14.3425	0.00159016	0.104911
gene:HanXRQChr04g0097571	-5.25192	-0.0103315	15.1479	0.00159406	0.104933
gene:HanXRQChr06g0179861	-0.712768	4.2197	14.3228	0.00159894	0.10502
gene:HanXRQChr10g0302861	-1.61789	1.91488	14.2756	0.00162025	0.106168
gene:HanXRQChr05g0135721	-0.999104	3.3078	14.2681	0.00162364	0.106168
gene:HanXRQChr11g0332781	-2.97661	4.39776	14.2477	0.00163299	0.106329
gene:HanXRQChr05g0143871	-2.10241	3.14506	14.2393	0.00163683	0.106329
gene:HanXRQChr13g0403161	-6.98219	3.56528	14.2367	0.00163803	0.106329
gene:HanXRQChr12g0370031	0.870965	6.44526	14.2312	0.00164056	0.106329
gene:HanXRQChr04g0101891	-3.17621	0.702082	14.216	0.00164761	0.106552
gene:HanXRQChr13g0419991	-2.92222	2.65033	14.1547	0.0016763	0.107867
gene:HanXRQChr06g0174671	-1.2339	0.952271	14.1546	0.00167631	0.107867
gene:HanXRQChr11g0351571	-1.91599	6.91937	14.1491	0.00167895	0.107867
gene:HanXRQChr07g0190001	-3.30936	5.50507	14.1389	0.00168379	0.107942
gene:HanXRQChr05g0138041	-1.20102	3.9149	14.1234	0.00169116	0.108179
gene:HanXRQChr16g0517251	2.87092	-0.472069	14.0916	0.00170638	0.108594
gene:HanXRQChr12g0366531	-1.80614	1.02878	14.0878	0.00170824	0.108594
gene:HanXRQChr14g0442651	1.16934	5.88238	14.0822	0.00171094	0.108594
gene:HanXRQChr02g0045191	-1.75245	1.4033	14.0792	0.00171241	0.108594
gene:HanXRQChr17g0547111	1.7859	0.896001	14.0715	0.00171614	0.108597
gene:HanXRQChr06g0177061	2.85766	-0.289702	14.0635	0.00172003	0.108609
gene:HanXRQChr12g0376631	-8.44764	-0.768434	27.8087	0.00172466	0.108668
gene:HanXRQChr17g0570291	1.48463	2.55055	14.0085	0.00174701	0.109613
gene:HanXRQChr01g0014891	-4.94344	-1.69562	14.0016	0.00175043	0.109613
gene:HanXRQChr10g0317701	4.47653	-0.750673	14.775	0.00175392	0.109613
gene:HanXRQChr05g0146031	6.76567	-0.577096	15.2813	0.00175455	0.109613
gene:HanXRQChr04g0098491	8.02947	-0.913605	17.6543	0.00175912	0.109666
gene:HanXRQChr03g0086781	8.51051	-0.863289	20.7569	0.00176422	0.109751
gene:HanXRQChr15g0480581	-2.13359	0.98628	13.9356	0.00178353	0.110679
gene:HanXRQChr03g0084911	1.76659	3.33389	13.9294	0.00178666	0.110679
gene:HanXRQChr03g0071521	3.34089	0.673795	14.6948	0.00179063	0.110692
gene:HanXRQChr17g0556601	-1.85094	1.19991	13.8971	0.00180316	0.111012
gene:HanXRQChr09g0270281	3.0128	-1.05706	13.8871	0.00180827	0.111012
gene:HanXRQChr13g0422611	-5.02682	-1.16205	13.8711	0.00181657	0.111012
gene:HanXRQChr05g0134421	1.98926	3.69891	13.8708	0.00181673	0.111012
gene:HanXRQChr02g0038521	-6.81573	-1.87443	16.5046	0.00181905	0.111012
gene:HanXRQChr06g0184961	4.35908	-0.345152	13.8655	0.00181943	0.111012
gene:HanXRQChr16g0502531	6.04025	-1.35662	15.1263	0.00182221	0.111012
gene:HanXRQChr13g0413371	-4.20002	0.589772	13.8314	0.00183724	0.111696
gene:HanXRQChr16g0519891	-2.01053	2.3913	13.8095	0.00184872	0.112162
gene:HanXRQChr13g0393491	5.33685	-0.921657	13.7771	0.00186592	0.112973
gene:HanXRQChr14g0455531	0.927998	2.97652	13.7482	0.0018814	0.113676
gene:HanXRQChr13g0415231	-1.92891	2.55327	13.7118	0.00190115	0.11438
gene:HanXRQChr17g0545241	0.866454	2.87463	13.7107	0.00190174	0.11438
gene:HanXRQChr11g0345621	-3.00091	5.87902	13.7052	0.00190471	0.11438
gene:HanXRQChr17g0558271	0.815983	4.12985	13.6496	0.00193534	0.115982
gene:HanXRQChr04g0108631	0.4994	5.40328	13.6191	0.00195241	0.116693
gene:HanXRQChr11g0323371	-8.5933	0.362169	14.3575	0.00195513	0.116693
gene:HanXRQChr13g0412931	1.72921	2.30531	13.6046	0.00196056	0.11678
gene:HanXRQChr11g0328181	4.15018	-1.30556	13.5785	0.00197531	0.117421
gene:HanXRQChr14g0453041	3.12472	1.42204	13.561	0.0019853	0.117469
gene:HanXRQChr11g0331831	-2.96148	-0.759401	13.5591	0.00198642	0.117469
gene:HanXRQChr04g0111211	4.73711	-0.509397	13.5554	0.00198854	0.117469
gene:HanXRQChr06g0176451	2.23665	5.06627	13.5492	0.00199208	0.117469
gene:HanXRQChr15g0486741	-2.39866	-0.223885	13.5169	0.00201074	0.118108
gene:HanXRQChr08g0229731	3.3305	1.02582	13.5165	0.00201095	0.118108
gene:HanXRQChr14g0428901	-0.672952	3.84739	13.4952	0.00202336	0.1186
gene:HanXRQChr01g0028251	-7.25012	-1.627	15.2271	0.0020498	0.1196
gene:HanXRQChr11g0342591	-1.8549	2.9828	13.436	0.00205828	0.1196
gene:HanXRQChr10g0316531	1.95329	-0.443966	13.4346	0.00205915	0.1196
gene:HanXRQChr16g0528431	-1.06716	2.64148	13.42	0.00206784	0.1196
gene:HanXRQChr01g0002161	-4.47496	2.52653	13.4172	0.00206951	0.1196
gene:HanXRQChr10g0288021	5.67407	1.26983	13.4129	0.00207212	0.1196
gene:HanXRQChr09g0268931	-2.01087	2.00896	13.4096	0.0020741	0.1196
gene:HanXRQChr02g0059291	4.29711	0.256402	13.4028	0.00207819	0.1196
gene:HanXRQChr05g0133831	-4.78568	0.389657	13.401	0.0020793	0.1196
gene:HanXRQChr17g0557191	0.860633	7.30931	13.3928	0.0020842	0.1196
gene:HanXRQChr13g0388631	-4.49846	0.05264	13.3913	0.00208512	0.1196
gene:HanXRQChr10g0313201	-5.43201	1.82091	13.3725	0.00209656	0.120022
gene:HanXRQChr05g0154161	-9.32311	2.04057	14.0539	0.00211814	0.120862
gene:HanXRQChr08g0222411	1.75193	3.01095	13.3335	0.00212042	0.120862
gene:HanXRQChr08g0223341	-3.70496	1.7389	13.3234	0.00212664	0.120862
gene:HanXRQChr09g0267201	-2.4964	0.707641	13.3152	0.00213171	0.120862
gene:HanXRQChr10g0286501	-1.2174	1.75222	13.3062	0.0021373	0.120862
gene:HanXRQChr08g0224091	1.53731	1.26905	13.2962	0.00214357	0.120862
gene:HanXRQChr13g0415851	2.75087	0.596835	13.2914	0.00214653	0.120862
gene:HanXRQChr04g0112061	-2.33966	2.08135	13.2904	0.00214715	0.120862
gene:HanXRQChr17g0535501	1.4335	0.33537	13.2858	0.00215002	0.120862
gene:HanXRQChr17g0534371	0.912984	3.16267	13.2822	0.00215232	0.120862
gene:HanXRQChr14g0440971	-2.17282	1.92539	13.2599	0.00216634	0.121378
gene:HanXRQChr14g0447351	1.1876	0.89512	13.2545	0.00216975	0.121378
gene:HanXRQChr09g0272561	-1.25821	1.59807	13.2156	0.00219449	0.122529
gene:HanXRQChr10g0290741	-7.60635	-1.40342	25.2911	0.00220097	0.122611
gene:HanXRQChr01g0015471	-2.61845	-0.0306327	13.904	0.00220429	0.122611
gene:HanXRQChr01g0005501	-0.780297	4.95708	13.1934	0.00220876	0.122628
gene:HanXRQChr13g0422581	-2.40824	4.87597	13.1723	0.00222242	0.122841
gene:HanXRQChr14g0436711	3.04606	-0.237243	13.1701	0.00222387	0.122841
gene:HanXRQChr01g0022831	-2.20649	3.63742	13.1682	0.00222512	0.122841
gene:HanXRQChr17g0540821	4.2134	1.86764	13.1503	0.00223677	0.123253
gene:HanXRQChr13g0401761	2.27697	1.92453	13.141	0.0022429	0.12336
gene:HanXRQChr01g0009441	1.68469	2.12171	13.1277	0.0022516	0.123529
gene:HanXRQChr12g0371881	-5.08111	0.0902924	14.272	0.00225437	0.123529
gene:HanXRQChr05g0157841	-1.16144	3.83854	13.0918	0.00227543	0.124435
gene:HanXRQChr15g0470231	-1.77787	1.57125	13.0819	0.00228208	0.124435
gene:HanXRQChr12g0380741	0.897105	4.12484	13.0745	0.00228702	0.124435
gene:HanXRQChr16g0501891	1.62263	0.861957	13.0704	0.00228977	0.124435
gene:HanXRQChr11g0345001	-1.64141	2.11186	13.067	0.00229205	0.124435
gene:HanXRQChr12g0380731	3.21491	0.903908	13.0488	0.00230433	0.124871
gene:HanXRQChr15g0469021	2.43294	-0.317318	13.0406	0.00230992	0.124944
gene:HanXRQChr13g0414981	-2.40692	0.0661653	13.0207	0.00232349	0.125264
gene:HanXRQChr09g0259481	-5.41869	2.61194	13.0194	0.00232436	0.125264
gene:HanXRQChr12g0361061	-7.20476	-0.305872	13.692	0.00233317	0.125503
gene:HanXRQChr01g0015691	3.35783	-0.818445	12.9863	0.00234708	0.125503
gene:HanXRQChr16g0528151	3.44572	-0.801541	12.9805	0.0023511	0.125503
gene:HanXRQChr11g0352431	-3.14073	1.17989	12.9752	0.00235482	0.125503
gene:HanXRQChr11g0349961	3.83653	-0.173315	12.965	0.00236188	0.125503
gene:HanXRQChr06g0182861	-2.48233	1.32721	12.9618	0.00236411	0.125503
gene:HanXRQChr03g0086351	-2.68977	0.467308	12.9606	0.00236497	0.125503
gene:HanXRQChr15g0476051	-1.21886	3.31241	12.9479	0.0023738	0.125503
gene:HanXRQChr15g0480051	0.522495	4.74375	12.9458	0.00237527	0.125503
gene:HanXRQChr15g0486841	1.01062	4.04134	12.9434	0.00237698	0.125503
gene:HanXRQChr13g0389111	-1.14985	2.68378	12.9394	0.00237976	0.125503
gene:HanXRQChr02g0042121	7.34052	-1.74286	30.6448	0.00237997	0.125503
gene:HanXRQChr10g0314221	-2.97559	7.68243	12.9298	0.00238652	0.125517
gene:HanXRQChr13g0397741	1.90324	0.659483	12.9266	0.00238877	0.125517
gene:HanXRQChr03g0079981	-0.585342	5.7919	12.9082	0.00240177	0.125823
gene:HanXRQChr05g0157351	3.89751	0.535842	12.9063	0.00240314	0.125823
gene:HanXRQChr10g0279481	2.79869	0.621169	12.8976	0.00240936	0.125924
gene:HanXRQChr07g0187691	5.01454	1.06856	13.5637	0.00241534	0.126013
gene:HanXRQChr11g0345631	-2.50798	7.43504	12.8725	0.00242729	0.126413
gene:HanXRQChr12g0377681	2.99869	-0.695879	12.8519	0.00244209	0.126959
gene:HanXRQChr09g0262391	-2.74717	0.739441	12.835	0.00245434	0.12737
gene:HanXRQChr08g0228821	2.84203	-0.536664	12.8264	0.00246063	0.127423
gene:HanXRQChr17g0549861	-1.57143	7.90807	12.8218	0.00246402	0.127423
gene:HanXRQChr15g0469991	3.4246	-0.811054	12.7868	0.00248971	0.128526
gene:HanXRQChr14g0443681	2.96268	0.534663	12.7719	0.00250069	0.128621
gene:HanXRQChr03g0090521	-9.70976	1.03686	13.4352	0.00250102	0.128621
gene:HanXRQChr05g0131221	-2.31336	2.7365	12.7666	0.00250467	0.128621
gene:HanXRQChr11g0328761	6.46781	2.06444	12.7303	0.0025318	0.129788
gene:HanXRQChr16g0517471	2.57674	-1.05043	12.7187	0.00254062	0.130014
gene:HanXRQChr06g0166231	1.77248	1.45419	12.7035	0.00255211	0.130058
gene:HanXRQChr12g0362671	-3.18697	1.10481	12.7005	0.0025544	0.130058
gene:HanXRQChr05g0157391	-4.65802	0.570056	12.6906	0.00256197	0.130058
gene:HanXRQChr16g0502801	1.01818	2.23208	12.688	0.00256389	0.130058
gene:HanXRQChr12g0375831	1.77852	0.43179	12.6813	0.00256908	0.130058
gene:HanXRQChr07g0196071	-3.92263	-0.460757	12.6805	0.00256967	0.130058
gene:HanXRQChr10g0319701	-1.3036	8.16845	12.6769	0.00257243	0.130058
gene:HanXRQChr07g0198641	-2.3274	-0.382718	12.652	0.00259161	0.130803
gene:HanXRQChr11g0323111	0.536242	4.74085	12.6391	0.00260159	0.131082
gene:HanXRQChr04g0098511	-2.84741	1.19329	12.617	0.00261877	0.13166
gene:HanXRQChr10g0313771	0.679163	6.68957	12.6129	0.00262202	0.13166
gene:HanXRQChr05g0139101	-1.30697	4.3147	12.5893	0.00264055	0.132365
gene:HanXRQChr05g0141021	-10.4083	1.04289	23.4789	0.00265719	0.132973
gene:HanXRQChr11g0342471	-6.73945	4.03903	12.5599	0.0026639	0.133082
gene:HanXRQChr15g0470131	-1.6248	1.93655	12.553	0.00266946	0.133133
gene:HanXRQChr05g0162481	-3.6103	2.19233	12.5302	0.00268775	0.133819
gene:HanXRQChr09g0245151	-1.31533	3.16067	12.5235	0.00269309	0.133859
gene:HanXRQChr08g0217961	-4.79252	-0.346894	13.1513	0.00270285	0.134117
gene:HanXRQChr02g0043611	8.67581	-0.32133	15.4764	0.00271476	0.134481
gene:HanXRQChr11g0328981	-9.22099	-0.0237195	13.1199	0.00272632	0.134691
gene:HanXRQChr04g0107271	2.4359	1.42308	12.4692	0.00273737	0.134691
gene:HanXRQChr16g0518661	4.79148	-0.395783	12.4682	0.00273819	0.134691
gene:HanXRQChr13g0410391	2.98988	1.20012	12.468	0.00273836	0.134691
gene:HanXRQChr09g0251951	0.614425	4.65885	12.46	0.00274493	0.134691
gene:HanXRQChr01g0022001	-3.06668	-0.672676	13.0932	0.00274645	0.134691
gene:HanXRQChr02g0037731	-0.901726	2.6813	12.4399	0.00276163	0.135019
gene:HanXRQChr16g0531341	-6.21496	1.35904	12.4362	0.00276467	0.135019
gene:HanXRQChr16g0506571	-1.52381	1.98573	12.4335	0.00276691	0.135019
gene:HanXRQChr13g0401711	-1.19516	6.56735	12.428	0.00277152	0.13502
gene:HanXRQChr10g0294451	-4.55138	-1.05964	12.4097	0.00278679	0.135539
gene:HanXRQChr09g0250661	-4.51198	-0.401815	12.3878	0.00280528	0.135649
gene:HanXRQChr01g0017121	-4.47774	-0.73074	12.3816	0.0028105	0.135649
gene:HanXRQChr10g0305211	-4.47774	-0.73074	12.3816	0.0028105	0.135649
gene:HanXRQChr06g0167301	-4.09007	2.30306	12.3807	0.00281126	0.135649
gene:HanXRQChr14g0432611	1.64806	2.34566	12.3734	0.00281748	0.135649
gene:HanXRQChr16g0501841	-4.74486	-0.239322	12.3646	0.00282497	0.135649
gene:HanXRQChr09g0241421	0.680293	4.23857	12.3559	0.00283236	0.135649
gene:HanXRQChr05g0153301	2.66885	2.0713	12.3545	0.00283362	0.135649
gene:HanXRQChr13g0412301	-1.00844	2.61965	12.3437	0.00284283	0.135649
gene:HanXRQChr10g0285871	-2.43892	0.58857	12.3421	0.0028442	0.135649
gene:HanXRQChr09g0273451	1.57379	2.94037	12.3351	0.00285024	0.135649
gene:HanXRQChr02g0059271	-2.14322	0.946771	12.33	0.00285461	0.135649
gene:HanXRQChr03g0093421	-1.17767	1.55508	12.9524	0.00285546	0.135649
gene:HanXRQChr04g0095541	-1.44315	2.91858	12.3284	0.00285598	0.135649
gene:HanXRQChr12g0381291	1.2209	2.32671	12.3259	0.00285819	0.135649
gene:HanXRQChr10g0286681	-3.32209	0.0790392	12.3171	0.00286574	0.135788
gene:HanXRQChr08g0212911	2.15053	3.10321	12.2864	0.00289251	0.136523
gene:HanXRQChr04g0104581	2.9745	0.233581	12.2864	0.00289253	0.136523
gene:HanXRQChr01g0003511	-6.79156	-1.20169	12.9007	0.00289677	0.136523
gene:HanXRQChr16g0502551	2.27041	0.0994697	12.2781	0.00289981	0.136523
gene:HanXRQChr08g0233261	-4.06387	1.52904	12.2673	0.00290927	0.136653
gene:HanXRQChr00c0952g0578011	3.60069	0.0519225	12.2631	0.00291299	0.136653
gene:HanXRQChr14g0454351	-3.46072	-0.654164	12.2591	0.00291651	0.136653
gene:HanXRQChr15g0464111	-2.13129	3.25043	12.2409	0.00293261	0.13711
gene:HanXRQChr10g0278021	-2.25988	1.47934	12.2376	0.00293557	0.13711
gene:HanXRQChr12g0357011	1.27137	5.10886	12.2303	0.00294206	0.137195
gene:HanXRQChr14g0445131	3.04365	-0.987448	12.2015	0.00296793	0.138183
gene:HanXRQChr10g0303161	-0.896338	3.03573	12.1943	0.00297438	0.138264
gene:HanXRQChr14g0433101	-2.78015	3.22617	12.1472	0.00301734	0.139357
gene:HanXRQChr12g0382921	-1.26527	6.00636	12.1452	0.00301919	0.139357
gene:HanXRQChr06g0173941	0.76935	2.27732	12.1304	0.00303277	0.139357
gene:HanXRQChr09g0237751	-0.817884	3.05947	12.1297	0.00303342	0.139357
gene:HanXRQChr05g0155211	5.13569	-0.488585	13.1226	0.00303713	0.139357
gene:HanXRQChr05g0138971	-2.73181	0.0147492	12.1254	0.00303745	0.139357
gene:HanXRQChr15g0469331	0.82206	4.04604	12.1249	0.00303786	0.139357
gene:HanXRQChr16g0510071	1.92107	2.28816	12.1221	0.00304044	0.139357
gene:HanXRQChr10g0285291	-2.71467	-0.131542	12.0973	0.00306356	0.139357
gene:HanXRQChr08g0218761	-5.53469	-0.879986	13.0885	0.00306473	0.139357
gene:HanXRQChr16g0516291	0.747318	4.38027	12.0955	0.00306524	0.139357
gene:HanXRQChr06g0172541	0.659158	2.79509	12.0954	0.00306532	0.139357
gene:HanXRQChr10g0293111	-6.74174	1.98822	12.0941	0.0030665	0.139357
gene:HanXRQChr14g0435851	1.87078	-0.185799	12.092	0.0030685	0.139357
gene:HanXRQChr08g0219211	-2.25927	0.516605	12.0915	0.00306892	0.139357
gene:HanXRQChr07g0205971	-3.13539	-1.10885	12.0799	0.00307989	0.139639
gene:HanXRQChr08g0231161	4.28071	-0.430669	12.0641	0.00309472	0.139867
gene:HanXRQChr10g0319301	-3.30552	5.56565	12.0573	0.00310119	0.139867
gene:HanXRQChr07g0186911	-3.76154	1.95157	12.057	0.00310147	0.139867
gene:HanXRQChr17g0554801	5.75472	-0.561488	12.0544	0.00310393	0.139867
gene:HanXRQChr12g0384421	3.61161	1.7652	12.0434	0.00311436	0.140074
gene:HanXRQChr11g0345691	-7.36	-1.57527	22.0072	0.0031244	0.140074
gene:HanXRQChr17g0569841	-1.0215	5.14835	12.0305	0.00312667	0.140074
gene:HanXRQChr14g0440321	1.1793	3.22665	12.0266	0.00313042	0.140074
gene:HanXRQChr02g0052191	0.874671	2.0019	12.0246	0.00313233	0.140074
gene:HanXRQChr08g0225761	-3.70592	-0.314704	12.0108	0.00314558	0.140348
gene:HanXRQChr03g0084141	-5.53942	3.19434	12.0083	0.00314799	0.140348
gene:HanXRQChr02g0036791	-3.40681	-0.257604	12.9665	0.00316607	0.140941
gene:HanXRQChr04g0109261	-2.36279	4.28853	11.9684	0.0031867	0.141645
gene:HanXRQChr17g0565811	0.968436	3.35917	11.9613	0.00319362	0.141738
gene:HanXRQChr06g0169591	3.57326	-0.29801	11.9538	0.00320101	0.141852
gene:HanXRQChr10g0311021	-5.72179	-0.679228	12.537	0.00320718	0.141911
gene:HanXRQChr15g0463971	0.780725	4.27865	11.9346	0.00321992	0.142219
gene:HanXRQChr14g0437411	-3.11278	1.05447	11.9307	0.00322378	0.142219
gene:HanXRQChr11g0348471	0.893732	1.39668	11.9237	0.00323068	0.14231
gene:HanXRQChr06g0173611	-1.49223	6.56971	11.9118	0.00324253	0.142367
gene:HanXRQChr17g0549411	-3.20688	-0.827069	11.9111	0.00324318	0.142367
gene:HanXRQChr16g0527071	0.715234	5.22427	11.9078	0.0032465	0.142367
gene:HanXRQChr05g0133461	5.48879	-1.42079	13.8782	0.0032672	0.142879
gene:HanXRQChr15g0494111	2.1351	1.48159	11.8865	0.00326788	0.142879
gene:HanXRQChr11g0336691	-7.87892	-1.18046	15.5386	0.00327675	0.143054
gene:HanXRQChr02g0050901	-7.21969	-1.66248	13.2906	0.00328196	0.143069
gene:HanXRQChr01g0018601	1.11212	1.18952	11.8659	0.00328856	0.143134
gene:HanXRQChr10g0300551	-8.86358	-0.246756	12.4393	0.00329699	0.143134
gene:HanXRQChr13g0416421	-0.895957	5.28774	11.8566	0.00329804	0.143134
gene:HanXRQChr13g0388951	-3.84784	1.34136	11.8366	0.00331843	0.143807
gene:HanXRQChr01g0021461	-2.56911	0.381675	11.8097	0.00334607	0.144071
gene:HanXRQChr15g0475811	-3.52808	0.724424	11.8089	0.00334689	0.144071
gene:HanXRQChr05g0156221	-3.98644	0.260877	12.3821	0.00335093	0.144071
gene:HanXRQChr10g0305571	-4.48809	-0.421891	11.8015	0.00335458	0.144071
gene:HanXRQChr02g0044071	2.19858	2.23758	12.3767	0.00335608	0.144071
gene:HanXRQChr06g0182651	1.35798	0.626403	11.7957	0.00336057	0.144071
gene:HanXRQChr03g0082131	-7.38422	-1.57861	21.3641	0.00336289	0.144071
gene:HanXRQChr16g0514271	-1.69756	2.94694	11.7927	0.00336369	0.144071
gene:HanXRQChr01g0004211	-4.41168	-0.322652	12.3416	0.00338973	0.144882
gene:HanXRQChr10g0279061	-0.546921	4.10093	11.7651	0.00339249	0.144882
gene:HanXRQChr07g0196931	2.18767	0.0026104	11.7516	0.0034066	0.145274
gene:HanXRQChr12g0359751	-0.578106	4.09064	11.7281	0.00343155	0.146126
gene:HanXRQChr17g0538561	3.48926	-1.21234	11.7099	0.00345094	0.146178
gene:HanXRQChr14g0433761	3.41387	-0.636545	12.6212	0.00347454	0.146178
gene:HanXRQChr12g0366141	-1.99393	1.19177	11.6875	0.00347491	0.146178
gene:HanXRQChr17g0547421	-0.598068	4.76907	11.6872	0.00347529	0.146178
gene:HanXRQChr06g0184801	-2.90356	0.848913	11.6842	0.00347849	0.146178
gene:HanXRQChr17g0547891	2.01204	4.36918	11.6841	0.0034786	0.146178
gene:HanXRQChr12g0358291	1.80851	1.62996	11.6834	0.00347938	0.146178
gene:HanXRQChr16g0515081	-7.7306	-0.724024	12.2448	0.00348449	0.146178
gene:HanXRQChr12g0385601	3.9317	0.418515	11.6773	0.00348593	0.146178
gene:HanXRQChr05g0157481	1.59295	2.16925	11.673	0.00349057	0.146178
gene:HanXRQChr06g0183481	-6.21549	1.13166	11.6715	0.00349219	0.146178
gene:HanXRQChr16g0520561	5.55366	1.17333	12.6023	0.00349238	0.146178
gene:HanXRQChr13g0390311	1.71536	1.26668	11.6599	0.00350482	0.146491
gene:HanXRQChr01g0002661	-2.08571	-0.460107	11.6529	0.00351247	0.146575
gene:HanXRQChr14g0446301	-9.25964	0.830489	13.5639	0.00351999	0.146575
gene:HanXRQChr11g0327431	2.78951	0.985267	13.5617	0.00352178	0.146575
gene:HanXRQChr04g0122211	-0.598062	3.75357	11.6291	0.00353846	0.147061
gene:HanXRQChr04g0097881	2.05325	0.588938	11.6186	0.00355006	0.147063
gene:HanXRQChr16g0525801	-1.24273	2.86342	11.6169	0.00355199	0.147063
gene:HanXRQChr05g0159321	-5.86371	4.34666	11.6083	0.00356152	0.147063
gene:HanXRQChr06g0178851	-3.49518	4.22077	11.605	0.00356511	0.147063
gene:HanXRQChr11g0338871	-0.779584	2.92733	11.6032	0.0035671	0.147063
gene:HanXRQChr06g0173471	3.5982	-0.134814	11.6015	0.00356904	0.147063
gene:HanXRQChr08g0219321	-4.41571	0.166648	13.5007	0.0035735	0.147063
gene:HanXRQChr17g0539931	-4.44336	-1.03245	13.4918	0.00358115	0.147172
gene:HanXRQChr11g0334161	-6.25495	-1.43711	12.14	0.00359058	0.147354
gene:HanXRQChr15g0476931	4.05246	-0.83215	12.4939	0.00359698	0.147411
gene:HanXRQChr05g0135411	-9.89172	4.109	12.116	0.00361535	0.147958
gene:HanXRQChr14g0449681	-1.23075	0.609409	11.5543	0.00362184	0.148017
gene:HanXRQChr14g0432081	0.934115	3.80922	11.5343	0.00364453	0.148738
gene:HanXRQChr05g0161201	-2.90805	0.839822	11.528	0.0036517	0.148825
gene:HanXRQChr13g0426251	-5.08038	-1.29299	11.5187	0.00366226	0.148988
gene:HanXRQChr12g0379781	-1.07873	2.95641	11.5156	0.00366583	0.148988
gene:HanXRQChr11g0338321	0.566254	3.12959	11.5109	0.00367124	0.149002
gene:HanXRQChr10g0313601	-3.83516	3.18315	11.5013	0.00368231	0.149245
gene:HanXRQChr10g0316071	-7.67036	-1.32501	13.3687	0.00368855	0.149293
gene:HanXRQChr03g0070321	-3.79643	0.818098	11.4876	0.00369806	0.149381
gene:HanXRQChr08g0230191	-1.51252	1.73646	11.4851	0.0037009	0.149381
gene:HanXRQChr14g0462121	0.403762	4.85883	11.4675	0.00372143	0.14944
gene:HanXRQChr11g0334891	-2.73382	-0.813568	11.459	0.00373132	0.14944
gene:HanXRQChr12g0385481	2.13599	1.16202	11.4588	0.00373148	0.14944
gene:HanXRQChr10g0291901	-0.868847	6.24936	11.4554	0.00373555	0.14944
gene:HanXRQChr11g0335561	-9.07197	0.782176	12.7811	0.00373903	0.14944
gene:HanXRQChr11g0321671	0.772118	4.96761	11.4506	0.00374113	0.14944
gene:HanXRQChr02g0036671	1.46707	7.00516	11.4451	0.00374762	0.14944
gene:HanXRQChr17g0544301	1.31291	1.38449	11.4425	0.00375061	0.14944
gene:HanXRQChr08g0209871	-4.37386	2.43569	11.4375	0.00375649	0.14944
gene:HanXRQChr13g0386561	-3.77091	-0.333312	11.4361	0.0037581	0.14944
gene:HanXRQChr17g0563631	5.44421	-0.212155	11.4338	0.00376089	0.14944
gene:HanXRQChr01g0026281	-5.36879	0.36275	11.4317	0.00376331	0.14944
gene:HanXRQChr04g0111451	2.56557	0.277178	11.4178	0.00377977	0.149809
gene:HanXRQChr06g0169621	-1.81712	3.69995	11.4152	0.00378278	0.149809
gene:HanXRQChr05g0152931	-5.72674	0.267844	11.3997	0.00380125	0.14993
gene:HanXRQChr01g0015991	-1.90233	-0.222733	11.3901	0.0038128	0.14993
gene:HanXRQChr15g0475851	-2.28217	4.9251	11.389	0.00381404	0.14993
gene:HanXRQChr03g0082931	-0.482258	4.58149	11.3842	0.00381984	0.14993
gene:HanXRQChr04g0121851	4.04854	-1.35334	11.3836	0.00382056	0.14993
gene:HanXRQChr01g0017081	1.8149	0.572508	11.3823	0.0038221	0.14993
gene:HanXRQChr09g0245981	-4.22349	0.447917	11.3796	0.00382538	0.14993
gene:HanXRQChr02g0042441	3.04681	3.17213	11.3786	0.00382659	0.14993
gene:HanXRQChr09g0242791	1.08893	3.50023	11.3681	0.00383913	0.150044
gene:HanXRQChr10g0299741	3.78446	-0.454322	11.3677	0.0038397	0.150044
gene:HanXRQChr12g0379941	-4.74993	1.25876	11.3473	0.00386436	0.150807
gene:HanXRQChr12g0365121	-2.13959	4.84358	11.3381	0.00387553	0.150904
gene:HanXRQChr16g0528411	-1.03336	4.15941	11.3324	0.00388253	0.150904
gene:HanXRQChr17g0539041	2.19635	2.1362	11.3298	0.00388567	0.150904
gene:HanXRQChr14g0461051	4.04296	-1.76897	13.1478	0.00389113	0.150904
gene:HanXRQChr14g0453501	-7.55009	-0.157665	11.8492	0.0039049	0.150904
gene:HanXRQChr11g0331131	-2.10767	-0.130337	11.3132	0.00390609	0.150904
gene:HanXRQChr16g0498621	0.944058	2.84368	11.3093	0.00391088	0.150904
gene:HanXRQChr05g0163631	7.67884	-0.899425	12.1883	0.00391178	0.150904
gene:HanXRQChr04g0111861	-3.12477	0.437063	11.3076	0.00391299	0.150904
gene:HanXRQChr14g0431031	4.15227	-0.308483	11.2983	0.00392443	0.15099
gene:HanXRQChr09g0254521	-0.879953	3.31899	11.2913	0.0039331	0.15099
gene:HanXRQChr10g0287601	-3.67059	0.586809	11.2873	0.00393804	0.15099
gene:HanXRQChr10g0279981	-3.88648	4.64607	11.2866	0.00393895	0.15099
gene:HanXRQChr09g0260511	-1.02615	3.27028	11.285	0.00394088	0.15099
gene:HanXRQChr04g0113411	-2.51018	1.83619	11.271	0.00395833	0.151369
gene:HanXRQChr03g0075661	-4.03142	1.16182	11.2659	0.00396469	0.151369
gene:HanXRQChr03g0060451	-8.6437	-0.533036	14.5781	0.00396621	0.151369
gene:HanXRQChr07g0186841	-1.33955	3.68001	11.2352	0.00400333	0.152588
gene:HanXRQChr07g0189951	-2.17357	3.53661	11.2175	0.00402573	0.153243
gene:HanXRQChr02g0047241	3.24703	-0.600691	12.0791	0.0040319	0.15328
gene:HanXRQChr04g0109731	5.28966	-1.32345	12.0574	0.00405634	0.15401
gene:HanXRQChr16g0524261	-3.72665	-1.364	11.7083	0.00406857	0.154117
gene:HanXRQChr12g0365801	0.773777	3.06931	11.1833	0.00406962	0.154117
gene:HanXRQChr10g0288311	2.0276	-0.0631907	11.1727	0.00408321	0.154352
gene:HanXRQChr07g0188581	4.12193	-1.37919	11.168	0.00408936	0.154352
gene:HanXRQChr02g0054081	-3.75571	-0.605722	11.689	0.00409157	0.154352
gene:HanXRQChr08g0218391	8.05508	-1.22008	15.5392	0.00411316	0.154968
gene:HanXRQChr11g0321971	-0.512954	4.38105	11.1272	0.00414253	0.15583
gene:HanXRQChr12g0382431	-7.08051	-1.14913	11.6433	0.00414663	0.15583
gene:HanXRQChr09g0269951	-2.94151	-0.21135	12.8795	0.00415514	0.155864
gene:HanXRQChr16g0515431	-4.81047	2.36725	11.1128	0.0041615	0.155864
gene:HanXRQChr10g0298041	-4.24567	-0.700805	11.1114	0.00416344	0.155864
gene:HanXRQChr09g0253891	-1.2443	1.67257	11.0988	0.00418014	0.156162
gene:HanXRQChr11g0336041	-6.23836	-0.034536	11.6144	0.00418201	0.156162
gene:HanXRQChr12g0365171	-4.48002	-1.41975	11.0787	0.00420683	0.15689
gene:HanXRQChr03g0069971	0.941274	3.9316	11.0729	0.00421461	0.156981
gene:HanXRQChr14g0449821	-4.95732	-1.58581	11.9079	0.00422899	0.157046
gene:HanXRQChr04g0124201	2.15203	-0.0841202	11.0557	0.00423784	0.157046
gene:HanXRQChr06g0169661	3.67661	0.235165	11.0541	0.00423988	0.157046
gene:HanXRQChr04g0104741	-1.00743	3.33991	11.0498	0.00424572	0.157046
gene:HanXRQChr03g0069581	3.28964	-0.0363771	11.0451	0.00425214	0.157046
gene:HanXRQChr04g0112891	-1.23911	3.12565	11.0391	0.00426031	0.157046
gene:HanXRQChr10g0297481	-1.84871	3.98049	11.0381	0.00426155	0.157046
gene:HanXRQChr14g0452951	2.47033	-0.255087	11.0374	0.00426253	0.157046
gene:HanXRQChr15g0463261	-4.46567	1.50497	11.036	0.00426441	0.157046
gene:HanXRQChr11g0348401	1.28247	1.98959	11.0287	0.00427432	0.157215
gene:HanXRQChr05g0156291	-0.925656	2.57067	11.0197	0.00428666	0.157427
gene:HanXRQChr04g0104691	7.52592	-0.989531	13.373	0.00429338	0.157427
gene:HanXRQChr15g0466231	-4.67549	5.08506	11.0007	0.00431275	0.157427
gene:HanXRQChr04g0118731	-1.91149	1.57762	11.0005	0.00431295	0.157427
gene:HanXRQChr17g0569341	-2.54157	2.78289	11.0002	0.00431342	0.157427
gene:HanXRQChr01g0004351	-3.86171	0.998415	10.9943	0.00432153	0.157427
gene:HanXRQChr17g0561591	0.946114	4.0238	10.9881	0.00433005	0.157427
gene:HanXRQChr10g0280891	0.59321	3.20087	10.9798	0.00434164	0.157427
gene:HanXRQChr04g0097521	-8.68255	2.33748	12.7017	0.00434173	0.157427
gene:HanXRQChr04g0097991	-2.06335	2.72315	10.9773	0.0043451	0.157427
gene:HanXRQChr14g0451271	2.94869	0.618151	10.9767	0.00434588	0.157427
gene:HanXRQChr11g0325681	-1.45454	0.742319	10.9764	0.00434627	0.157427
gene:HanXRQChr01g0030681	-0.468833	4.12292	10.9702	0.00435495	0.157427
gene:HanXRQChr17g0542091	0.752572	3.48774	10.9642	0.00436323	0.157427
gene:HanXRQChr10g0319151	-1.03734	2.1649	10.9641	0.00436343	0.157427
gene:HanXRQChr10g0283831	2.0841	4.34412	10.9556	0.00437523	0.157427
gene:HanXRQChr12g0375461	-1.18609	3.44191	10.9552	0.00437591	0.157427
gene:HanXRQChr09g0257101	-2.73561	0.122647	10.9548	0.00437638	0.157427
gene:HanXRQChr15g0478461	0.497092	5.311	10.9484	0.00438543	0.157458
gene:HanXRQChr12g0386131	1.00586	5.39792	10.9465	0.00438797	0.157458
gene:HanXRQChr05g0149841	2.69372	0.960406	10.9402	0.00439685	0.157585
gene:HanXRQChr13g0412751	-3.60894	-0.102895	12.6332	0.00441629	0.157708
gene:HanXRQChr12g0368301	-2.35436	3.07092	10.9255	0.00441758	0.157708
gene:HanXRQChr14g0459901	1.14422	2.03525	10.925	0.00441838	0.157708
gene:HanXRQChr14g0454571	6.83112	-0.065636	11.7492	0.00442171	0.157708
gene:HanXRQChr03g0064471	-4.20107	-1.40991	10.9066	0.00444441	0.157884
gene:HanXRQChr15g0468871	0.631998	4.75775	10.9065	0.00444455	0.157884
gene:HanXRQChr07g0187641	1.13202	2.30646	10.9005	0.00445309	0.157884
gene:HanXRQChr16g0501761	0.922779	5.22899	10.9005	0.00445318	0.157884
gene:HanXRQChr17g0553801	4.18465	-1.08337	11.401	0.0044535	0.157884
gene:HanXRQChr09g0239821	-1.1705	5.10751	10.8926	0.00446439	0.157943
gene:HanXRQChr14g0442641	-2.55487	1.74615	10.8913	0.00446627	0.157943
gene:HanXRQChr08g0217821	-1.98403	3.96344	10.8878	0.00447125	0.157943
gene:HanXRQChr01g0022111	-1.08032	4.22316	10.878	0.00448535	0.158171
gene:HanXRQChr09g0264161	-0.987658	1.3704	10.8702	0.00449653	0.158171
gene:HanXRQChr17g0569171	-1.17525	1.16961	10.8695	0.00449763	0.158171
gene:HanXRQChr01g0008581	-0.794986	3.41058	10.8684	0.0044992	0.158171
gene:HanXRQChr16g0510761	-2.53073	1.13482	10.8578	0.00451454	0.158386
gene:HanXRQChr15g0470751	0.872017	2.67922	10.8567	0.00451609	0.158386
gene:HanXRQChr17g0563021	-1.69871	2.45466	10.8517	0.00452332	0.158451
gene:HanXRQChr07g0189831	-1.38412	4.17018	10.8477	0.00452915	0.158466
gene:HanXRQChr14g0445891	-4.39743	-0.918499	10.827	0.00455936	0.159334
gene:HanXRQChr13g0389501	2.04033	0.638506	10.823	0.00456525	0.159344
gene:HanXRQChr12g0382871	2.83498	1.28369	10.8194	0.00457049	0.159344
gene:HanXRQChr13g0410001	-0.591454	5.11009	10.8124	0.00458088	0.159518
gene:HanXRQChr07g0202971	2.05959	0.311671	10.8059	0.00459043	0.159661
gene:HanXRQChr13g0401031	-1.01767	7.16329	10.7977	0.00460259	0.159895
gene:HanXRQChr15g0470481	-5.12031	-1.26542	10.7905	0.00461323	0.160076
gene:HanXRQChr14g0442981	-0.61289	3.94997	10.7821	0.00462567	0.160319
gene:HanXRQChr10g0294161	-3.27819	0.14925	10.7783	0.00463136	0.160327
gene:HanXRQChr08g0218891	-5.06227	-0.257046	11.2434	0.00466701	0.161202
gene:HanXRQChr06g0167551	-1.65858	3.19543	10.7541	0.0046676	0.161202
gene:HanXRQChr07g0191231	2.46218	1.90008	10.7481	0.00467674	0.161328
gene:HanXRQChr05g0136511	-3.83979	2.26996	10.7443	0.00468241	0.161335
gene:HanXRQChr13g0420411	0.650558	3.05686	10.7382	0.00469163	0.161463
gene:HanXRQChr16g0529121	-0.918766	2.35216	10.7341	0.00469788	0.16149
gene:HanXRQChr05g0142221	1.06184	1.86982	10.7263	0.00470972	0.161708
gene:HanXRQChr11g0336921	-5.92801	0.259272	10.7211	0.00471768	0.161792
gene:HanXRQChr03g0073491	3.63109	-0.319476	10.7164	0.00472484	0.161849
gene:HanXRQChr05g0140511	-0.63796	4.14755	10.7064	0.00474003	0.162181
gene:HanXRQChr03g0091441	0.718586	2.32643	10.6999	0.00474996	0.162302
gene:HanXRQChr08g0228871	8.76034	-0.575373	16.2461	0.00475459	0.162302
gene:HanXRQChr07g0205451	-0.888099	2.85627	10.6812	0.00477888	0.162941
gene:HanXRQChr09g0250791	-1.15712	2.55133	10.6721	0.00479285	0.163229
gene:HanXRQChr13g0409521	-3.95683	-0.408326	10.6628	0.00480732	0.163532
gene:HanXRQChr16g0509961	2.24699	2.53269	10.6418	0.00484022	0.164461
gene:HanXRQChr10g0304251	3.04055	0.490235	11.4216	0.00485284	0.1647
gene:HanXRQChr05g0135141	-4.02331	4.14474	10.6251	0.00486638	0.164969
gene:HanXRQChr17g0562351	-1.91522	1.46254	10.5946	0.00491483	0.166368
gene:HanXRQChr11g0344031	-0.515562	3.97429	10.592	0.00491894	0.166368
gene:HanXRQChr03g0085901	-4.81195	-0.51748	10.5737	0.00494827	0.167
gene:HanXRQChr14g0437671	-1.46034	3.1808	10.5641	0.0049637	0.167
gene:HanXRQChr09g0241311	-0.570768	3.82884	10.5575	0.00497449	0.167
gene:HanXRQChr10g0297391	-3.78714	3.65385	10.5571	0.00497508	0.167
gene:HanXRQChr05g0154781	3.56288	0.0366291	10.5546	0.00497919	0.167
gene:HanXRQChr14g0453521	-4.37912	-0.281885	10.5507	0.00498539	0.167
gene:HanXRQChr03g0091381	-2.77918	1.01497	10.5501	0.00498649	0.167
gene:HanXRQChr12g0381841	0.503269	4.60572	10.55	0.00498654	0.167
gene:HanXRQChr16g0501751	1.04433	4.69838	10.5467	0.00499186	0.167
gene:HanXRQChr15g0495861	0.727565	2.84847	10.5452	0.0049944	0.167
gene:HanXRQChr10g0315531	0.961329	4.56478	10.5413	0.0050007	0.167021
gene:HanXRQChr09g0253721	1.85906	1.43534	10.5301	0.00501891	0.16734
gene:HanXRQChr01g0004611	2.97592	2.26619	10.9968	0.00502525	0.16734
gene:HanXRQChr06g0174581	-2.35405	4.48515	10.5234	0.00502995	0.16734
gene:HanXRQChr08g0218721	6.02921	-0.0659793	10.52	0.0050355	0.16734
gene:HanXRQChr06g0178651	-2.2688	1.15312	10.5168	0.00504068	0.16734
gene:HanXRQChr05g0129891	-4.33465	0.921413	10.5101	0.00505169	0.16734
gene:HanXRQChr13g0398231	-2.64913	2.30074	10.5085	0.00505433	0.16734
gene:HanXRQChr13g0406661	-0.886218	1.78372	10.5069	0.00505699	0.16734
gene:HanXRQChr13g0414891	-5.59423	-0.693701	10.5042	0.00506143	0.16734
gene:HanXRQChr02g0040081	-4.71513	-0.299034	10.4914	0.0050826	0.167481
gene:HanXRQChr11g0324361	-4.50975	-1.32843	10.4896	0.00508562	0.167481
gene:HanXRQChr04g0114601	-3.84835	-0.503979	10.9566	0.00508662	0.167481
gene:HanXRQChr17g0565401	-0.939376	4.10508	10.4879	0.00508846	0.167481
gene:HanXRQChr17g0547991	-1.34312	4.46655	10.478	0.00510499	0.167674
gene:HanXRQChr17g0534151	0.539387	3.69619	10.4765	0.0051074	0.167674
gene:HanXRQChr10g0302281	7.34072	-1.59476	12.6225	0.00511142	0.167674
gene:HanXRQChr12g0380751	-2.78916	1.71705	10.4678	0.00512197	0.167828
gene:HanXRQChr01g0000801	-3.42455	0.469778	10.4601	0.00513485	0.167828
gene:HanXRQChr17g0561611	0.615222	3.38046	10.4567	0.00514057	0.167828
gene:HanXRQChr16g0506311	-5.99749	0.814761	11.2204	0.00514162	0.167828
gene:HanXRQChr08g0220611	0.844518	4.41139	10.4531	0.00514664	0.167828
gene:HanXRQChr02g0037581	-5.50981	0.0667407	10.9134	0.00515351	0.167828
gene:HanXRQChr03g0076571	-0.933867	3.79621	10.4475	0.00515605	0.167828
gene:HanXRQChr09g0267791	-1.04364	3.31466	10.4387	0.00517091	0.168126
gene:HanXRQChr02g0042041	-4.74642	0.87738	10.4272	0.00519035	0.168572
gene:HanXRQChr17g0549561	1.63653	0.832906	10.4172	0.00520736	0.168938
gene:HanXRQChr08g0227791	-3.71355	-0.393131	10.4134	0.00521384	0.168962
gene:HanXRQChr13g0404041	-4.81845	-0.428729	11.9687	0.00522442	0.169118
gene:HanXRQChr15g0463231	-1.81758	-0.251754	10.3943	0.00524645	0.169615
gene:HanXRQChr03g0080971	-0.960839	3.86814	10.39	0.00525394	0.169615
gene:HanXRQChr14g0440961	-3.06671	-0.584778	10.3882	0.00525705	0.169615
gene:HanXRQChr10g0280451	-6.02885	-1.01418	10.8413	0.00526741	0.169763
gene:HanXRQChr16g0528271	1.2677	0.956248	10.3744	0.0052809	0.170011
gene:HanXRQChr16g0520881	1.02741	3.64691	10.3697	0.00528898	0.170053
gene:HanXRQChr08g0217911	-5.2398	3.51771	10.3669	0.00529376	0.170053
gene:HanXRQChr17g0538381	-3.86836	-0.395871	10.3627	0.00530105	0.170102
gene:HanXRQChr04g0118021	-0.629788	2.9877	10.3568	0.00531136	0.170247
gene:HanXRQChr07g0186901	-1.6317	4.93472	10.3282	0.00536149	0.17138
gene:HanXRQChr04g0127901	-1.83297	7.77872	10.3261	0.00536514	0.17138
gene:HanXRQChr08g0218381	-3.98083	-0.532715	10.323	0.00537072	0.17138
gene:HanXRQChr06g0184131	0.654321	3.84261	10.3223	0.00537197	0.17138
gene:HanXRQChr12g0383321	4.74796	3.68969	10.3201	0.00537584	0.17138
gene:HanXRQChr04g0101571	0.92927	1.52592	10.3165	0.00538209	0.171394
gene:HanXRQChr13g0412441	3.77785	0.176035	10.3098	0.00539404	0.171589
gene:HanXRQChr10g0296481	-1.47969	6.12673	10.2917	0.00542611	0.172292
gene:HanXRQChr16g0498201	1.83034	0.193233	10.2884	0.00543201	0.172292
gene:HanXRQChr13g0390371	7.30831	-0.89236	14.0331	0.00545082	0.172292
gene:HanXRQChr12g0363891	0.60177	7.01505	10.2769	0.00545276	0.172292
gene:HanXRQChr13g0416791	-3.35262	-1.00021	11.8002	0.00545646	0.172292
gene:HanXRQChr01g0025621	-1.91558	0.454173	10.2736	0.00545859	0.172292
gene:HanXRQChr08g0209851	-2.49042	4.7039	10.2726	0.00546034	0.172292
gene:HanXRQChr11g0328971	-2.75719	3.22943	10.2712	0.00546299	0.172292
gene:HanXRQChr09g0277301	0.897916	3.50199	10.2523	0.00549706	0.173181
gene:HanXRQChr06g0177581	1.11994	8.40218	10.239	0.00552118	0.173755
gene:HanXRQChr13g0403641	3.34785	-0.0998199	10.2349	0.00552862	0.173803
gene:HanXRQChr06g0165731	-5.52693	-1.03855	10.6633	0.00556138	0.174646
gene:HanXRQChr09g0272951	-2.75375	1.89372	10.2126	0.00556956	0.174675
gene:HanXRQChr17g0559601	-7.22516	1.21431	10.6499	0.00558419	0.174675
gene:HanXRQChr14g0454191	-3.97068	0.978749	10.2042	0.0055849	0.174675
gene:HanXRQChr17g0536131	0.646677	3.88344	10.2036	0.00558605	0.174675
gene:HanXRQChr08g0219551	2.8804	-0.0867639	10.6449	0.0055927	0.174698
gene:HanXRQChr13g0412961	-4.93908	-0.783967	11.6933	0.00560998	0.175046
gene:HanXRQChr03g0087941	2.23538	7.30322	10.1873	0.00561623	0.175046
gene:HanXRQChr04g0105091	-4.63847	-0.314487	10.6271	0.00562336	0.175046
gene:HanXRQChr11g0327311	-2.62741	-0.484344	10.1812	0.00562764	0.175046
gene:HanXRQChr04g0119001	-4.09643	-1.06536	10.1723	0.00564409	0.175372
gene:HanXRQChr03g0064561	-0.905813	3.35113	10.1691	0.00565014	0.175375
gene:HanXRQChr05g0159381	0.702649	4.92211	10.1609	0.00566552	0.175624
gene:HanXRQChr12g0360661	-7.13711	-0.864559	10.6001	0.00567011	0.175624
gene:HanXRQChr09g0271331	-4.0973	1.59758	10.1517	0.00568268	0.175828
gene:HanXRQChr11g0339051	5.24571	-1.6879	10.1459	0.00569369	0.175938
gene:HanXRQChr17g0547081	-4.61997	1.35218	10.1412	0.0057025	0.175938
gene:HanXRQChr17g0545191	1.1755	3.39529	10.1403	0.00570415	0.175938
gene:HanXRQChr12g0383011	-4.80391	-1.08335	10.5754	0.0057134	0.176038
gene:HanXRQChr16g0531791	4.13223	-0.0076253	10.1323	0.00571945	0.17604
gene:HanXRQChr11g0327411	-0.992353	1.54897	10.112	0.00575789	0.177039
gene:HanXRQChr05g0161361	-3.07524	6.30566	10.1072	0.00576724	0.177084
gene:HanXRQChr15g0496491	-4.70354	0.449179	10.105	0.00577142	0.177084
gene:HanXRQChr05g0149921	-0.600516	4.83084	10.0969	0.00578686	0.177373
gene:HanXRQChr10g0294991	-4.88609	-0.612264	10.0914	0.00579754	0.177387
gene:HanXRQChr04g0100761	-0.536557	5.13875	10.0904	0.00579937	0.177387
gene:HanXRQChr10g0294971	-0.661983	4.75615	10.077	0.00582526	0.17781
gene:HanXRQChr07g0193221	3.45752	1.83631	10.077	0.00582527	0.17781
gene:HanXRQChr10g0315981	3.19343	-0.218103	10.7819	0.00584335	0.178177
gene:HanXRQChr16g0527741	-4.77185	-0.0541706	10.7676	0.00586788	0.178473
gene:HanXRQChr00c0041g0571321	-5.08442	2.80927	10.0543	0.00586932	0.178473
gene:HanXRQChr15g0489891	-2.15416	-0.0695892	10.052	0.00587393	0.178473
gene:HanXRQChr10g0281301	2.78217	2.26852	10.0502	0.00587734	0.178473
gene:HanXRQChr14g0460221	-1.15507	2.69833	10.0415	0.0058944	0.178727
gene:HanXRQChr03g0091391	-2.36651	3.71755	10.0337	0.00590966	0.178727
gene:HanXRQChr05g0159301	-4.92551	0.201627	10.0336	0.00590988	0.178727
gene:HanXRQChr05g0159821	4.32831	1.74168	10.0306	0.00591588	0.178727
gene:HanXRQChr04g0128391	-2.65066	0.637384	10.0305	0.00591607	0.178727
gene:HanXRQChr09g0269741	3.21076	-0.549714	10.0225	0.00593175	0.17892
gene:HanXRQChr02g0045881	-4.01138	-1.0926	10.4522	0.00593461	0.17892
gene:HanXRQChr14g0428531	0.821907	3.61827	10.0161	0.00594434	0.17903
gene:HanXRQChr05g0131051	-2.27542	1.18808	10.0039	0.00596863	0.179578
gene:HanXRQChr12g0379531	-1.16199	1.98949	10	0.00597637	0.179627
gene:HanXRQChr12g0367641	-0.754889	3.5649	9.99391	0.00598852	0.179755
gene:HanXRQChr06g0168401	-1.22716	1.72227	9.98898	0.00599838	0.179755
gene:HanXRQChr08g0207631	1.46071	1.93455	9.98506	0.00600621	0.179755
gene:HanXRQChr07g0195791	-2.44875	2.45891	9.98442	0.00600751	0.179755
gene:HanXRQChr08g0235131	2.32756	-0.750519	9.98259	0.00601118	0.179755
gene:HanXRQChr03g0066181	1.8956	1.92032	9.97848	0.00601941	0.179819
gene:HanXRQChr16g0532091	-3.83	2.99145	9.96501	0.00604653	0.180251
gene:HanXRQChr10g0285861	-4.11751	-0.346678	11.4073	0.00604666	0.180251
gene:HanXRQChr06g0180831	1.09559	3.04621	9.95858	0.00605952	0.180251
gene:HanXRQChr12g0356641	-1.48809	2.75534	9.9543	0.00606819	0.180251
gene:HanXRQChr07g0194061	5.26771	1.40707	9.95244	0.00607196	0.180251
gene:HanXRQChr12g0381011	-5.40368	-0.00938272	9.95036	0.00607617	0.180251
gene:HanXRQChr14g0445731	2.36872	-0.125727	9.95006	0.00607678	0.180251
gene:HanXRQChr17g0541471	-3.15983	0.570161	9.94473	0.00608762	0.180391
gene:HanXRQChr04g0122861	2.05187	0.0745051	9.93213	0.0061133	0.180815
gene:HanXRQChr16g0530811	1.45442	2.08852	9.93168	0.00611422	0.180815
gene:HanXRQChr14g0459681	1.86111	0.069171	9.92519	0.00612751	0.18101
gene:HanXRQChr09g0241671	0.467865	3.65737	9.9218	0.00613444	0.18101
gene:HanXRQChr06g0180591	-5.51635	-1.30445	9.91751	0.00614327	0.18101
gene:HanXRQChr12g0365511	1.68367	0.695359	9.91647	0.0061454	0.18101
gene:HanXRQChr12g0378761	0.686377	4.21357	9.90674	0.00616544	0.181205
gene:HanXRQChr16g0523591	-2.24727	1.54342	9.90443	0.00617021	0.181205
gene:HanXRQChr15g0471141	-2.25197	3.34759	9.90191	0.00617541	0.181205
gene:HanXRQChr03g0066281	-2.07429	1.34893	10.5936	0.00617832	0.181205
gene:HanXRQChr17g0566351	1.30723	6.35281	9.89832	0.00618284	0.181205
gene:HanXRQChr17g0569061	3.3868	1.80732	9.88672	0.00620691	0.181471
gene:HanXRQChr06g0168751	3.40609	-0.970303	9.88457	0.00621137	0.181471
gene:HanXRQChr01g0030491	-3.38662	3.64583	9.88206	0.00621659	0.181471
gene:HanXRQChr03g0076081	-3.59307	1.20475	10.5703	0.00622131	0.181471
gene:HanXRQChr02g0051851	-0.706637	2.79204	9.87912	0.00622273	0.181471
gene:HanXRQChr11g0343851	-0.774415	2.09121	9.87208	0.00623742	0.181547
gene:HanXRQChr03g0081461	-1.65702	4.81111	9.87195	0.0062377	0.181547
gene:HanXRQChr17g0555051	-6.44024	-0.461063	9.85606	0.00627101	0.182294
gene:HanXRQChr15g0465121	0.789626	4.30804	9.85231	0.00627889	0.182294
gene:HanXRQChr12g0374121	1.25739	3.18843	9.85086	0.00628195	0.182294
gene:HanXRQChr17g0568321	2.52564	1.30515	9.84494	0.00629444	0.182409
gene:HanXRQChr11g0340981	-0.68897	3.99936	9.84312	0.0062983	0.182409
gene:HanXRQChr14g0448391	-3.10781	2.58844	9.83594	0.0063135	0.182669
gene:HanXRQChr16g0497781	0.796511	5.98547	9.82622	0.00633414	0.183087
gene:HanXRQChr01g0015551	-6.48153	1.77887	9.81808	0.00635147	0.183139
gene:HanXRQChr17g0554991	-2.71926	-0.881685	9.81378	0.00636065	0.183139
gene:HanXRQChr13g0408211	-2.53134	-0.645825	13.2468	0.00636648	0.183139
gene:HanXRQChr01g0023821	-1.25949	6.50619	9.80975	0.00636929	0.183139
gene:HanXRQChr05g0140901	2.06581	0.133243	9.80801	0.006373	0.183139
gene:HanXRQChr12g0373001	0.56797	3.05585	9.80788	0.00637329	0.183139
gene:HanXRQChr11g0341051	-2.1994	4.29746	9.79975	0.00639073	0.183428
gene:HanXRQChr16g0514871	1.3921	3.07943	9.79419	0.0064027	0.183428
gene:HanXRQChr01g0015961	2.26599	2.25243	9.7866	0.00641907	0.183428
gene:HanXRQChr08g0217971	0.703827	5.05926	9.78394	0.0064248	0.183428
gene:HanXRQChr12g0373111	-1.17939	1.04189	9.78233	0.00642829	0.183428
gene:HanXRQChr13g0402951	-1.26296	-0.103509	9.78093	0.00643131	0.183428
gene:HanXRQChr13g0421401	0.511994	5.05368	9.77833	0.00643695	0.183428
gene:HanXRQChr04g0121121	8.93997	-0.360663	11.1699	0.00644009	0.183428
gene:HanXRQChr04g0124261	-2.90667	0.518607	9.77519	0.00644376	0.183428
gene:HanXRQChr11g0347251	2.49086	1.88084	9.77232	0.00644998	0.183428
gene:HanXRQChr03g0062551	0.502379	5.16926	9.77142	0.00645194	0.183428
gene:HanXRQChr05g0150891	-1.88463	1.6117	9.76201	0.00647242	0.18345
gene:HanXRQChr12g0355571	-0.834469	3.44922	9.76143	0.00647368	0.18345
gene:HanXRQChr15g0466821	-1.45766	2.75414	9.76095	0.00647473	0.18345
gene:HanXRQChr10g0312701	-1.04689	2.50778	9.75962	0.00647763	0.18345
gene:HanXRQChr02g0051801	-3.56967	-0.421345	10.4237	0.00649976	0.183899
gene:HanXRQChr14g0447601	5.94551	0.110685	9.72488	0.00655394	0.185019
gene:HanXRQChr10g0309491	-0.603727	2.13744	9.72032	0.00656404	0.185019
gene:HanXRQChr13g0405211	-0.83526	3.99129	9.71784	0.00656953	0.185019
gene:HanXRQChr05g0149021	0.496362	5.59713	9.71587	0.00657391	0.185019
gene:HanXRQChr10g0318561	1.20946	3.08728	9.71521	0.00657536	0.185019
gene:HanXRQChr11g0340791	1.70414	0.147019	9.71445	0.00657705	0.185019
gene:HanXRQChr14g0437971	-0.869348	2.26027	9.71003	0.00658688	0.185118
gene:HanXRQChr03g0080291	0.806582	2.65642	9.70348	0.00660145	0.185119
gene:HanXRQChr17g0565261	-1.03314	7.06984	9.70251	0.00660361	0.185119
gene:HanXRQChr15g0486461	-0.758949	3.38941	9.70155	0.00660576	0.185119
gene:HanXRQChr03g0075791	2.81744	-0.933777	9.69613	0.00661788	0.185282
gene:HanXRQChr17g0555201	-2.25411	1.14697	9.69223	0.00662659	0.185349
gene:HanXRQChr17g0542421	1.5946	2.38419	9.68016	0.00665368	0.185865
gene:HanXRQChr09g0275741	1.41483	0.630582	9.67429	0.0066669	0.185865
gene:HanXRQChr14g0460031	3.32455	0.572265	9.67339	0.00666893	0.185865
gene:HanXRQChr12g0368891	-1.4274	2.93195	9.67057	0.00667529	0.185865
gene:HanXRQChr05g0162471	-0.772719	2.24909	9.66784	0.00668147	0.185865
gene:HanXRQChr01g0028571	1.06713	6.37334	9.66719	0.00668294	0.185865
gene:HanXRQChr16g0517801	-0.987525	3.77114	9.66159	0.00669561	0.186042
gene:HanXRQChr10g0285971	5.04174	-1.08057	10.3041	0.0067377	0.18694
gene:HanXRQChr02g0031401	-5.94347	0.863759	9.6404	0.00674382	0.18694
gene:HanXRQChr13g0391201	-6.26178	-0.092394	9.63875	0.00674759	0.18694
gene:HanXRQChr17g0546951	1.14584	2.62935	9.63623	0.00675335	0.18694
gene:HanXRQChr15g0493491	-1.91685	-0.373634	9.62841	0.00677126	0.18726
gene:HanXRQChr07g0202111	2.43544	1.23663	9.62005	0.00679049	0.187615
gene:HanXRQChr03g0082471	2.16237	0.222569	9.61387	0.00680472	0.187695
gene:HanXRQChr03g0088591	-0.551709	3.62576	9.61326	0.00680614	0.187695
gene:HanXRQChr10g0315751	3.58131	-0.840128	10.0064	0.00682166	0.187947
gene:HanXRQChr11g0326221	-6.19372	-0.7884	9.9991	0.0068374	0.188125
gene:HanXRQChr15g0493521	2.53033	-0.69004	9.59747	0.00684268	0.188125
gene:HanXRQChr15g0481121	-3.0538	1.20216	9.59548	0.0068473	0.188125
gene:HanXRQChr10g0295551	3.73676	-0.723621	9.58708	0.00686686	0.188486
gene:HanXRQChr16g0502281	1.72405	1.6847	9.57957	0.0068844	0.188792
gene:HanXRQChr10g0308181	-2.86589	2.65324	9.5745	0.00689626	0.188919
gene:HanXRQChr10g0294521	0.450561	3.09902	9.56781	0.00691195	0.188919
gene:HanXRQChr16g0506461	4.03494	-0.92842	9.96102	0.00692023	0.188919
gene:HanXRQChr03g0064381	-7.71253	-1.23063	11.9974	0.0069258	0.188919
gene:HanXRQChr09g0270301	0.971175	0.663858	9.56132	0.00692722	0.188919
gene:HanXRQChr17g0566191	-6.09926	1.10495	9.95767	0.00692756	0.188919
gene:HanXRQChr04g0103281	-1.71163	3.4786	9.55677	0.00693796	0.188928
gene:HanXRQChr12g0361121	1.85585	0.821143	9.55454	0.0069432	0.188928
gene:HanXRQChr06g0175411	-0.517587	4.28986	9.55142	0.00695059	0.188928
gene:HanXRQChr04g0114551	-1.48926	0.624768	9.55016	0.00695357	0.188928
gene:HanXRQChr10g0317861	-5.56327	-1.32426	9.5394	0.00697906	0.189445
gene:HanXRQChr02g0058321	-6.32657	-1.50437	10.4899	0.00698733	0.189495
gene:HanXRQChr04g0103711	0.954429	2.56702	9.53065	0.00699987	0.18966
gene:HanXRQChr03g0092851	1.50126	0.531798	9.50611	0.00705863	0.191017
gene:HanXRQChr09g0271631	-2.44143	-0.168397	9.5033	0.0070654	0.191017
gene:HanXRQChr15g0468221	-1.95509	4.2294	9.50162	0.00706943	0.191017
gene:HanXRQChr06g0182881	0.819139	4.5464	9.49879	0.00707625	0.191026
gene:HanXRQChr17g0551971	-2.72523	-0.0452265	9.49231	0.00709191	0.191092
gene:HanXRQChr16g0515421	-2.27579	3.78413	9.48762	0.00710328	0.191092
gene:HanXRQChr16g0517751	1.685	1.36655	9.48749	0.00710358	0.191092
gene:HanXRQChr08g0208541	-0.898517	2.86263	9.48704	0.00710467	0.191092
gene:HanXRQChr07g0198851	-2.31334	1.97021	9.4791	0.00712395	0.191348
gene:HanXRQChr13g0420291	5.66913	-1.1413	10.1186	0.00712718	0.191348
gene:HanXRQChr11g0344461	3.29382	-1.04733	9.47102	0.00714362	0.191614
gene:HanXRQChr17g0544571	-1.88086	5.38572	9.46529	0.0071576	0.191815
gene:HanXRQChr14g0453221	1.06557	2.34361	9.46227	0.00716498	0.191838
gene:HanXRQChr09g0255991	1.56689	0.77978	9.45836	0.00717457	0.19192
gene:HanXRQChr12g0356601	1.45922	3.66252	9.44622	0.00720438	0.192463
gene:HanXRQChr09g0259461	-5.97613	0.104592	9.44477	0.00720796	0.192463
gene:HanXRQChr16g0504481	-2.72389	1.94285	9.43628	0.00722891	0.192552
gene:HanXRQChr04g0102721	-2.90618	-0.705095	9.43559	0.00723062	0.192552
gene:HanXRQChr17g0559871	0.92532	4.23287	9.43397	0.00723463	0.192552
gene:HanXRQChr05g0146141	0.528602	3.37174	9.4313	0.00724122	0.192552
gene:HanXRQChr13g0420871	-2.06533	-0.39762	9.43018	0.007244	0.192552
gene:HanXRQChr09g0251941	1.82673	0.646887	9.42332	0.00726103	0.19283
gene:HanXRQChr03g0090961	2.89422	-0.935435	9.41589	0.00727949	0.193146
gene:HanXRQChr13g0414051	-7.06951	0.308506	9.79812	0.00728785	0.193194
gene:HanXRQChr01g0011511	0.900851	2.44207	9.4028	0.0073122	0.193591
gene:HanXRQChr09g0243171	-2.44019	0.354725	9.40008	0.00731902	0.193591
gene:HanXRQChr06g0166081	-3.96295	-0.961386	9.39366	0.00733511	0.193591
gene:HanXRQChr14g0461151	0.810795	2.82691	9.39157	0.00734038	0.193591
gene:HanXRQChr02g0044531	-5.98662	1.00938	9.39035	0.00734345	0.193591
gene:HanXRQChr05g0157661	-1.92856	0.0317757	9.38721	0.00735136	0.193591
gene:HanXRQChr13g0386921	1.45065	0.42018	9.38615	0.00735403	0.193591
gene:HanXRQChr05g0154631	-2.66538	2.111	9.38558	0.00735545	0.193591
gene:HanXRQChr02g0046891	5.31797	-1.55013	10.0073	0.00737338	0.193889
gene:HanXRQChr16g0501081	-1.42705	3.08992	9.37237	0.00738884	0.193997
gene:HanXRQChr04g0128471	-2.52447	0.882651	9.37165	0.00739067	0.193997
gene:HanXRQChr03g0094041	0.508049	3.28406	9.36833	0.0073991	0.194045
gene:HanXRQChr15g0466011	-4.83921	-0.197813	9.36544	0.00740643	0.194064
gene:HanXRQChr15g0468831	1.28968	0.274973	9.34549	0.00745731	0.195083
gene:HanXRQChr12g0373221	-4.84528	-0.59074	9.72566	0.00745857	0.195083
gene:HanXRQChr04g0095481	1.50513	0.506879	9.34145	0.00746766	0.195147
gene:HanXRQChr14g0446141	-3.04544	-1.01263	9.3349	0.00748448	0.195413
gene:HanXRQChr01g0010011	1.38285	0.808664	9.33035	0.0074962	0.195432
gene:HanXRQChr13g0422171	-2.89772	-0.655488	9.32946	0.00749848	0.195432
gene:HanXRQChr12g0357021	-1.82712	4.45718	9.32075	0.00752097	0.195845
gene:HanXRQChr10g0291241	1.30392	1.21236	9.31504	0.00753574	0.196056
gene:HanXRQChr11g0344311	-3.96387	-0.51603	9.31211	0.00754334	0.19608
gene:HanXRQChr04g0116401	0.565753	3.67589	9.30342	0.00756592	0.196445
gene:HanXRQChr11g0353471	1.99729	1.2134	9.30158	0.00757071	0.196445
gene:HanXRQChr16g0508451	-0.708921	6.41715	9.29793	0.00758022	0.196518
gene:HanXRQChr15g0477921	0.777492	3.676	9.28292	0.00761948	0.197244
gene:HanXRQChr14g0436111	2.43562	0.20243	9.28211	0.00762161	0.197244
gene:HanXRQChr12g0364171	-1.55255	2.92602	9.27697	0.00763511	0.197244
gene:HanXRQChr06g0167221	-0.74939	2.32505	9.27418	0.00764247	0.197244
gene:HanXRQChr14g0437221	-2.88336	2.34682	9.27288	0.00764589	0.197244
gene:HanXRQChr13g0393421	-3.12202	0.425186	9.26822	0.00765816	0.197244
gene:HanXRQChr02g0055101	-4.74389	0.476964	9.26744	0.00766024	0.197244
gene:HanXRQChr13g0395671	-0.910507	4.06164	9.26682	0.00766186	0.197244
gene:HanXRQChr16g0516751	1.39655	3.12919	9.26375	0.00766997	0.19728
gene:HanXRQChr09g0260171	-2.61092	3.85167	9.25838	0.00768418	0.197339
gene:HanXRQChr14g0434791	1.31114	2.32567	9.25571	0.00769127	0.197339
gene:HanXRQChr15g0475241	-1.02736	4.65686	9.2553	0.00769237	0.197339
gene:HanXRQChr01g0029591	-1.28745	5.25858	9.24875	0.00770974	0.197613
gene:HanXRQChr11g0337001	0.782521	5.0694	9.24496	0.00771983	0.197667
gene:HanXRQChr11g0327131	-1.11313	2.56445	9.24124	0.00772974	0.197667
gene:HanXRQChr08g0217041	-2.57217	2.555	9.24039	0.00773201	0.197667
gene:HanXRQChr01g0011121	6.46509	-1.50363	10.4768	0.00777536	0.198473
gene:HanXRQChr04g0125751	4.40192	-1.08017	9.22357	0.00777704	0.198473
gene:HanXRQChr03g0065071	-1.4879	0.786671	9.21776	0.00779267	0.198532
gene:HanXRQChr03g0060721	-1.28401	2.75065	9.21545	0.00779887	0.198532
gene:HanXRQChr13g0420781	1.61036	-0.241876	9.21469	0.00780093	0.198532
gene:HanXRQChr13g0404201	-2.40382	-0.641959	9.20937	0.00781528	0.198532
gene:HanXRQChr08g0229201	-1.40676	1.76665	9.20797	0.00781905	0.198532
gene:HanXRQChr09g0258261	-0.702533	6.42301	9.20769	0.00781983	0.198532
gene:HanXRQChr06g0170361	-1.00623	2.36705	9.20208	0.00783499	0.19854
gene:HanXRQChr09g0265291	2.75563	0.0184852	9.19797	0.00784612	0.19854
gene:HanXRQChr08g0234151	2.14118	1.73189	9.19579	0.00785205	0.19854
gene:HanXRQChr17g0563191	-2.24572	-0.00670036	9.19526	0.00785349	0.19854
gene:HanXRQChr06g0184401	-3.38177	1.17516	9.19512	0.00785388	0.19854
gene:HanXRQChr03g0080211	0.642259	3.22348	9.19099	0.00786511	0.198653
gene:HanXRQChr04g0102641	-3.09518	1.23897	9.18334	0.00788592	0.199008
gene:HanXRQChr09g0256661	-6.345	-1.2616	9.54898	0.00789448	0.199053
gene:HanXRQChr08g0222851	-1.13687	2.76263	9.16917	0.0079247	0.19958
gene:HanXRQChr17g0563551	-2.96937	1.879	9.16763	0.00792894	0.19958
gene:HanXRQChr14g0451851	-1.17607	3.95372	9.1551	0.00796342	0.200277
gene:HanXRQChr11g0320251	-2.05718	0.864538	9.15075	0.00797543	0.200407
gene:HanXRQChr05g0131601	-1.60717	1.1789	9.14064	0.0080034	0.20084
gene:HanXRQChr09g0254281	-1.76775	2.8756	9.13829	0.00800994	0.20084
gene:HanXRQChr09g0270031	-5.72388	2.53742	9.13714	0.00801314	0.20084
gene:HanXRQChr01g0013911	1.6179	7.41052	9.13143	0.00802901	0.200926
gene:HanXRQChr04g0104701	1.21825	1.04502	9.131	0.0080302	0.200926
gene:HanXRQChr10g0296861	-2.07879	0.623748	9.11802	0.00806646	0.20122
gene:HanXRQChr02g0053481	0.940466	3.6552	9.11774	0.00806723	0.20122
gene:HanXRQChr15g0496521	-3.98479	-0.0979012	9.11673	0.00807007	0.20122
gene:HanXRQChr09g0277001	-0.898974	3.88048	9.11646	0.00807082	0.20122
gene:HanXRQChr01g0024791	-3.81763	4.73496	9.11056	0.00808737	0.20122
gene:HanXRQChr09g0274111	-6.26152	5.40034	9.10846	0.00809327	0.20122
gene:HanXRQChr13g0424931	-8.19433	-0.575086	9.47091	0.0080964	0.20122
gene:HanXRQChr16g0515151	-0.916612	3.70371	9.10725	0.00809666	0.20122
gene:HanXRQChr09g0243931	-6.25727	1.68717	9.69772	0.00811212	0.201339
gene:HanXRQChr05g0137611	-3.88224	-0.141427	9.09811	0.00812241	0.201339
gene:HanXRQChr13g0409611	-1.40051	3.00148	9.09609	0.00812811	0.201339
gene:HanXRQChr03g0089671	1.26866	2.52153	9.09583	0.00812884	0.201339
gene:HanXRQChr16g0502131	4.40165	-1.68624	9.45033	0.00815064	0.20171
gene:HanXRQChr02g0035741	-1.37666	5.75556	9.081	0.00817084	0.202039
gene:HanXRQChr05g0133291	-1.66052	1.31245	9.07634	0.00818408	0.202097
gene:HanXRQChr11g0341481	1.02366	3.99746	9.07535	0.00818691	0.202097
gene:HanXRQChr14g0454961	3.46702	-0.818568	9.65852	0.00821164	0.202366
gene:HanXRQChr08g0223641	-3.39455	-0.0882673	9.06478	0.00821707	0.202366
gene:HanXRQChr10g0306631	-2.25153	-0.315968	9.06328	0.00822136	0.202366
gene:HanXRQChr09g0264511	1.26497	0.328535	9.06169	0.00822589	0.202366
gene:HanXRQChr03g0067231	5.01121	2.27722	9.0595	0.00823218	0.202366
gene:HanXRQChr15g0479731	-3.39297	1.03965	9.055	0.00824508	0.202514
gene:HanXRQChr17g0539311	-1.89099	-0.320855	9.04853	0.00826366	0.202736
gene:HanXRQChr00c0234g0572761	-1.82131	0.907611	9.04233	0.00828153	0.202736
gene:HanXRQChr09g0267431	-1.60231	-0.442817	9.04062	0.00828646	0.202736
gene:HanXRQChr01g0002631	1.05079	5.09992	9.03207	0.0083112	0.202736
gene:HanXRQChr10g0314911	-4.32935	2.51964	9.03111	0.00831397	0.202736
gene:HanXRQChr14g0462941	-0.685471	4.75249	9.02745	0.00832459	0.202736
gene:HanXRQChr15g0483661	5.12852	-1.59655	9.02574	0.00832954	0.202736
gene:HanXRQChr06g0168461	2.98638	-0.46587	9.02423	0.00833392	0.202736
gene:HanXRQChr08g0230351	-1.72916	-0.19666	9.02371	0.00833543	0.202736
gene:HanXRQChr13g0397051	0.917583	3.74788	9.02286	0.0083379	0.202736
gene:HanXRQChr12g0354861	-2.01796	4.77037	9.02199	0.00834045	0.202736
gene:HanXRQChr11g0330951	-0.734005	4.9634	9.02102	0.00834327	0.202736
gene:HanXRQChr13g0391971	-4.35899	-0.730018	9.01962	0.00834733	0.202736
gene:HanXRQChr12g0358421	7.38836	-0.327933	9.60472	0.00835057	0.202736
gene:HanXRQChr05g0152691	1.44131	1.14045	9.00641	0.00838587	0.203122
gene:HanXRQChr10g0309231	3.71505	-1.17017	9.00614	0.00838666	0.203122
gene:HanXRQChr10g0314291	-1.43581	8.22741	9.00512	0.00838967	0.203122
gene:HanXRQChr03g0072091	-2.18924	-0.997728	10.2008	0.00839714	0.203122
gene:HanXRQChr09g0259361	2.72792	1.76731	8.998	0.00841054	0.203122
gene:HanXRQChr14g0443371	1.69723	2.16274	8.99782	0.00841105	0.203122
gene:HanXRQChr12g0360961	-3.38919	-1.80293	10.1912	0.00841969	0.203122
gene:HanXRQChr15g0489171	-1.97315	0.353089	8.9942	0.00842169	0.203122
gene:HanXRQChr08g0216621	-0.980023	4.05489	8.98082	0.00846112	0.203905
gene:HanXRQChr05g0139271	-3.49624	1.55336	8.97302	0.00848423	0.204046
gene:HanXRQChr17g0539451	-0.595177	4.6561	8.97248	0.00848582	0.204046
gene:HanXRQChr15g0479361	1.14567	1.92732	8.97024	0.00849246	0.204046
gene:HanXRQChr16g0510591	-2.03228	-0.351465	8.96949	0.00849468	0.204046
gene:HanXRQChr04g0125931	0.847642	3.97789	8.96359	0.00851223	0.204301
gene:HanXRQChr10g0310151	-1.9727	0.56836	8.95545	0.0085365	0.204679
gene:HanXRQChr07g0203061	-3.65239	1.22396	8.95141	0.00854856	0.204679
gene:HanXRQChr05g0147341	-1.67054	1.45705	8.95079	0.00855042	0.204679
gene:HanXRQChr17g0568801	-1.06484	4.49225	8.94806	0.00855859	0.204679
gene:HanXRQChr05g0153501	-6.36209	-0.371711	9.29887	0.00856279	0.204679
gene:HanXRQChr09g0257301	-2.39728	1.00856	8.93966	0.00858378	0.204693
gene:HanXRQChr16g0506401	-1.051	4.48396	8.93902	0.00858569	0.204693
gene:HanXRQChr08g0225291	1.33546	1.49742	8.93838	0.00858762	0.204693
gene:HanXRQChr08g0217201	1.58407	0.795657	8.9364	0.00859358	0.204693
gene:HanXRQChr13g0411161	0.709907	5.3064	8.93488	0.00859815	0.204693
gene:HanXRQChr11g0320181	-0.982351	4.14204	8.93251	0.00860528	0.204697
gene:HanXRQChr09g0262811	-5.65237	-0.586969	9.49916	0.00863118	0.205147
gene:HanXRQChr09g0255341	-1.66104	4.33874	8.91923	0.00864539	0.205319
gene:HanXRQChr01g0015941	1.49946	2.43153	8.91671	0.00865303	0.205335
gene:HanXRQChr01g0022941	7.34967	-1.17537	9.47479	0.00869749	0.20614
gene:HanXRQChr16g0524301	-2.6408	-0.0129864	8.90095	0.00870097	0.20614
gene:HanXRQChr09g0259271	-0.493691	5.96839	8.89087	0.00873177	0.206703
gene:HanXRQChr17g0547071	-8.52903	-0.157558	9.23342	0.00874829	0.206928
gene:HanXRQChr03g0080931	-0.431207	4.65409	8.88111	0.00876174	0.207057
gene:HanXRQChr05g0145591	-2.56283	2.43754	8.87834	0.00877025	0.207057
gene:HanXRQChr13g0393411	0.833572	4.10648	8.87647	0.00877601	0.207057
gene:HanXRQChr04g0112231	1.12504	1.82642	8.87307	0.00878651	0.207057
gene:HanXRQChr16g0530191	-0.569005	3.76907	8.87229	0.00878892	0.207057
gene:HanXRQChr03g0083411	-1.15317	1.25132	8.86798	0.00880222	0.20718
gene:HanXRQChr09g0277201	-1.14142	6.78122	8.86603	0.00880825	0.20718
gene:HanXRQChr08g0232971	-7.28274	0.0639937	10.0271	0.00881867	0.20726
gene:HanXRQChr09g0268081	-1.17606	0.144686	8.85703	0.00883615	0.207296
gene:HanXRQChr16g0498741	-2.46373	1.15184	8.85626	0.00883853	0.207296
gene:HanXRQChr03g0092921	-4.79063	1.26004	8.85536	0.00884133	0.207296
gene:HanXRQChr14g0439191	2.24203	2.72427	8.84298	0.00887989	0.20781
gene:HanXRQChr04g0119721	1.60855	1.58444	9.18765	0.00888077	0.20781
gene:HanXRQChr14g0431941	-2.98328	0.158699	8.84152	0.00888444	0.20781
gene:HanXRQChr05g0134161	-2.14839	-0.221464	8.82939	0.00892245	0.208492
gene:HanXRQChr11g0344391	3.43472	-1.23453	8.82461	0.00893748	0.208492
gene:HanXRQChr01g0008571	-8.14066	0.500758	9.65228	0.00894155	0.208492
gene:HanXRQChr14g0451951	-2.96603	0.895152	8.82318	0.00894195	0.208492
gene:HanXRQChr11g0325671	1.20885	4.4005	8.81992	0.00895223	0.208567
gene:HanXRQChr08g0212301	-2.01097	6.16125	8.81574	0.00896541	0.208648
gene:HanXRQChr14g0445291	-0.675998	5.72408	8.81029	0.00898264	0.208648
gene:HanXRQChr08g0231631	-4.9274	-0.625961	9.95909	0.00899055	0.208648
gene:HanXRQChr04g0125081	1.57686	-0.0667291	8.80598	0.00899628	0.208648
gene:HanXRQChr07g0193201	-3.71268	-1.17765	8.80558	0.00899754	0.208648
gene:HanXRQChr16g0517361	3.23298	3.68483	8.80289	0.00900609	0.208648
gene:HanXRQChr07g0200151	1.04087	5.00385	8.80168	0.00900993	0.208648
gene:HanXRQChr12g0355431	-3.6482	2.00078	8.80088	0.00901246	0.208648
gene:HanXRQChr10g0300071	-1.47183	3.31445	8.79527	0.0090303	0.208708
gene:HanXRQChr07g0190301	-3.29855	-1.20307	8.7916	0.00904197	0.208708
gene:HanXRQChr01g0018881	2.09552	-0.903748	8.78988	0.00904745	0.208708
gene:HanXRQChr12g0385441	-0.848054	1.80694	8.78947	0.00904877	0.208708
gene:HanXRQChr02g0049581	-1.56629	3.32681	8.78703	0.00905655	0.208708
gene:HanXRQChr17g0555001	1.63388	0.540948	8.7867	0.00905763	0.208708
gene:HanXRQChr13g0423531	-1.11953	0.882866	8.78283	0.00906999	0.20883
gene:HanXRQChr08g0228901	-4.32079	-0.667259	8.77832	0.00908442	0.208999
gene:HanXRQChr16g0523111	-5.82772	-1.2072	9.33164	0.00909929	0.209137
gene:HanXRQChr10g0298031	-1.39829	2.48085	8.77201	0.00910467	0.209137
gene:HanXRQChr05g0146561	-2.53053	1.14848	8.76936	0.00911318	0.209169
gene:HanXRQChr14g0439721	0.749883	2.86067	8.76508	0.00912695	0.209322
gene:HanXRQChr06g0172731	6.7451	-0.671623	9.3117	0.00915697	0.209769
gene:HanXRQChr07g0186831	-2.74786	4.08497	8.75403	0.00916261	0.209769
gene:HanXRQChr11g0330011	-0.49919	3.44296	8.75064	0.00917359	0.209769
gene:HanXRQChr08g0219811	-2.59449	0.379055	8.75023	0.00917493	0.209769
gene:HanXRQChr08g0209681	1.41491	1.02643	8.74298	0.00919846	0.21013
gene:HanXRQChr12g0381981	2.44902	-0.660427	8.74097	0.009205	0.21013
gene:HanXRQChr17g0559111	-5.20477	-1.20428	9.07595	0.00921389	0.21017
gene:HanXRQChr16g0515751	-0.580515	2.52553	8.73295	0.00923112	0.2104
gene:HanXRQChr16g0499401	-3.41402	6.54912	8.72838	0.00924606	0.210577
gene:HanXRQChr14g0445801	-0.623878	7.85045	8.71968	0.00927453	0.210822
gene:HanXRQChr16g0498061	-1.25694	0.886507	8.7176	0.00928137	0.210822
gene:HanXRQChr14g0462011	-2.35556	1.72566	8.71499	0.00928995	0.210822
gene:HanXRQChr14g0454641	0.748001	2.56255	8.71165	0.00930092	0.210822
gene:HanXRQChr05g0154101	-6.77771	-1.31766	9.0461	0.00930535	0.210822
gene:HanXRQChr09g0239121	-1.73736	2.34822	8.70784	0.00931347	0.210822
gene:HanXRQChr14g0449611	-1.50032	3.54053	8.70618	0.00931896	0.210822
gene:HanXRQChr10g0307551	-4.31152	-0.214887	8.70567	0.00932063	0.210822
gene:HanXRQChr09g0275191	-1.36586	3.60374	8.70547	0.0093213	0.210822
gene:HanXRQChr03g0065701	-1.94808	3.54685	8.69913	0.00934223	0.211005
gene:HanXRQChr14g0433261	0.963497	4.44115	8.69868	0.00934372	0.211005
gene:HanXRQChr10g0299931	-2.67186	0.0325652	8.69333	0.00936145	0.211243
gene:HanXRQChr15g0494271	1.37641	6.16923	8.68882	0.0093764	0.211393
gene:HanXRQChr12g0381401	-5.4428	-0.915735	8.68557	0.00938721	0.211393
gene:HanXRQChr17g0548201	2.84789	-1.30038	8.68476	0.0093899	0.211393
gene:HanXRQChr16g0524001	1.79802	1.84844	8.68267	0.00939685	0.211393
gene:HanXRQChr06g0176551	3.2792	0.560405	8.67488	0.00942284	0.211816
gene:HanXRQChr05g0133161	-1.45365	1.38658	8.67113	0.00943539	0.211879
gene:HanXRQChr11g0328331	-3.52144	4.64077	8.66606	0.00945235	0.211879
gene:HanXRQChr17g0565361	0.55925	4.20755	8.6653	0.00945491	0.211879
gene:HanXRQChr16g0527351	0.71941	5.00179	8.66442	0.00945785	0.211879
gene:HanXRQChr13g0426081	-6.89224	-1.68445	8.99536	0.00946321	0.211879
gene:HanXRQChr17g0566341	1.18022	2.19473	8.66115	0.00946883	0.211879
gene:HanXRQChr08g0228961	-4.83977	0.0701356	9.19803	0.00949394	0.212279
gene:HanXRQChr09g0245391	-0.520308	2.74496	8.64498	0.00952333	0.212644
gene:HanXRQChr07g0197511	-0.513267	5.4874	8.6445	0.00952495	0.212644
gene:HanXRQChr12g0380251	6.01437	0.500606	9.17899	0.00955179	0.212644
gene:HanXRQChr15g0490661	3.75773	0.0408173	10.1364	0.00956359	0.212644
gene:HanXRQChr17g0554241	-1.82663	0.260739	8.63063	0.00957199	0.212644
gene:HanXRQChr10g0278231	-0.635084	4.06612	8.62993	0.00957435	0.212644
gene:HanXRQChr09g0270131	-6.17776	-1.36582	9.42479	0.00957889	0.212644
gene:HanXRQChr06g0164131	-1.08807	5.93234	8.62859	0.00957891	0.212644
gene:HanXRQChr05g0142751	-1.48595	2.87372	8.62442	0.00959313	0.212644
gene:HanXRQChr03g0075771	2.81219	-0.522976	8.62278	0.00959871	0.212644
gene:HanXRQChr03g0068861	1.61234	1.97293	8.62275	0.00959883	0.212644
gene:HanXRQChr12g0380801	-0.863032	1.85431	8.6181	0.00961469	0.212644
gene:HanXRQChr17g0558411	-0.907246	3.62478	8.61564	0.0096231	0.212644
gene:HanXRQChr17g0555791	-3.05035	-0.792511	8.61537	0.00962403	0.212644
gene:HanXRQChr08g0233501	0.716704	3.85351	8.61397	0.00962882	0.212644
gene:HanXRQChr12g0354611	-1.1453	1.39801	8.61288	0.00963256	0.212644
gene:HanXRQChr17g0570471	-1.65148	0.375208	8.61245	0.00963402	0.212644
gene:HanXRQChr04g0124421	-5.49042	1.45116	8.60754	0.00965085	0.212644
gene:HanXRQChr15g0483621	-7.61818	-0.475982	8.93369	0.00965927	0.212644
gene:HanXRQChr05g0140431	-0.930372	3.36471	8.60427	0.00966209	0.212644
gene:HanXRQChr09g0241771	-3.4028	1.63765	8.60311	0.00966608	0.212644
gene:HanXRQChr09g0242891	-7.31342	-0.618927	9.70054	0.00968153	0.212644
gene:HanXRQChr13g0403281	1.90864	-0.194061	8.59665	0.00968832	0.212644
gene:HanXRQChr17g0570121	1.31052	0.114979	8.59534	0.00969284	0.212644
gene:HanXRQChr10g0283181	2.50213	-0.583751	8.59341	0.00969949	0.212644
gene:HanXRQChr13g0400631	-1.85071	3.90143	8.59196	0.00970453	0.212644
gene:HanXRQChr13g0421671	2.35077	-0.361122	8.59171	0.00970536	0.212644
gene:HanXRQChr01g0029881	2.25765	-0.582029	8.57961	0.00974729	0.213403
gene:HanXRQChr13g0402341	0.750264	2.41288	8.57213	0.0097733	0.213656
gene:HanXRQChr03g0076131	-2.69804	2.72464	8.57211	0.00977333	0.213656
gene:HanXRQChr10g0298111	-1.50124	5.06056	8.56659	0.00979261	0.213918
gene:HanXRQChr09g0244571	-0.912608	2.34658	8.56343	0.00980363	0.213968
gene:HanXRQChr05g0150801	-2.06554	2.89266	8.56151	0.00981033	0.213968
gene:HanXRQChr05g0153541	3.29057	-1.01067	9.09347	0.0098167	0.213968
gene:HanXRQChr16g0518151	1.50766	0.685472	8.55649	0.0098279	0.214053
gene:HanXRQChr11g0322881	3.02289	-0.494385	9.08211	0.00985253	0.214351
gene:HanXRQChr17g0540991	-3.48957	0.897436	8.54845	0.00985612	0.214351
gene:HanXRQChr13g0418441	1.06428	2.90897	8.53036	0.00991995	0.215579
gene:HanXRQChr12g0372511	-1.30803	0.99418	8.52291	0.00994639	0.215777
gene:HanXRQChr08g0215811	1.84511	5.10081	8.52193	0.00994987	0.215777
gene:HanXRQChr07g0193871	-0.412144	4.13908	8.52153	0.00995128	0.215777
gene:HanXRQChr13g0401981	5.53175	-0.947605	9.04884	0.00995836	0.215777
gene:HanXRQChr03g0092271	1.1736	3.79448	8.51306	0.00998143	0.215913
gene:HanXRQChr10g0309401	0.523909	5.49031	8.51112	0.00998836	0.215913
gene:HanXRQChr01g0000921	-0.771289	2.70391	8.5111	0.00998843	0.215913
gene:HanXRQChr09g0269271	1.75956	0.57216	8.50955	0.00999398	0.215913
gene:HanXRQChr16g0518891	3.20666	-0.412007	8.49839	0.0100339	0.216297
gene:HanXRQChr06g0173801	-0.474548	4.22488	8.49563	0.0100438	0.216297
gene:HanXRQChr14g0448781	1.27477	2.72568	8.49426	0.0100487	0.216297
gene:HanXRQChr17g0566441	-4.58038	3.8729	8.49262	0.0100546	0.216297
gene:HanXRQChr09g0253341	-4.00482	0.946377	8.49258	0.0100548	0.216297
gene:HanXRQChr03g0078321	3.10171	1.46864	8.49071	0.0100615	0.216297
gene:HanXRQChr05g0148841	3.38769	-1.59676	8.49023	0.0100632	0.216297
gene:HanXRQChr14g0453511	-5.5784	0.883971	8.478	0.0101074	0.21679
gene:HanXRQChr09g0245181	-0.952818	1.42178	8.4757	0.0101157	0.21679
gene:HanXRQChr03g0083321	-7.36396	-1.21188	9.24646	0.0101161	0.21679
gene:HanXRQChr13g0401051	-1.00447	2.54597	8.47367	0.0101231	0.21679
gene:HanXRQChr06g0181951	-0.62591	3.27794	8.47186	0.0101296	0.21679
gene:HanXRQChr14g0427631	2.06928	0.183697	8.47128	0.0101317	0.21679
gene:HanXRQChr04g0120461	0.660998	2.77049	8.46481	0.0101552	0.21679
gene:HanXRQChr12g0379181	-0.522284	4.22906	8.4638	0.0101589	0.21679
gene:HanXRQChr03g0063681	-2.34795	-0.44573	8.46265	0.0101631	0.21679
gene:HanXRQChr04g0122261	-2.1609	1.63442	8.4621	0.0101651	0.21679
gene:HanXRQChr07g0194641	2.91896	-0.517317	8.46152	0.0101672	0.21679
gene:HanXRQChr05g0134411	-1.64574	1.70249	8.4522	0.0102012	0.216935
gene:HanXRQChr02g0049781	-0.883619	4.66966	8.45183	0.0102026	0.216935
gene:HanXRQChr09g0264801	0.579631	3.52277	8.44819	0.0102159	0.216935
gene:HanXRQChr01g0006201	1.65551	2.81546	8.44504	0.0102274	0.216935
gene:HanXRQChr13g0424371	-4.04348	-0.308624	8.75967	0.0102382	0.216935
gene:HanXRQChr08g0213441	1.07268	3.81477	8.44186	0.0102391	0.216935
gene:HanXRQChr02g0037321	-2.49131	0.780258	8.44133	0.010241	0.216935
gene:HanXRQChr09g0269561	-4.79779	-1.04389	8.43927	0.0102486	0.216935
gene:HanXRQChr09g0269211	-0.480172	5.11545	8.43859	0.0102511	0.216935
gene:HanXRQChr10g0319641	1.13688	1.36032	8.43706	0.0102567	0.216935
gene:HanXRQChr17g0567661	-2.85849	0.742329	8.43704	0.0102568	0.216935
gene:HanXRQChr17g0541541	-4.09578	1.31071	8.43549	0.0102625	0.216935
gene:HanXRQChr02g0058431	-3.5296	3.43265	8.42996	0.0102829	0.21721
gene:HanXRQChr11g0326161	-1.49432	0.383524	8.42564	0.0102988	0.217391
gene:HanXRQChr02g0050721	-2.32653	0.402105	8.41691	0.0103312	0.217818
gene:HanXRQChr10g0281991	-2.48451	0.0971027	8.41515	0.0103377	0.217818
gene:HanXRQChr10g0314681	1.15163	1.37249	8.41276	0.0103466	0.217818
gene:HanXRQChr07g0196331	-3.1355	0.88743	8.41219	0.0103487	0.217818
gene:HanXRQChr06g0181841	-2.12807	2.19046	8.40998	0.0103569	0.217835
gene:HanXRQChr04g0096071	2.77163	-0.118679	8.72309	0.010365	0.21785
gene:HanXRQChr09g0264361	-1.27446	1.13398	8.40101	0.0103903	0.218227
gene:HanXRQChr09g0275221	-3.00129	2.50529	8.3989	0.0103982	0.218236
gene:HanXRQChr14g0446191	-0.587372	4.91072	8.39385	0.0104171	0.218476
gene:HanXRQChr10g0314281	-1.70258	8.38155	8.38959	0.0104331	0.218651
gene:HanXRQChr11g0322781	-3.85025	0.498439	8.3859	0.0104469	0.218651
gene:HanXRQChr01g0029481	-3.78644	-0.255505	8.38569	0.0104477	0.218651
gene:HanXRQChr01g0011701	1.31514	8.54154	8.37953	0.0104709	0.218793
gene:HanXRQChr10g0282821	-2.30463	5.86517	8.37759	0.0104782	0.218793
gene:HanXRQChr16g0514401	2.1179	1.83162	8.37723	0.0104795	0.218793
gene:HanXRQChr10g0302851	-0.863296	5.6149	8.37599	0.0104842	0.218793
gene:HanXRQChr14g0462001	-1.0866	1.20883	8.37381	0.0104924	0.218809
gene:HanXRQChr01g0009961	-2.78405	2.58851	8.3648	0.0105265	0.219253
gene:HanXRQChr06g0173831	-0.856388	2.35807	8.36232	0.0105359	0.219253
gene:HanXRQChr04g0126411	1.80472	1.77852	8.36228	0.0105361	0.219253
gene:HanXRQChr13g0423311	1.53658	-0.326683	8.35215	0.0105746	0.219898
gene:HanXRQChr09g0255261	2.5241	-0.164331	8.65702	0.0105985	0.220212
gene:HanXRQChr05g0157301	1.70417	1.75075	8.34313	0.010609	0.220212
gene:HanXRQChr08g0213401	0.648747	3.79966	8.3417	0.0106144	0.220212
gene:HanXRQChr14g0450831	2.5371	-0.834524	8.33864	0.0106262	0.220212
gene:HanXRQChr15g0480201	-0.560494	2.1039	8.3384	0.0106271	0.220212
gene:HanXRQChr07g0186101	-4.7745	4.19779	8.32576	0.0106756	0.220658
gene:HanXRQChr14g0446431	0.758542	3.988	8.32572	0.0106758	0.220658
gene:HanXRQChr10g0310581	-2.37313	2.27106	8.32464	0.0106799	0.220658
gene:HanXRQChr07g0204841	-3.04629	2.27928	8.32372	0.0106835	0.220658
gene:HanXRQChr12g0354131	-1.7668	3.65382	8.32305	0.0106861	0.220658
gene:HanXRQChr17g0539101	-5.13651	-0.507205	8.31948	0.0106998	0.220705
gene:HanXRQChr15g0483131	-3.55763	-1.27279	8.31856	0.0107034	0.220705
gene:HanXRQChr15g0478911	-8.99406	1.66152	8.62447	0.0107158	0.220807
gene:HanXRQChr14g0440361	-1.62089	0.0652535	8.30861	0.0107419	0.22102
gene:HanXRQChr05g0149351	2.53949	0.0490438	8.30454	0.0107577	0.22102
gene:HanXRQChr04g0112421	-2.98305	-0.668387	8.30148	0.0107695	0.22102
gene:HanXRQChr16g0507941	-1.50883	0.700518	8.30012	0.0107748	0.22102
gene:HanXRQChr06g0182331	-3.80573	-0.390747	8.29985	0.0107759	0.22102
gene:HanXRQChr14g0433031	-0.699854	2.83904	8.29892	0.0107795	0.22102
gene:HanXRQChr09g0262561	0.984807	3.29205	8.29689	0.0107874	0.22102
gene:HanXRQChr12g0372151	-0.794984	3.32864	8.29622	0.01079	0.22102
gene:HanXRQChr16g0514701	-1.26944	3.47601	8.29527	0.0107937	0.22102
gene:HanXRQChr12g0372331	-3.37909	0.0882628	8.29285	0.0108032	0.22106
gene:HanXRQChr17g0563411	-2.89255	-0.332319	8.29004	0.0108142	0.22113
gene:HanXRQChr06g0163851	0.472983	3.2762	8.28574	0.010831	0.221321
gene:HanXRQChr08g0209421	-6.03445	-1.58167	9.01929	0.0108525	0.221606
gene:HanXRQChr13g0393311	-2.93824	0.377886	8.27651	0.0108671	0.221681
gene:HanXRQChr16g0519531	-2.58636	-0.190605	8.27547	0.0108712	0.221681
gene:HanXRQChr14g0458711	-2.27446	3.02439	8.27304	0.0108808	0.221723
gene:HanXRQChr09g0276371	1.11576	2.10454	8.26461	0.010914	0.222135
gene:HanXRQChr11g0345811	-2.94219	4.12508	8.26407	0.0109162	0.222135
gene:HanXRQChr14g0459091	-0.634777	4.78026	8.25573	0.0109492	0.222343
gene:HanXRQChr08g0210641	1.68058	-0.0730032	8.25568	0.0109494	0.222343
gene:HanXRQChr17g0552801	4.25035	-0.726124	8.55993	0.0109528	0.222343
gene:HanXRQChr04g0108411	-0.590299	2.21025	8.25277	0.0109609	0.222343
gene:HanXRQChr03g0060491	-1.27168	5.57059	8.25	0.0109719	0.222343
gene:HanXRQChr02g0039261	-8.44082	-0.261842	8.55427	0.0109739	0.222343
gene:HanXRQChr05g0163021	5.46559	-0.963339	9.26926	0.0109802	0.222343
gene:HanXRQChr17g0533701	-1.00417	2.87032	8.24324	0.0109988	0.222343
gene:HanXRQChr14g0428031	-1.5707	2.95333	8.24183	0.0110044	0.222343
gene:HanXRQChr13g0401441	1.05715	0.686736	8.24179	0.0110045	0.222343
gene:HanXRQChr11g0325261	-1.51501	2.28278	8.24031	0.0110104	0.222343
gene:HanXRQChr06g0172281	0.664998	1.9504	8.23866	0.011017	0.222343
gene:HanXRQChr03g0086511	-0.966839	1.55947	8.23214	0.0110431	0.222551
gene:HanXRQChr14g0441131	-8.86489	0.671753	8.53387	0.0110503	0.222551
gene:HanXRQChr15g0467271	-2.28074	0.770913	8.22974	0.0110527	0.222551
gene:HanXRQChr02g0039331	-5.97893	0.689779	9.2455	0.0110576	0.222551
gene:HanXRQChr02g0051271	-6.68311	-0.402455	8.52667	0.0110774	0.222796
gene:HanXRQChr14g0430471	-3.39128	1.06686	8.21967	0.0110931	0.222838
gene:HanXRQChr16g0525341	0.822248	1.70043	8.21872	0.0110969	0.222838
gene:HanXRQChr02g0045411	1.10524	2.29185	8.21738	0.0111023	0.222838
gene:HanXRQChr12g0356261	-1.26164	3.32728	8.21397	0.0111161	0.222838
gene:HanXRQChr05g0141961	-4.25268	-1.36464	8.51609	0.0111173	0.222838
gene:HanXRQChr09g0254801	4.28478	-1.52927	9.21732	0.0111502	0.223346
gene:HanXRQChr12g0382591	-3.05403	-0.395795	8.20083	0.0111692	0.223574
gene:HanXRQChr12g0366231	-1.20843	2.623	8.19656	0.0111865	0.223768
gene:HanXRQChr06g0169491	-3.12641	-0.838141	8.19157	0.0112068	0.223785
gene:HanXRQChr05g0158821	-1.73241	3.7889	8.19041	0.0112115	0.223785
gene:HanXRQChr16g0519811	3.15816	-0.204091	8.18971	0.0112144	0.223785
gene:HanXRQChr09g0250001	-4.01638	-0.164471	8.18766	0.0112227	0.223785
gene:HanXRQChr05g0155471	-4.88376	-1.52266	9.19466	0.0112254	0.223785
gene:HanXRQChr13g0387961	0.535731	2.87095	8.18514	0.011233	0.223785
gene:HanXRQChr15g0478781	-1.52268	4.91414	8.18289	0.0112422	0.223816
gene:HanXRQChr05g0137871	-1.68818	2.45779	8.17814	0.0112616	0.223963
gene:HanXRQChr16g0526941	-2.19923	0.460154	8.17737	0.0112647	0.223963
gene:HanXRQChr17g0556041	-1.65293	0.0309217	8.17297	0.0112828	0.22417
gene:HanXRQChr15g0469281	0.615114	9.14802	8.16174	0.0113289	0.224935
gene:HanXRQChr11g0348241	-1.27371	5.63598	8.15628	0.0113514	0.225163
gene:HanXRQChr09g0239941	-4.46238	2.48285	8.15079	0.0113741	0.225163
gene:HanXRQChr11g0353781	1.13876	1.10916	8.15002	0.0113773	0.225163
gene:HanXRQChr15g0472711	6.41853	-1.16921	8.63826	0.0113795	0.225163
gene:HanXRQChr05g0149031	-1.11507	6.07149	8.14945	0.0113797	0.225163
gene:HanXRQChr07g0186231	3.4308	3.28274	8.14784	0.0113863	0.225163
gene:HanXRQChr17g0534251	-1.23781	0.917789	8.13924	0.011422	0.225717
gene:HanXRQChr10g0277861	-3.82144	-0.585787	8.136	0.0114355	0.225832
gene:HanXRQChr11g0339901	-0.809487	3.85118	8.12897	0.0114648	0.226259
gene:HanXRQChr03g0065841	-0.951691	3.93996	8.12561	0.0114789	0.226271
gene:HanXRQChr13g0415461	3.53408	0.414121	8.12514	0.0114808	0.226271
gene:HanXRQChr09g0244851	0.59228	2.99071	8.12031	0.0115011	0.226503
gene:HanXRQChr15g0463151	5.25499	-0.115382	8.60369	0.0115096	0.226503
gene:HanXRQChr10g0287981	-2.42238	0.705897	8.41292	0.0115157	0.226503
gene:HanXRQChr11g0324421	-3.02322	0.780952	8.11195	0.0115361	0.226515
gene:HanXRQChr17g0561271	-6.33847	-0.850436	8.40728	0.0115379	0.226515
gene:HanXRQChr08g0215351	1.25452	3.9578	8.10927	0.0115474	0.226515
gene:HanXRQChr15g0479161	1.17062	0.245226	8.10773	0.0115539	0.226515
gene:HanXRQChr13g0386711	-5.41735	2.1568	8.10753	0.0115547	0.226515
gene:HanXRQChr04g0094721	-0.540703	5.13158	8.10393	0.0115699	0.226635
gene:HanXRQChr15g0464201	-0.71017	3.85895	8.10223	0.0115771	0.226635
gene:HanXRQChr13g0386491	-2.94418	2.06617	8.1006	0.011584	0.226635
gene:HanXRQChr15g0473771	-5.64806	4.10364	8.09443	0.0116101	0.226995
gene:HanXRQChr03g0085431	-1.50396	0.702466	8.08689	0.0116421	0.227251
gene:HanXRQChr01g0027471	1.64374	1.29672	8.086	0.0116458	0.227251
gene:HanXRQChr13g0386981	0.493777	5.33944	8.08588	0.0116464	0.227251
gene:HanXRQChr17g0548041	4.9808	-0.464225	8.084	0.0116544	0.227256
gene:HanXRQChr11g0340681	5.08234	-0.935705	8.08112	0.0116666	0.227345
gene:HanXRQChr17g0552891	2.46237	-0.187043	8.07801	0.0116799	0.227366
gene:HanXRQChr15g0464281	-1.25946	4.05593	8.07557	0.0116903	0.227366
gene:HanXRQChr03g0086911	-2.62151	3.37148	8.07542	0.0116909	0.227366
gene:HanXRQChr10g0302531	-2.27069	4.68639	8.06886	0.011719	0.227601
gene:HanXRQChr02g0045681	-2.41375	0.358319	8.54648	0.0117287	0.227601
gene:HanXRQChr01g0000551	3.20126	1.31017	8.0665	0.0117291	0.227601
[truncated: 27,909 more rows]

## Sheet: CAN1vCAN3
Gene ID	logFC	logCPM	F	PValue	FDR
[truncated: 29,425 more rows]

## Sheet: TX1vTX3
Gene ID	logFC	logCPM	F	PValue	FDR
[truncated: 29,425 more rows]
