# Supplementary material for: Transcriptomics of developing wild sunflower seeds from the extreme ends of a latitudinal gradient differing in seed oil composition
Source: Plant Direct. 2022 Jul 22;6(7):e423. doi: 10.1002/pld3.423 (PMC9307388; doi:10.1002/pld3.423)
Supplement: Supplementary file 3 — Data S3. Supporting Information [file PLD3-6-e423-s003.xlsx]

## Sheet: Legend
This file contains the results of GO term enrichment analyses on several sets of differentially expressed genes. Each tab is based upon a different test for differential expression between the two groups listed in the sheet label. Included are sheets testing for GO terms enriched only within the set of genes that are upregulated in a single group of the comparison. For example, in the CAN Upregul…

## Sheet: CAN vTEX
category	over_represented_pvalue	under_represented_pvalue	numDEInCat	numInCat	term	ontology
GO:0000166	5.47143e-06	1	190	965	nucleotide binding	MF
GO:0043531	3.31749e-05	1	48	167	ADP binding	MF
GO:0006952	7.86641e-05	1	69	285	defense response	BP
GO:0016020	7.86641e-05	1	491	3010	membrane	CC
GO:0016310	0.00014307	1	144	740	phosphorylation	BP
GO:0016301	0.000150472	1	120	590	kinase activity	MF
GO:0016740	0.011167	1	136	723	transferase activity	MF
GO:0006468	0.0132494	1	155	878	protein phosphorylation	BP
GO:0005342	0.0208917	1	5	5	organic acid transmembrane transporter activity	MF
GO:0004559	0.0208917	1	8	13	alpha-mannosidase activity	MF
GO:0006013	0.0208917	1	8	13	mannose metabolic process	BP
GO:0005524	0.0208917	1	357	2313	ATP binding	MF
GO:0004672	0.0239156	1	111	601	protein kinase activity	MF
GO:0003824	0.0277873	1	64	302	catalytic activity	MF
GO:0016787	0.0284023	1	138	764	hydrolase activity	MF
GO:0030246	0.0502609	1	35	146	carbohydrate binding	MF
GO:0008152	0.0508276	1	330	2104	metabolic process	BP
GO:0015923	0.0570659	1	5	6	mannosidase activity	MF
GO:0007165	0.0614246	1	52	250	signal transduction	BP
GO:0004386	0.0900066	1	25	95	helicase activity	MF
GO:0008509	0.0952442	1	4	4	anion transmembrane transporter activity	MF
GO:0005871	0.0952442	1	19	67	kinesin complex	CC
GO:0000723	0.12309	1	9	20	telomere maintenance	BP
GO:0031418	0.12309	1	10	24	L-ascorbic acid binding	MF
GO:0015074	0.12309	1	14	42	DNA integration	BP
GO:0016114	0.12309	1	12	32	terpenoid biosynthetic process	BP
GO:0007018	0.143064	1	19	70	microtubule-based movement	BP
GO:0004185	0.144407	1	15	48	serine-type carboxypeptidase activity	MF
GO:0009631	0.161911	1	6	10	cold acclimation	BP
GO:0006517	0.179285	1	6	11	protein deglycosylation	BP
GO:0003777	0.179285	1	16	56	microtubule motor activity	MF
GO:0000118	0.191496	1	4	5	histone deacetylase complex	CC
GO:1903825	0.223834	1	5	8	organic acid transmembrane transport	BP
GO:0008017	0.223834	1	20	79	microtubule binding	MF
GO:0046429	0.223834	1	5	8	4-hydroxy-3-methylbut-2-en-1-yl diphosphate synthase activity	MF
GO:0016887	0.223834	1	27	117	ATPase activity	MF
GO:0019760	0.227445	1	5	8	glucosinolate metabolic process	BP
GO:0032508	0.248688	1	13	41	DNA duplex unwinding	BP
GO:0008652	0.249668	1	15	51	cellular amino acid biosynthetic process	BP
GO:0001106	0.286078	1	3	3
GO:0005874	0.315781	1	23	98	microtubule	CC
GO:0016491	0.321263	1	107	616	oxidoreductase activity	MF
GO:0010583	0.361728	1	11	33	response to cyclopentenone	BP
GO:0070191	0.361728	1	3	3	methionine-R-sulfoxide reductase activity	MF
GO:0003678	0.361728	1	9	25	DNA helicase activity	MF
GO:0042742	0.366506	1	28	127	defense response to bacterium	BP
GO:0044262	0.366506	1	9	25	cellular carbohydrate metabolic process	BP
GO:0005773	0.389053	1	49	252	vacuole	CC
GO:0048513	0.393773	1	7	17	animal organ development	BP
GO:0004674	0.401567	1	115	703	protein serine/threonine kinase activity	MF
GO:0019511	0.404977	1	4	6	peptidyl-proline hydroxylation	BP
GO:0051603	0.404977	1	22	93	proteolysis involved in cellular protein catabolic process	BP
GO:0006417	0.563921	1	7	18	regulation of translation	BP
GO:0016575	0.660352	1	4	7	histone deacetylation	BP
GO:0004190	0.682297	1	19	81	aspartic-type endopeptidase activity	MF
GO:0007126	0.682297	1	7	19
GO:0050992	0.691297	1	4	7	dimethylallyl diphosphate biosynthetic process	BP
GO:0030976	0.719072	1	6	15	thiamine pyrophosphate binding	MF
GO:0004656	0.719072	1	4	7	procollagen-proline 4-dioxygenase activity	MF
GO:0050737	0.719072	1	3	4	O-hydroxycinnamoyltransferase activity	MF
GO:0032776	0.719072	1	3	4	DNA methylation on cytosine	BP
GO:0006085	0.719475	1	3	4	acetyl-CoA biosynthetic process	BP
GO:0015994	0.743647	1	5	11	chlorophyll metabolic process	BP
GO:0016832	0.743647	1	3	4	aldehyde-lyase activity	MF
GO:0001732	0.743647	1	3	4	formation of cytoplasmic translation initiation complex	BP
GO:0000054	0.743647	1	3	4	ribosomal subunit export from nucleus	BP
GO:0006342	0.873505	1	22	101	chromatin silencing	BP
GO:0043231	0.904818	1	40	213	intracellular membrane-bounded organelle	CC
GO:0004872	0.904818	1	7	19
GO:0042631	0.904818	1	9	30	cellular response to water deprivation	BP
GO:0046872	0.904818	1	224	1479	metal ion binding	MF
GO:0009699	0.904818	1	4	8	phenylpropanoid biosynthetic process	BP
GO:0030163	0.904818	1	15	63	protein catabolic process	BP
GO:0003676	0.904818	1	106	657	nucleic acid binding	MF
GO:0080163	0.904818	1	6	15	regulation of protein serine/threonine phosphatase activity	BP
GO:0000819	0.904818	1	2	2	sister chromatid segregation	BP
GO:0044774	0.904818	1	2	2	mitotic DNA integrity checkpoint	BP
GO:2000112	0.904818	1	6	17	regulation of cellular macromolecule biosynthetic process	BP
GO:0009416	0.904818	1	11	41	response to light stimulus	BP
GO:0004616	0.904818	1	5	12	phosphogluconate dehydrogenase (decarboxylating) activity	MF
GO:0090308	0.904818	1	3	5	regulation of DNA methylation-dependent heterochromatin assembly	BP
GO:0000712	0.904818	1	3	5	resolution of meiotic recombination intermediates	BP
GO:0004407	0.904818	1	2	2	histone deacetylase activity	MF
GO:0008859	0.904818	1	2	2	exoribonuclease II activity	MF
GO:0009202	0.904818	1	2	2	deoxyribonucleoside triphosphate biosynthetic process	BP
GO:0016853	0.904818	1	19	86	isomerase activity	MF
GO:0007065	0.904818	1	2	2	male meiosis sister chromatid cohesion	BP
GO:0007066	0.904818	1	2	2	female meiosis sister chromatid cohesion	BP
GO:0080043	0.904818	1	20	92	quercetin 3-O-glucosyltransferase activity	MF
GO:0080044	0.904818	1	20	92	quercetin 7-O-glucosyltransferase activity	MF
GO:0006810	0.904818	1	55	312	transport	BP
GO:0030091	0.904818	1	4	8	protein repair	BP
GO:2000604	0.904818	1	2	2	negative regulation of secondary growth	BP
GO:0019544	0.904818	1	2	2	arginine catabolic process to glutamate	BP
GO:0015137	0.904818	1	2	2	citrate transmembrane transporter activity	MF
GO:0015746	0.904818	1	2	2	citrate transport	BP
GO:0004572	0.904818	1	2	2	mannosyl-oligosaccharide 1,3-1,6-alpha-mannosidase activity	MF
GO:0016023	0.904818	1	11	40
GO:0055114	0.904818	1	265	1784	oxidation-reduction process	BP
GO:0009904	0.904818	1	5	13	chloroplast accumulation movement	BP
GO:0071461	0.904818	1	2	2	cellular response to redox state	BP
GO:0009903	0.904818	1	5	13	chloroplast avoidance movement	BP
GO:0051745	0.904818	1	3	5	4-hydroxy-3-methylbut-2-en-1-yl diphosphate reductase activity	MF
GO:0031408	0.904818	1	11	43	oxylipin biosynthetic process	BP
GO:0009081	0.904818	1	3	5	branched-chain amino acid metabolic process	BP
GO:0052654	0.904818	1	3	5	L-leucine transaminase activity	MF
GO:0052655	0.904818	1	3	5	L-valine transaminase activity	MF
GO:0052656	0.904818	1	3	5	L-isoleucine transaminase activity	MF
GO:0008909	0.931646	1	2	2	isochorismate synthase activity	MF
GO:0006792	0.931646	1	2	2	regulation of sulfur utilization	BP
GO:0006733	0.931646	1	7	22
GO:0060918	0.931646	1	3	5	auxin transport	BP
GO:0016435	0.958938	1	2	2	rRNA (guanine) methyltransferase activity	MF
GO:0044723	0.970179	1	8	28
GO:0018108	0.970179	1	22	109	peptidyl-tyrosine phosphorylation	BP
GO:0047334	0.97958	1	4	9	diphosphate-fructose-6-phosphate 1-phosphotransferase activity	MF
GO:0010075	1	1	24	123	regulation of meristem growth	BP
GO:0010197	1	1	4	9	polar nucleus fusion	BP
GO:0000096	1	1	8	28	sulfur amino acid metabolic process	BP
GO:0006069	1	1	3	5	ethanol oxidation	BP
GO:0016651	1	1	3	5	oxidoreductase activity, acting on NAD(P)H	MF
GO:0019216	1	1	7	23	regulation of lipid metabolic process	BP
GO:0010427	1	1	6	17	abscisic acid binding	MF
GO:0004864	1	1	6	17	protein phosphatase inhibitor activity	MF
GO:0009607	1	1	9	32	response to biotic stimulus	BP
GO:0010359	1	1	6	19	regulation of anion channel activity	BP
GO:0008810	1	1	6	19	cellulase activity	MF
GO:0009251	1	1	4	10	glucan catabolic process	BP
GO:0044444	1	1	14	62
GO:0048765	1	1	13	59	root hair cell differentiation	BP
GO:0070588	1	1	9	35	calcium ion transmembrane transport	BP
GO:0043086	1	1	16	70	negative regulation of catalytic activity	BP
GO:0003871	1	1	3	6	5-methyltetrahydropteroyltriglutamate-homocysteine S-methyltransferase activity	MF
GO:0005720	1	1	3	6	nuclear heterochromatin	CC
GO:0044272	1	1	6	19	sulfur compound biosynthetic process	BP
GO:0048827	1	1	6	20	phyllome development	BP
GO:0030151	1	1	4	10	molybdenum ion binding	MF
GO:0000281	1	1	2	3	mitotic cytokinesis	BP
GO:0000790	1	1	8	27	nuclear chromatin	CC
GO:0006310	1	1	11	46	DNA recombination	BP
GO:0009108	1	1	7	24
GO:0005452	1	1	4	10	inorganic anion exchanger activity	MF
GO:0009117	1	1	7	24	nucleotide metabolic process	BP
GO:0004619	1	1	3	6	phosphoglycerate mutase activity	MF
GO:0046685	1	1	5	15	response to arsenic-containing substance	BP
GO:0009813	1	1	23	118	flavonoid biosynthetic process	BP
GO:0008483	1	1	7	25	transaminase activity	MF
GO:0003872	1	1	5	15	6-phosphofructokinase activity	MF
GO:0061615	1	1	5	15	glycolytic process through fructose-6-phosphate	BP
GO:0052696	1	1	21	106	flavonoid glucuronidation	BP
GO:0030170	1	1	23	122	pyridoxal phosphate binding	MF
GO:0016798	1	1	14	63	hydrolase activity, acting on glycosyl bonds	MF
GO:0000122	1	1	5	15	negative regulation of transcription by RNA polymerase II	BP
GO:0045903	1	1	3	6	positive regulation of translational fidelity	BP
GO:0019748	1	1	9	36	secondary metabolic process	BP
GO:0006261	1	1	13	59	DNA-dependent DNA replication	BP
GO:0016705	1	1	26	137	oxidoreductase activity, acting on paired donors, with incorporation or reduction of molecular oxygen	MF
GO:0009814	1	1	5	15	defense response, incompatible interaction	BP
GO:0009556	1	1	5	16	microsporogenesis	BP
GO:0010362	1	1	2	3	negative regulation of anion channel activity by blue light	BP
GO:0009898	1	1	2	3	cytoplasmic side of plasma membrane	CC
GO:0010155	1	1	10	43	regulation of proton transport	BP
GO:0048608	1	1	9	37	reproductive structure development	BP
GO:0033743	1	1	3	6	peptide-methionine (R)-S-oxide reductase activity	MF
GO:0052544	1	1	3	7	defense response by callose deposition in cell wall	BP
GO:0009821	1	1	2	3	alkaloid biosynthetic process	BP
GO:0006560	1	1	2	3	proline metabolic process	BP
GO:0008453	1	1	2	3	alanine-glyoxylate transaminase activity	MF
GO:0000234	1	1	2	3	phosphoethanolamine N-methyltransferase activity	MF
GO:0006656	1	1	2	3	phosphatidylcholine biosynthetic process	BP
GO:0004000	1	1	2	3	adenosine deaminase activity	MF
GO:0061416	1	1	2	3
GO:0007093	1	1	2	3	mitotic cell cycle checkpoint	BP
GO:0019500	1	1	2	3	cyanide catabolic process	BP
GO:0051410	1	1	2	3	detoxification of nitrogen compound	BP
GO:0008442	1	1	2	3	3-hydroxyisobutyrate dehydrogenase activity	MF
GO:0045132	1	1	10	44	meiotic chromosome segregation	BP
GO:0010223	1	1	3	7	secondary shoot formation	BP
GO:0015266	1	1	6	20
GO:0050388	1	1	2	3	uronate dehydrogenase activity	MF
GO:0004140	1	1	2	3	dephospho-CoA kinase activity	MF
GO:0019903	1	1	3	7	protein phosphatase binding	MF
GO:0004673	1	1	3	7	protein histidine kinase activity	MF
GO:0008661	1	1	3	7	1-deoxy-D-xylulose-5-phosphate synthase activity	MF
GO:0004565	1	1	8	33	beta-galactosidase activity	MF
GO:0006820	1	1	8	32	anion transport	BP
GO:0006997	1	1	3	7	nucleus organization	BP
GO:0048658	1	1	2	3	anther wall tapetum development	BP
GO:0005777	1	1	19	98	peroxisome	CC
GO:0047641	1	1	2	3	aldose-6-phosphate reductase (NADPH) activity	MF
GO:0006855	1	1	17	88	drug transmembrane transport	BP
GO:0050789	1	1	12	56	regulation of biological process	BP
GO:0031083	1	1	2	3	BLOC-1 complex	CC
GO:0033897	1	1	2	3	ribonuclease T2 activity	MF
GO:0004165	1	1	2	3	dodecenoyl-CoA delta-isomerase activity	MF
GO:0010089	1	1	9	39	xylem development	BP
GO:0006281	1	1	24	131	DNA repair	BP
GO:0008650	1	1	2	3	rRNA (uridine-2'-O-)-methyltransferase activity	MF
GO:0006561	1	1	3	7	proline biosynthetic process	BP
GO:0006491	1	1	4	12	N-glycan processing	BP
GO:0009106	1	1	7	27	lipoate metabolic process	BP
GO:0015238	1	1	13	63
GO:0019825	1	1	3	7	oxygen binding	MF
GO:0006260	1	1	12	57	DNA replication	BP
GO:0003860	1	1	2	3	3-hydroxyisobutyryl-CoA hydrolase activity	MF
GO:0010333	1	1	4	12	terpene synthase activity	MF
GO:0071944	1	1	6	22	cell periphery	CC
GO:0016036	1	1	10	46	cellular response to phosphate starvation	BP
GO:0010048	1	1	11	52	vernalization response	BP
GO:0005975	1	1	45	275	carbohydrate metabolic process	BP
GO:0030245	1	1	6	23	cellulose catabolic process	BP
GO:0048438	1	1	4	13	floral whorl development	BP
GO:0003906	1	1	3	8	DNA-(apurinic or apyrimidinic site) endonuclease activity	MF
GO:0051103	1	1	3	8	DNA ligation involved in DNA repair	BP
GO:0004602	1	1	4	12	glutathione peroxidase activity	MF
GO:0006401	1	1	3	8	RNA catabolic process	BP
GO:0004096	1	1	3	8	catalase activity	MF
GO:0019932	1	1	4	12	second-messenger-mediated signaling	BP
GO:0061025	1	1	6	22	membrane fusion	BP
GO:0016984	1	1	3	7	ribulose-bisphosphate carboxylase activity	MF
GO:0004143	1	1	3	8	diacylglycerol kinase activity	MF
GO:0007205	1	1	3	8	protein kinase C-activating G protein-coupled receptor signaling pathway	BP
GO:0030570	1	1	5	18	pectate lyase activity	MF
GO:0004180	1	1	6	23	carboxypeptidase activity	MF
GO:0004462	1	1	4	12	lactoylglutathione lyase activity	MF
GO:0008422	1	1	6	24	beta-glucosidase activity	MF
GO:0006636	1	1	15	77	unsaturated fatty acid biosynthetic process	BP
GO:0007076	1	1	2	4	mitotic chromosome condensation	BP
GO:0004854	1	1	2	4	xanthine dehydrogenase activity	MF
GO:0009115	1	1	2	4	xanthine catabolic process	BP
GO:0009742	1	1	7	30	brassinosteroid mediated signaling pathway	BP
GO:0009228	1	1	3	8	thiamine biosynthetic process	BP
GO:0004020	1	1	3	8	adenylylsulfate kinase activity	MF
GO:0005506	1	1	51	318	iron ion binding	MF
GO:0016627	1	1	3	8	oxidoreductase activity, acting on the CH-CH group of donors	MF
GO:0000162	1	1	4	13	tryptophan biosynthetic process	BP
GO:0019761	1	1	15	78	glucosinolate biosynthetic process	BP
GO:0006002	1	1	5	18	fructose 6-phosphate metabolic process	BP
GO:0032550	1	1	2	4	purine ribonucleoside binding	MF
GO:0032559	1	1	2	4	adenyl ribonucleotide binding	MF
GO:0043168	1	1	2	4	anion binding	MF
GO:0005044	1	1	2	4	scavenger receptor activity	MF
GO:0006898	1	1	2	4	receptor-mediated endocytosis	BP
GO:0008239	1	1	3	8	dipeptidyl-peptidase activity	MF
GO:0004781	1	1	2	4	sulfate adenylyltransferase (ATP) activity	MF
GO:0006367	1	1	6	23	transcription initiation from RNA polymerase II promoter	BP
GO:0044767	1	1	9	42
GO:0016833	1	1	2	4	oxo-acid-lyase activity	MF
GO:0002183	1	1	2	4	cytoplasmic translational initiation	BP
GO:0051301	1	1	20	111	cell division	BP
GO:0000226	1	1	14	75	microtubule cytoskeleton organization	BP
GO:0007050	1	1	3	8	cell cycle arrest	BP
GO:0000389	1	1	2	4	mRNA 3'-splice site recognition	BP
GO:0006325	1	1	6	25	chromatin organization	BP
GO:0047724	1	1	2	4	inosine nucleosidase activity	MF
GO:0051171	1	1	2	4	regulation of nitrogen compound metabolic process	BP
GO:0000107	1	1	2	4	imidazoleglycerol-phosphate synthase activity	MF
GO:0016049	1	1	13	67	cell growth	BP
GO:0004615	1	1	2	4	phosphomannomutase activity	MF
GO:1901006	1	1	2	4	ubiquinone-6 biosynthetic process	BP
GO:0032440	1	1	30	180	2-alkenal reductase [NAD(P)+] activity	MF
GO:0009855	1	1	11	55	determination of bilateral symmetry	BP
GO:0051903	1	1	5	18	S-(hydroxymethyl)glutathione dehydrogenase activity	MF
GO:0005366	1	1	2	4	myo-inositol:proton symporter activity	MF
GO:0015798	1	1	2	4	myo-inositol transport	BP
GO:0005856	1	1	5	19	cytoskeleton	CC
GO:0009832	1	1	13	68	plant-type cell wall biogenesis	BP
GO:0000775	1	1	2	4	chromosome, centromeric region	CC
GO:0046474	1	1	2	4	glycerophospholipid biosynthetic process	BP
GO:0098869	1	1	20	110	cellular oxidant detoxification	BP
GO:0005849	1	1	2	4	mRNA cleavage factor complex	CC
GO:0003922	1	1	2	4	GMP synthase (glutamine-hydrolyzing) activity	MF
GO:0046417	1	1	2	4	chorismate metabolic process	BP
GO:0035671	1	1	2	4	enone reductase activity	MF
GO:0035798	1	1	2	4	2-alkenal reductase (NADP+) activity	MF
GO:0008237	1	1	5	19	metallopeptidase activity	MF
GO:0006273	1	1	3	9	lagging strand elongation	BP
GO:0006766	1	1	7	30	vitamin metabolic process	BP
GO:0004733	1	1	2	4	pyridoxamine-phosphate oxidase activity	MF
GO:0030490	1	1	2	4	maturation of SSU-rRNA	BP
GO:0009882	1	1	3	9	blue light photoreceptor activity	MF
GO:0006979	1	1	21	117	response to oxidative stress	BP
GO:0005996	1	1	2	4	monosaccharide metabolic process	BP
GO:0010992	1	1	2	4	ubiquitin recycling	BP
GO:0043209	1	1	2	4	myelin sheath	CC
GO:0009072	1	1	7	30	aromatic amino acid family metabolic process	BP
GO:0004553	1	1	23	131	hydrolase activity, hydrolyzing O-glycosyl compounds	MF
GO:0002755	1	1	2	4	MyD88-dependent toll-like receptor signaling pathway	BP
GO:0034134	1	1	2	4	toll-like receptor 2 signaling pathway	BP
GO:0034138	1	1	2	4	toll-like receptor 3 signaling pathway	BP
GO:0034142	1	1	2	4	toll-like receptor 4 signaling pathway	BP
GO:0034146	1	1	2	4	toll-like receptor 5 signaling pathway	BP
GO:0048439	1	1	8	37	flower morphogenesis	BP
GO:0000453	1	1	3	8	enzyme-directed rRNA 2'-O-methylation	BP
GO:0009532	1	1	2	4	plastid stroma	CC
GO:0019003	1	1	2	4	GDP binding	MF
GO:0010216	1	1	3	9	maintenance of DNA methylation	BP
GO:0004337	1	1	2	4	geranyltranstransferase activity	MF
GO:0033384	1	1	2	4	geranyl diphosphate biosynthetic process	BP
GO:0045337	1	1	2	4	farnesyl diphosphate biosynthetic process	BP
GO:0015369	1	1	3	9	calcium:proton antiporter activity	MF
GO:0010067	1	1	3	9	procambium histogenesis	BP
GO:0009738	1	1	22	127	abscisic acid-activated signaling pathway	BP
GO:0009626	1	1	4	14	plant-type hypersensitive response	BP
GO:0000105	1	1	4	14	histidine biosynthetic process	BP
GO:0043900	1	1	6	25	regulation of multi-organism process	BP
GO:0005388	1	1	5	20	calcium transmembrane transporter activity, phosphorylative mechanism	MF
GO:0004713	1	1	4	14	protein tyrosine kinase activity	MF
GO:0010051	1	1	9	44	xylem and phloem pattern formation	BP
GO:0006574	1	1	2	4	valine catabolic process	BP
GO:0004622	1	1	3	9	lysophospholipase activity	MF
GO:0009862	1	1	13	68	systemic acquired resistance, salicylic acid mediated signaling pathway	BP
GO:0016572	1	1	6	26	histone phosphorylation	BP
GO:0016117	1	1	14	75	carotenoid biosynthetic process	BP
GO:0045490	1	1	9	44	pectin catabolic process	BP
GO:0004866	1	1	3	8	endopeptidase inhibitor activity	MF
GO:0009524	1	1	6	26	phragmoplast	CC
GO:0032549	1	1	3	10	ribonucleoside binding	MF
GO:0071004	1	1	5	20	U2-type prespliceosome	CC
GO:0051453	1	1	4	15	regulation of intracellular pH	BP
GO:0050662	1	1	13	68
GO:0006333	1	1	6	25	chromatin assembly or disassembly	BP
GO:0008553	1	1	4	15	proton-exporting ATPase activity, phosphorylative mechanism	MF
GO:0000786	1	1	18	91	nucleosome	CC
GO:0018106	1	1	5	21	peptidyl-histidine phosphorylation	BP
GO:0016702	1	1	4	15	oxidoreductase activity, acting on single donors with incorporation of molecular oxygen, incorporation of two atoms of oxygen	MF
GO:0044451	1	1	1	1
GO:0055029	1	1	1	1	nuclear DNA-directed RNA polymerase complex	CC
GO:0006378	1	1	4	15	mRNA polyadenylation	BP
GO:0009944	1	1	7	33	polarity specification of adaxial/abaxial axis	BP
GO:0006418	1	1	6	26	tRNA aminoacylation for protein translation	BP
GO:0015630	1	1	3	10	microtubule cytoskeleton	CC
GO:0044430	1	1	3	10
GO:0007049	1	1	8	38	cell cycle	BP
GO:0051127	1	1	2	5	positive regulation of actin nucleation	BP
GO:0003910	1	1	3	10	DNA ligase (ATP) activity	MF
GO:0060154	1	1	1	1
GO:0000165	1	1	22	132	MAPK cascade	BP
GO:0006508	1	1	67	443	proteolysis	BP
GO:0004134	1	1	2	5	4-alpha-glucanotransferase activity	MF
GO:0055081	1	1	1	1	anion homeostasis	BP
GO:0019684	1	1	9	44	photosynthesis, light reaction	BP
GO:0060148	1	1	1	1	positive regulation of posttranscriptional gene silencing	BP
GO:0010181	1	1	9	45	FMN binding	MF
GO:0033263	1	1	1	1	CORVET complex	CC
GO:0042144	1	1	1	1	vacuole fusion, non-autophagic	BP
GO:0010165	1	1	1	1	response to X-ray	BP
GO:0044611	1	1	2	5	nuclear pore inner ring	CC
GO:0010233	1	1	1	1	phloem transport	BP
GO:0010241	1	1	2	5	ent-kaurene oxidation to kaurenoic acid	BP
GO:0034426	1	1	1	1	etioplast membrane	CC
GO:0009095	1	1	1	1	aromatic amino acid family biosynthetic process, prephenate pathway	BP
GO:0009851	1	1	2	5	auxin biosynthetic process	BP
GO:0080041	1	1	1	1	ADP-ribose pyrophosphohydrolase activity	MF
GO:0004855	1	1	1	1	xanthine oxidase activity	MF
GO:0016903	1	1	1	1	oxidoreductase activity, acting on the aldehyde or oxo group of donors	MF
GO:0010328	1	1	2	5	auxin influx transmembrane transporter activity	MF
GO:0060919	1	1	2	5	auxin influx	BP
GO:0005227	1	1	1	1	calcium activated cation channel activity	MF
GO:0001158	1	1	1	1
GO:0052906	1	1	1	1	tRNA (guanine(37)-N(1))-methyltransferase activity	MF
GO:0061598	1	1	1	1	molybdopterin adenylyltransferase activity	MF
GO:0061599	1	1	1	1	molybdopterin molybdotransferase activity	MF
GO:0030276	1	1	3	10	clathrin binding	MF
GO:0015103	1	1	1	1	inorganic anion transmembrane transporter activity	MF
GO:0010291	1	1	1	1	carotene beta-ring hydroxylase activity	MF
GO:0016972	1	1	1	1	thiol oxidase activity	MF
GO:0008026	1	1	4	15
GO:0016166	1	1	1	1	phytoene dehydrogenase activity	MF
GO:0042817	1	1	1	1	pyridoxal metabolic process	BP
GO:0052856	1	1	1	1	NADHX epimerase activity	MF
GO:0052857	1	1	1	1	NADPHX epimerase activity	MF
GO:0009700	1	1	1	1	indole phytoalexin biosynthetic process	BP
GO:0008949	1	1	1	1	oxalyl-CoA decarboxylase activity	MF
GO:0008419	1	1	1	1	RNA lariat debranching enzyme activity	MF
GO:0004399	1	1	1	1	histidinol dehydrogenase activity	MF
GO:0031593	1	1	2	5	polyubiquitin modification-dependent protein binding	MF
GO:0008153	1	1	1	1	para-aminobenzoic acid biosynthetic process	BP
GO:0008696	1	1	1	1	4-amino-4-deoxychorismate lyase activity	MF
GO:0051669	1	1	1	1	fructan beta-fructosidase activity	MF
GO:0006154	1	1	1	1	adenosine catabolic process	BP
GO:0043103	1	1	1	1	hypoxanthine salvage	BP
GO:0046103	1	1	1	1	inosine biosynthetic process	BP
GO:0004555	1	1	1	1	alpha,alpha-trehalase activity	MF
GO:0005993	1	1	1	1	trehalose catabolic process	BP
GO:0008972	1	1	1	1	phosphomethylpyrimidine kinase activity	MF
GO:0050247	1	1	1	1	raucaffricine beta-glucosidase activity	MF
GO:0050506	1	1	1	1	vomilenine glucosyltransferase activity	MF
GO:0042425	1	1	1	1	choline biosynthetic process	BP
GO:0048528	1	1	1	1	post-embryonic root development	BP
GO:0048262	1	1	1	1	determination of dorsal/ventral asymmetry	BP
GO:0004334	1	1	1	1	fumarylacetoacetase activity	MF
GO:0006572	1	1	1	1	tyrosine catabolic process	BP
GO:0004587	1	1	1	1	ornithine-oxo-acid transaminase activity	MF
GO:0006593	1	1	1	1	ornithine catabolic process	BP
GO:0010121	1	1	1	1	arginine catabolic process to proline via ornithine	BP
GO:0008641	1	1	1	1	ubiquitin-like modifier activating enzyme activity	MF
GO:0071219	1	1	1	1	cellular response to molecule of bacterial origin	BP
GO:0047012	1	1	1	1	sterol-4-alpha-carboxylate 3-dehydrogenase (decarboxylating) activity	MF
GO:0006909	1	1	1	1	phagocytosis	BP
GO:0035096	1	1	1	1	larval midgut cell programmed cell death	BP
GO:0048515	1	1	1	1	spermatid differentiation	BP
GO:0061024	1	1	1	1	membrane organization	BP
GO:0016567	1	1	45	293	protein ubiquitination	BP
GO:0000910	1	1	3	10	cytokinesis	BP
GO:0008285	1	1	1	1	negative regulation of cell population proliferation	BP
GO:0046677	1	1	1	1	response to antibiotic	BP
GO:0052667	1	1	1	1	phosphomethylethanolamine N-methyltransferase activity	MF
GO:0018788	1	1	1	1	atrazine chlorohydrolase activity	MF
GO:0019700	1	1	1	1	organic phosphonate catabolic process	BP
GO:0050270	1	1	1	1	S-adenosylhomocysteine deaminase activity	MF
GO:0006849	1	1	1	1	plasma membrane pyruvate transport	BP
GO:0050833	1	1	1	1	pyruvate transmembrane transporter activity	MF
GO:0008398	1	1	1	1	sterol 14-demethylase activity	MF
GO:0006811	1	1	8	39	ion transport	BP
GO:0017121	1	1	1	1	plasma membrane phospholipid scrambling	BP
GO:0017128	1	1	1	1	phospholipid scramblase activity	MF
GO:0010270	1	1	1	1	photosystem II oxygen evolving complex assembly	BP
GO:0042800	1	1	1	1	histone methyltransferase activity (H3-K4 specific)	MF
GO:0009978	1	1	1	1	allene oxide synthase activity	MF
GO:0019373	1	1	1	1	epoxygenase P450 pathway	BP
GO:0015145	1	1	1	1	monosaccharide transmembrane transporter activity	MF
GO:0015749	1	1	1	1	monosaccharide transmembrane transport	BP
GO:0004077	1	1	1	1	biotin-[acetyl-CoA-carboxylase] ligase activity	MF
GO:0043687	1	1	11	58	post-translational protein modification	BP
GO:0008643	1	1	8	39	carbohydrate transport	BP
GO:0003909	1	1	1	1	DNA ligase activity	MF
GO:0015105	1	1	1	1	arsenite transmembrane transporter activity	MF
GO:0015700	1	1	1	1	arsenite transport	BP
GO:0080138	1	1	1	1
GO:1990234	1	1	1	1	transferase complex	CC
GO:0004003	1	1	3	10
GO:0036094	1	1	1	1	small molecule binding	MF
GO:0009346	1	1	1	1	citrate lyase complex	CC
GO:0009268	1	1	1	1	response to pH	BP
GO:0004846	1	1	1	1	urate oxidase activity	MF
GO:0019628	1	1	1	1	urate catabolic process	BP
GO:0070084	1	1	1	1	protein initiator methionine removal	BP
GO:0005887	1	1	21	127	integral component of plasma membrane	CC
GO:0004053	1	1	1	1	arginase activity	MF
GO:0006591	1	1	1	1	ornithine metabolic process	BP
GO:0009445	1	1	1	1	putrescine metabolic process	BP
GO:0050896	1	1	19	112	response to stimulus	BP
GO:0050630	1	1	1	1	(iso)eugenol O-methyltransferase activity	MF
GO:0004032	1	1	1	1	alditol:NADP+ 1-oxidoreductase activity	MF
GO:0005901	1	1	1	1	caveola	CC
GO:0010114	1	1	9	45	response to red light	BP
GO:0003858	1	1	1	1	3-hydroxybutyrate dehydrogenase activity	MF
GO:0052739	1	1	1	1	phosphatidylserine 1-acylhydrolase activity	MF
GO:0052740	1	1	1	1	1-acyl-2-lysophosphatidylserine acylhydrolase activity	MF
GO:0010014	1	1	11	60	meristem initiation	BP
GO:0008311	1	1	1	1	double-stranded DNA 3'-5' exodeoxyribonuclease activity	MF
GO:0030388	1	1	1	1	fructose 1,6-bisphosphate metabolic process	BP
GO:0010286	1	1	9	43	heat acclimation	BP
GO:0008299	1	1	7	33	isoprenoid biosynthetic process	BP
GO:0005884	1	1	2	5	actin filament	CC
GO:0042177	1	1	1	1	negative regulation of protein catabolic process	BP
GO:0035494	1	1	1	1	SNARE complex disassembly	BP
GO:0009595	1	1	6	27	detection of biotic stimulus	BP
GO:0004561	1	1	1	1	alpha-N-acetylglucosaminidase activity	MF
GO:0048244	1	1	1	1	phytanoyl-CoA dioxygenase activity	MF
GO:0016812	1	1	1	1	hydrolase activity, acting on carbon-nitrogen (but not peptide) bonds, in cyclic amides	MF
GO:0016868	1	1	1	1	intramolecular transferase activity, phosphotransferases	MF
GO:0009407	1	1	18	102	toxin catabolic process	BP
GO:0005704	1	1	1	1	polytene chromosome band	CC
GO:0048471	1	1	2	5	perinuclear region of cytoplasm	CC
GO:0006546	1	1	7	33	glycine catabolic process	BP
GO:0040029	1	1	4	16	regulation of gene expression, epigenetic	BP
GO:0045309	1	1	1	1	protein phosphorylated amino acid binding	MF
GO:0018580	1	1	1	1	nitronate monooxygenase activity	MF
GO:0004748	1	1	2	5	ribonucleoside-diphosphate reductase activity, thioredoxin disulfide as acceptor	MF
GO:0005971	1	1	2	5	ribonucleoside-diphosphate reductase complex	CC
GO:0009263	1	1	2	5	deoxyribonucleotide biosynthetic process	BP
GO:0006596	1	1	2	5	polyamine biosynthetic process	BP
GO:0004106	1	1	2	5	chorismate mutase activity	MF
GO:0016688	1	1	3	10	L-ascorbate peroxidase activity	MF
GO:0071435	1	1	1	1
GO:0002196	1	1	1	1	Ser-tRNA(Ala) hydrolase activity	MF
GO:0035174	1	1	1	1	histone serine kinase activity	MF
GO:0035404	1	1	1	1	histone-serine phosphorylation	BP
GO:0010297	1	1	2	5	heteropolysaccharide binding	MF
GO:0003960	1	1	3	10	NADPH:quinone reductase activity	MF
GO:0008517	1	1	1	1	folic acid transmembrane transporter activity	MF
GO:0050221	1	1	1	1	prostaglandin-E2 9-reductase activity	MF
GO:0007252	1	1	1	1	I-kappaB phosphorylation	BP
GO:0008384	1	1	1	1	IkappaB kinase activity	MF
GO:0006334	1	1	13	64	nucleosome assembly	BP
GO:0045145	1	1	1	1	single-stranded DNA 5'-3' exodeoxyribonuclease activity	MF
GO:0052624	1	1	1	1	2-phytyl-1,4-naphthoquinone methyltransferase activity	MF
GO:0019144	1	1	1	1	ADP-sugar diphosphatase activity	MF
GO:0004402	1	1	6	28	histone acetyltransferase activity	MF
GO:0007141	1	1	2	5	male meiosis I	BP
GO:0010119	1	1	6	28	regulation of stomatal movement	BP
GO:0043039	1	1	1	1	tRNA aminoacylation	BP
GO:0019835	1	1	1	1	cytolysis	BP
GO:0033993	1	1	1	1	response to lipid	BP
GO:0071423	1	1	4	16	malate transmembrane transport	BP
GO:0015391	1	1	1	1	nucleobase:cation symporter activity	MF
GO:0033386	1	1	1	1	geranylgeranyl diphosphate biosynthetic process	BP
GO:0004848	1	1	1	1	ureidoglycolate hydrolase activity	MF
GO:0032877	1	1	1	1	positive regulation of DNA endoreduplication	BP
GO:0045793	1	1	1	1	positive regulation of cell size	BP
GO:0051781	1	1	1	1	positive regulation of cell division	BP
GO:0022900	1	1	5	20	electron transport chain	BP
GO:0004735	1	1	1	1	pyrroline-5-carboxylate reductase activity	MF
GO:0048544	1	1	5	21	recognition of pollen	BP
GO:0006754	1	1	4	16	ATP biosynthetic process	BP
GO:0016620	1	1	3	10	oxidoreductase activity, acting on the aldehyde or oxo group of donors, NAD or NADP as acceptor	MF
GO:0016573	1	1	7	34	histone acetylation	BP
GO:0047364	1	1	1	1	desulfoglucosinolate sulfotransferase activity	MF
GO:0047085	1	1	1	1	hydroxyphenylacetonitrile 2-monooxygenase activity	MF
GO:0050592	1	1	1	1	4-hydroxyphenylacetaldehyde oxime monooxygenase activity	MF
GO:0000731	1	1	1	1	DNA synthesis involved in DNA repair	BP
GO:0042372	1	1	2	5	phylloquinone biosynthetic process	BP
GO:0033730	1	1	1	1	arogenate dehydrogenase (NADP+) activity	MF
GO:0000186	1	1	10	54	activation of MAPKK activity	BP
GO:0004857	1	1	6	25	enzyme inhibitor activity	MF
GO:0005516	1	1	20	122	calmodulin binding	MF
GO:0004308	1	1	1	1	exo-alpha-sialidase activity	MF
GO:0001093	1	1	1	1	TFIIB-class transcription factor binding	MF
GO:0052865	1	1	1	1	1-deoxy-D-xylulose 5-phosphate biosynthetic process	BP
GO:0034009	1	1	1	1	isoprene synthase activity	MF
GO:0080027	1	1	1	1	response to herbivore	BP
GO:0008574	1	1	3	11	ATP-dependent microtubule motor activity, plus-end-directed	MF
GO:0004150	1	1	1	1	dihydroneopterin aldolase activity	MF
GO:0046656	1	1	1	1	folic acid biosynthetic process	BP
GO:0080031	1	1	2	5	methyl salicylate esterase activity	MF
GO:0016297	1	1	1	1	acyl-[acyl-carrier-protein] hydrolase activity	MF
GO:0006289	1	1	5	22	nucleotide-excision repair	BP
GO:0000272	1	1	6	28	polysaccharide catabolic process	BP
GO:0032780	1	1	1	1	negative regulation of ATPase activity	BP
GO:0042030	1	1	1	1	ATPase inhibitor activity	MF
GO:0008809	1	1	1	1	carnitine racemase activity	MF
GO:0000724	1	1	9	47	double-strand break repair via homologous recombination	BP
GO:0000902	1	1	8	41	cell morphogenesis	BP
GO:0005618	1	1	40	257	cell wall	CC
GO:0007155	1	1	11	63	cell adhesion	BP
GO:0008413	1	1	1	1	8-oxo-7,8-dihydroguanosine triphosphate pyrophosphatase activity	MF
GO:0019177	1	1	1	1	dihydroneopterin triphosphate pyrophosphohydrolase activity	MF
GO:0035539	1	1	1	1	8-oxo-7,8-dihydrodeoxyguanosine triphosphate pyrophosphatase activity	MF
GO:0052386	1	1	1	1	cell wall thickening	BP
GO:0019745	1	1	5	22	pentacyclic triterpenoid biosynthetic process	BP
GO:0007131	1	1	11	62	reciprocal meiotic recombination	BP
GO:0019219	1	1	4	17	regulation of nucleobase-containing compound metabolic process	BP
GO:0003878	1	1	1	1	ATP citrate synthase activity	MF
GO:0009058	1	1	11	61	biosynthetic process	BP
GO:0004715	1	1	12	68	non-membrane spanning protein tyrosine kinase activity	MF
GO:0046835	1	1	7	35	carbohydrate phosphorylation	BP
GO:0008865	1	1	3	11	fructokinase activity	MF
GO:0007062	1	1	13	76	sister chromatid cohesion	BP
GO:0006086	1	1	3	11	acetyl-CoA biosynthetic process from pyruvate	BP
GO:0004865	1	1	1	1	protein serine/threonine phosphatase inhibitor activity	MF
GO:0032515	1	1	1	1	negative regulation of phosphoprotein phosphatase activity	BP
GO:0019253	1	1	3	10	reductive pentose-phosphate cycle	BP
GO:0046777	1	1	22	139	protein autophosphorylation	BP
GO:0004714	1	1	6	29	transmembrane receptor protein tyrosine kinase activity	MF
GO:0005623	1	1	14	79
GO:2000377	1	1	3	11	regulation of reactive oxygen species metabolic process	BP
GO:0003917	1	1	2	6	DNA topoisomerase type I (single strand cut, ATP-independent) activity	MF
GO:0009408	1	1	18	107	response to heat	BP
GO:0010033	1	1	5	23	response to organic substance	BP
GO:0009986	1	1	2	6	cell surface	CC
GO:0097526	1	1	3	10	spliceosomal tri-snRNP complex	CC
GO:0051537	1	1	9	47	2 iron, 2 sulfur cluster binding	MF
GO:0005977	1	1	2	6	glycogen metabolic process	BP
GO:0008327	1	1	3	11	methyl-CpG binding	MF
GO:0050897	1	1	7	35	cobalt ion binding	MF
GO:0016747	1	1	13	74	transferase activity, transferring acyl groups other than amino-acyl groups	MF
GO:0048367	1	1	7	36	shoot system development	BP
GO:0005976	1	1	2	6	polysaccharide metabolic process	BP
GO:0001101	1	1	5	23	response to acid chemical	BP
GO:0015131	1	1	2	6	oxaloacetate transmembrane transporter activity	MF
GO:1902356	1	1	2	6	oxaloacetate(2-) transmembrane transport	BP
GO:0048443	1	1	8	43	stamen development	BP
GO:0015995	1	1	16	94	chlorophyll biosynthetic process	BP
GO:0001887	1	1	2	6	selenium compound metabolic process	BP
GO:0009331	1	1	2	6	glycerol-3-phosphate dehydrogenase complex	CC
GO:0005986	1	1	2	6	sucrose biosynthetic process	BP
GO:0004049	1	1	2	6	anthranilate synthase activity	MF
GO:0005643	1	1	8	43	nuclear pore	CC
GO:0006999	1	1	2	6	nuclear pore organization	BP
GO:0051731	1	1	2	6	polynucleotide 5'-hydroxyl-kinase activity	MF
GO:0090063	1	1	2	6	positive regulation of microtubule nucleation	BP
GO:0004356	1	1	3	11	glutamate-ammonia ligase activity	MF
GO:0006542	1	1	3	11	glutamine biosynthetic process	BP
GO:0004497	1	1	24	146	monooxygenase activity	MF
GO:0045010	1	1	11	65	actin nucleation	BP
GO:0042273	1	1	6	27	ribosomal large subunit biogenesis	BP
GO:0005096	1	1	6	30	GTPase activator activity	MF
GO:0071014	1	1	2	6	post-mRNA release spliceosomal complex	CC
GO:0033612	1	1	2	6	receptor serine/threonine kinase binding	MF
GO:0016788	1	1	15	87	hydrolase activity, acting on ester bonds	MF
GO:0046654	1	1	2	6	tetrahydrofolate biosynthetic process	BP
GO:0004683	1	1	11	63	calmodulin-dependent protein kinase activity	MF
GO:0007140	1	1	2	6	male meiotic nuclear division	BP
GO:0000466	1	1	2	6	maturation of 5.8S rRNA from tricistronic rRNA transcript (SSU-rRNA, 5.8S rRNA, LSU-rRNA)	BP
GO:0009644	1	1	19	115	response to high light intensity	BP
GO:0030036	1	1	3	12	actin cytoskeleton organization	BP
GO:0019853	1	1	2	6	L-ascorbic acid biosynthetic process	BP
GO:0010287	1	1	5	23	plastoglobule	CC
GO:0009846	1	1	5	24	pollen germination	BP
GO:0019288	1	1	26	164	isopentenyl diphosphate biosynthetic process, methylerythritol 4-phosphate pathway	BP
GO:0009815	1	1	2	6	1-aminocyclopropane-1-carboxylate oxidase activity	MF
GO:0006306	1	1	14	84	DNA methylation	BP
GO:0042823	1	1	2	6	pyridoxal phosphate biosynthetic process	BP
GO:0006563	1	1	3	12	L-serine metabolic process	BP
GO:0045493	1	1	3	12	xylan catabolic process	BP
GO:0010026	1	1	2	6	trichome differentiation	BP
GO:0006750	1	1	2	6	glutathione biosynthetic process	BP
GO:0001676	1	1	3	12	long-chain fatty acid metabolic process	BP
GO:0000783	1	1	3	12	nuclear telomere cap complex	CC
GO:0009707	1	1	5	24	chloroplast outer membrane	CC
GO:0015140	1	1	3	12	malate transmembrane transporter activity	MF
GO:0004161	1	1	2	6	dimethylallyltranstransferase activity	MF
GO:0031305	1	1	3	11	integral component of mitochondrial inner membrane	CC
GO:0009266	1	1	10	56	response to temperature stimulus	BP
GO:0009688	1	1	3	12	abscisic acid biosynthetic process	BP
GO:0009887	1	1	9	51	animal organ morphogenesis	BP
GO:0005654	1	1	6	30	nucleoplasm	CC
GO:0044702	1	1	7	37
GO:0044206	1	1	3	12	UMP salvage	BP
GO:0048653	1	1	7	37	anther development	BP
GO:0016758	1	1	6	29	transferase activity, transferring hexosyl groups	MF
GO:0015297	1	1	13	78	antiporter activity	MF
GO:0044765	1	1	4	18
GO:0009931	1	1	10	58	calcium-dependent protein serine/threonine kinase activity	MF
GO:0030150	1	1	5	23	protein import into mitochondrial matrix	BP
GO:0009411	1	1	3	12	response to UV	BP
GO:0048856	1	1	9	51	anatomical structure development	BP
GO:0006879	1	1	3	12	cellular iron ion homeostasis	BP
GO:0010218	1	1	8	44	response to far red light	BP
GO:0099402	1	1	2	7	plant organ development	BP
GO:0004709	1	1	9	52	MAP kinase kinase kinase activity	MF
GO:0010304	1	1	5	25	PSII associated light-harvesting complex II catabolic process	BP
GO:0010205	1	1	2	7	photoinhibition	BP
GO:0000919	1	1	2	7	cell plate assembly	BP
GO:0016174	1	1	2	7	NAD(P)H oxidase H2O2-forming activity	MF
GO:0004722	1	1	14	86	protein serine/threonine phosphatase activity	MF
GO:0010052	1	1	2	6	guard cell differentiation	BP
GO:0004675	1	1	2	7	transmembrane receptor protein serine/threonine kinase activity	MF
GO:0007178	1	1	2	7	transmembrane receptor protein serine/threonine kinase signaling pathway	BP
GO:0030904	1	1	3	12	retromer complex	CC
GO:0003724	1	1	2	7	RNA helicase activity	MF
GO:0008381	1	1	3	13	mechanosensitive ion channel activity	MF
GO:0051049	1	1	2	7	regulation of transport	BP
GO:0019637	1	1	2	7	organophosphate metabolic process	BP
GO:1902626	1	1	2	6	assembly of large subunit precursor of preribosome	BP
GO:0008283	1	1	14	83	cell population proliferation	BP
GO:0004467	1	1	2	7	long-chain fatty acid-CoA ligase activity	MF
GO:0005536	1	1	2	7	glucose binding	MF
GO:0051119	1	1	4	18	sugar transmembrane transporter activity	MF
GO:0008756	1	1	2	7	o-succinylbenzoate-CoA ligase activity	MF
GO:0016818	1	1	2	7	hydrolase activity, acting on acid anhydrides, in phosphorus-containing anhydrides	MF
GO:0071010	1	1	3	12	prespliceosome	CC
GO:0005545	1	1	2	7	1-phosphatidylinositol binding	MF
GO:0048268	1	1	2	7	clathrin coat assembly	BP
GO:0016847	1	1	2	7	1-aminocyclopropane-1-carboxylate synthase activity	MF
GO:0042218	1	1	2	7	1-aminocyclopropane-1-carboxylate biosynthetic process	BP
GO:0010007	1	1	1	2	magnesium chelatase complex	CC
GO:0009785	1	1	3	13	blue light signaling pathway	BP
GO:0031209	1	1	2	7	SCAR complex	CC
GO:0000779	1	1	1	2	condensed chromosome, centromeric region	CC
GO:0000799	1	1	1	2	nuclear condensin complex	CC
GO:0010032	1	1	1	2	meiotic chromosome condensation	BP
GO:0003958	1	1	2	7	NADPH-hemoprotein reductase activity	MF
GO:0003691	1	1	3	13	double-stranded telomeric DNA binding	MF
GO:0009611	1	1	18	112	response to wounding	BP
GO:0034498	1	1	1	2	early endosome to Golgi transport	BP
GO:1990071	1	1	1	2	TRAPPII protein complex	CC
GO:0046912	1	1	2	7	transferase activity, transferring acyl groups, acyl groups converted into alkyl on transfer	MF
GO:0005956	1	1	2	7	protein kinase CK2 complex	CC
GO:0045859	1	1	2	7	regulation of protein kinase activity	BP
GO:0007267	1	1	7	38	cell-cell signaling	BP
GO:0000796	1	1	1	2	condensin complex	CC
GO:0071012	1	1	2	7	catalytic step 1 spliceosome	CC
GO:0043966	1	1	1	2	histone H3 acetylation	BP
GO:0032204	1	1	5	26	regulation of telomere maintenance	BP
GO:0043247	1	1	5	26	telomere maintenance in response to DNA damage	BP
GO:0004812	1	1	5	25	aminoacyl-tRNA ligase activity	MF
GO:0045910	1	1	1	2	negative regulation of DNA recombination	BP
GO:0004348	1	1	1	2	glucosylceramidase activity	MF
GO:0006680	1	1	1	2	glucosylceramide catabolic process	BP
GO:0009536	1	1	27	172	plastid	CC
GO:0030732	1	1	1	2	methionine S-methyltransferase activity	MF
GO:0010212	1	1	3	13	response to ionizing radiation	BP
GO:0017038	1	1	1	2	protein import	BP
GO:0009750	1	1	11	66	response to fructose	BP
GO:0004499	1	1	2	7	N,N-dimethylaniline monooxygenase activity	MF
GO:0015288	1	1	2	7	porin activity	MF
GO:0046930	1	1	2	7	pore complex	CC
GO:0035542	1	1	1	2	regulation of SNARE complex assembly	BP
GO:0005576	1	1	36	234	extracellular region	CC
GO:0031538	1	1	1	2	negative regulation of anthocyanin metabolic process	BP
GO:0045597	1	1	1	2	positive regulation of cell differentiation	BP
GO:0016874	1	1	60	416	ligase activity	MF
GO:0007143	1	1	1	2	female meiotic nuclear division	BP
GO:0030247	1	1	3	13	polysaccharide binding	MF
GO:0009045	1	1	1	2	xylose isomerase activity	MF
GO:0000390	1	1	1	2	spliceosomal complex disassembly	BP
GO:0071008	1	1	1	2	U2-type post-mRNA release spliceosomal complex	CC
GO:0016901	1	1	1	2	oxidoreductase activity, acting on the CH-OH group of donors, quinone or similar compound as acceptor	MF
GO:0004766	1	1	2	7	spermidine synthase activity	MF
GO:0004789	1	1	1	2	thiamine-phosphate diphosphorylase activity	MF
GO:0008716	1	1	1	2	D-alanine-D-alanine ligase activity	MF
GO:0042300	1	1	1	2	beta-amyrin synthase activity	MF
GO:0006633	1	1	14	87	fatty acid biosynthetic process	BP
GO:0048523	1	1	2	7	negative regulation of cellular process	BP
GO:0042744	1	1	15	93	hydrogen peroxide catabolic process	BP
GO:0010068	1	1	1	2	protoderm histogenesis	BP
GO:0048645	1	1	1	2	animal organ formation	BP
GO:0004329	1	1	1	2	formate-tetrahydrofolate ligase activity	MF
GO:0004485	1	1	1	2	methylcrotonoyl-CoA carboxylase activity	MF
GO:0006072	1	1	1	2	glycerol-3-phosphate metabolic process	BP
GO:0006127	1	1	1	2	glycerophosphate shuttle	BP
GO:0052591	1	1	1	2	sn-glycerol-3-phosphate:ubiquinone-8 oxidoreductase activity	MF
GO:0009808	1	1	1	2	lignin metabolic process	BP
GO:0050614	1	1	1	2	delta24-sterol reductase activity	MF
GO:0010430	1	1	1	2	fatty acid omega-oxidation	BP
GO:0046593	1	1	1	2	mandelonitrile lyase activity	MF
GO:0004445	1	1	1	2	inositol-polyphosphate 5-phosphatase activity	MF
GO:0052658	1	1	1	2	inositol-1,4,5-trisphosphate 5-phosphatase activity	MF
GO:0052659	1	1	1	2	inositol-1,3,4,5-tetrakisphosphate 5-phosphatase activity	MF
GO:0003842	1	1	1	2	1-pyrroline-5-carboxylate dehydrogenase activity	MF
GO:0009507	1	1	114	797	chloroplast	CC
GO:0015139	1	1	1	2	alpha-ketoglutarate transmembrane transporter activity	MF
GO:0015742	1	1	1	2	alpha-ketoglutarate transport	BP
GO:0008802	1	1	1	2	betaine-aldehyde dehydrogenase activity	MF
GO:0004021	1	1	1	2	L-alanine:2-oxoglutarate aminotransferase activity	MF
GO:0004597	1	1	1	2	peptide-aspartate beta-dioxygenase activity	MF
GO:0016131	1	1	1	2	brassinosteroid metabolic process	BP
GO:2000024	1	1	2	7	regulation of leaf development	BP
GO:0010400	1	1	1	2	rhamnogalacturonan I side chain metabolic process	BP
GO:1902000	1	1	1	2	homogentisate catabolic process	BP
GO:0060776	1	1	1	2	simple leaf morphogenesis	BP
GO:0006723	1	1	1	2	cuticle hydrocarbon biosynthetic process	BP
GO:0043447	1	1	1	2	alkane biosynthetic process	BP
GO:0006541	1	1	6	32	glutamine metabolic process	BP
GO:0032545	1	1	1	2	CURI complex	CC
GO:0034456	1	1	1	2	UTP-C complex	CC
GO:0050422	1	1	1	2	strictosidine beta-glucosidase activity	MF
GO:0033186	1	1	1	2	CAF-1 complex	CC
GO:0043157	1	1	1	2	response to cation stress	BP
GO:0071732	1	1	1	2	cellular response to nitric oxide	BP
GO:0042286	1	1	1	2	glutamate-1-semialdehyde 2,1-aminomutase activity	MF
GO:2001141	1	1	1	2	regulation of RNA biosynthetic process	BP
GO:0046688	1	1	1	2	response to copper ion	BP
GO:0071013	1	1	9	51	catalytic step 2 spliceosome	CC
GO:0050307	1	1	1	2	sucrose-phosphate phosphatase activity	MF
GO:0006659	1	1	1	2	phosphatidylserine biosynthetic process	BP
GO:0009877	1	1	1	2	nodulation	BP
GO:0004357	1	1	1	2	glutamate-cysteine ligase activity	MF
GO:0004325	1	1	1	2	ferrochelatase activity	MF
GO:0000448	1	1	1	2	cleavage in ITS2 between 5.8S rRNA and LSU-rRNA of tricistronic rRNA transcript (SSU-rRNA, 5.8S rRNA, LSU-rRNA)	BP
GO:0004842	1	1	27	182	ubiquitin-protein transferase activity	MF
GO:0061503	1	1	1	2	tRNA threonylcarbamoyladenosine dehydratase	MF
GO:0061504	1	1	1	2	cyclic threonylcarbamoyladenosine biosynthetic process	BP
GO:0033741	1	1	1	2	adenylyl-sulfate reductase (glutathione) activity	MF
GO:0042171	1	1	1	2	lysophosphatidic acid acyltransferase activity	MF
GO:0055089	1	1	1	2	fatty acid homeostasis	BP
GO:0055091	1	1	1	2	phospholipid homeostasis	BP
GO:0070328	1	1	1	2	triglyceride homeostasis	BP
GO:0006570	1	1	1	2	tyrosine metabolic process	BP
GO:0070988	1	1	1	2	demethylation	BP
GO:0009705	1	1	11	66	plant-type vacuole membrane	CC
GO:0015992	1	1	11	66
GO:0008482	1	1	1	2	sulfite oxidase activity	MF
GO:0010477	1	1	1	2	response to sulfur dioxide	BP
GO:0016831	1	1	2	7	carboxy-lyase activity	MF
GO:0003972	1	1	1	2	RNA ligase (ATP) activity	MF
GO:0004113	1	1	1	2	2',3'-cyclic-nucleotide 3'-phosphodiesterase activity	MF
GO:0004400	1	1	1	2	histidinol-phosphate transaminase activity	MF
GO:0000053	1	1	1	2	argininosuccinate metabolic process	BP
GO:0004055	1	1	1	2	argininosuccinate synthase activity	MF
GO:0046482	1	1	4	19	para-aminobenzoic acid metabolic process	BP
GO:0001053	1	1	1	2
GO:0046029	1	1	2	7	mannitol dehydrogenase activity	MF
GO:0006065	1	1	1	2	UDP-glucuronate biosynthetic process	BP
GO:0006784	1	1	1	2	heme A biosynthetic process	BP
GO:0008535	1	1	1	2	respiratory chain complex IV assembly	BP
GO:0016653	1	1	1	2	oxidoreductase activity, acting on NAD(P)H, heme protein as acceptor	MF
GO:0006148	1	1	1	2	inosine catabolic process	BP
GO:0004566	1	1	1	2	beta-glucuronidase activity	MF
GO:0032991	1	1	2	7	protein-containing complex	CC
GO:0005488	1	1	37	254	binding	MF
GO:0090355	1	1	1	2	positive regulation of auxin metabolic process	BP
GO:0090358	1	1	1	2	positive regulation of tryptophan metabolic process	BP
GO:0008897	1	1	1	2	holo-[acyl-carrier-protein] synthase activity	MF
GO:0006144	1	1	1	2	purine nucleobase metabolic process	BP
GO:0051724	1	1	1	2	NAD transmembrane transporter activity	MF
GO:0004038	1	1	1	2	allantoinase activity	MF
GO:0006145	1	1	1	2	purine nucleobase catabolic process	BP
GO:0047215	1	1	1	2	indole-3-acetate beta-glucosyltransferase activity	MF
GO:0052381	1	1	1	2	tRNA dimethylallyltransferase activity	MF
GO:0060771	1	1	1	2	phyllotactic patterning	BP
GO:0048213	1	1	1	2	Golgi vesicle prefusion complex stabilization	BP
GO:0006218	1	1	1	2	uridine catabolic process	BP
GO:0047622	1	1	1	2	adenosine nucleosidase activity	MF
GO:0072585	1	1	1	2	xanthosine nucleotidase activity	MF
GO:0004048	1	1	1	2	anthranilate phosphoribosyltransferase activity	MF
GO:0010025	1	1	4	20	wax biosynthetic process	BP
GO:0006875	1	1	1	2	cellular metal ion homeostasis	BP
GO:0000922	1	1	1	2	spindle pole	CC
GO:0006828	1	1	1	2	manganese ion transport	BP
GO:0016530	1	1	1	2	metallochaperone activity	MF
GO:0008615	1	1	1	2	pyridoxine biosynthetic process	BP
GO:0046910	1	1	5	26	pectinesterase inhibitor activity	MF
GO:0015884	1	1	1	2	folic acid transport	BP
GO:0010604	1	1	1	2	positive regulation of macromolecule metabolic process	BP
GO:0031324	1	1	1	2	negative regulation of cellular metabolic process	BP
GO:0035065	1	1	1	2	regulation of histone acetylation	BP
GO:0008270	1	1	163	1188	zinc ion binding	MF
GO:0010102	1	1	1	2	lateral root morphogenesis	BP
GO:0016614	1	1	7	40	oxidoreductase activity, acting on CH-OH group of donors	MF
GO:1900994	1	1	1	2	(-)-secologanin biosynthetic process	BP
GO:0035445	1	1	1	2	borate transmembrane transport	BP
GO:0050275	1	1	1	2	scopoletin glucosyltransferase activity	MF
GO:0002229	1	1	1	2	defense response to oomycetes	BP
GO:0009554	1	1	2	7	megasporogenesis	BP
GO:0050017	1	1	1	2	L-3-cyanoalanine synthase activity	MF
GO:0016328	1	1	1	2	lateral plasma membrane	CC
GO:0090567	1	1	1	2	reproductive shoot system development	BP
GO:0009298	1	1	1	2	GDP-mannose biosynthetic process	BP
GO:0033849	1	1	1	2	chrysanthemyl diphosphate synthase activity	MF
GO:0033851	1	1	1	2	lavandulyl diphosphate synthase activity	MF
GO:0071818	1	1	1	2	BAT3 complex	CC
GO:0004034	1	1	1	2	aldose 1-epimerase activity	MF
GO:0019318	1	1	1	2	hexose metabolic process	BP
GO:0035101	1	1	2	7	FACT complex	CC
GO:0043625	1	1	1	2	delta DNA polymerase complex	CC
GO:1902456	1	1	1	2	regulation of stomatal opening	BP
GO:0004550	1	1	2	7	nucleoside diphosphate kinase activity	MF
GO:0006165	1	1	2	7	nucleoside diphosphate phosphorylation	BP
GO:0006183	1	1	2	7	GTP biosynthetic process	BP
GO:0006228	1	1	2	7	UTP biosynthetic process	BP
GO:0006241	1	1	2	7	CTP biosynthetic process	BP
GO:0004470	1	1	1	2	malic enzyme activity	MF
GO:0003941	1	1	1	2	L-serine ammonia-lyase activity	MF
GO:0008721	1	1	1	2	D-serine ammonia-lyase activity	MF
GO:0030378	1	1	1	2	serine racemase activity	MF
GO:0070179	1	1	1	2	D-serine biosynthetic process	BP
GO:0016458	1	1	4	20	gene silencing	BP
GO:0046686	1	1	19	121	response to cadmium ion	BP
GO:0015807	1	1	1	2	L-amino acid transport	BP
GO:1900871	1	1	1	2	chloroplast mRNA modification	BP
GO:0007010	1	1	12	76	cytoskeleton organization	BP
GO:1901671	1	1	1	2	positive regulation of superoxide dismutase activity	BP
GO:0008806	1	1	1	2	carboxymethylenebutenolidase activity	MF
GO:0010487	1	1	1	2	thermospermine synthase activity	MF
GO:0004452	1	1	1	2	isopentenyl-diphosphate delta-isomerase activity	MF
GO:0044436	1	1	1	2
GO:0030288	1	1	1	2	outer membrane-bounded periplasmic space	CC
GO:0030243	1	1	5	27	cellulose metabolic process	BP
GO:0000038	1	1	4	20	very long-chain fatty acid metabolic process	BP
GO:0000070	1	1	1	2	mitotic sister chromatid segregation	BP
GO:0016407	1	1	1	2	acetyltransferase activity	MF
GO:0034089	1	1	1	2	establishment of meiotic sister chromatid cohesion	BP
GO:0060772	1	1	1	2	leaf phyllotactic patterning	BP
GO:0016855	1	1	1	2	racemase and epimerase activity, acting on amino acids and derivatives	MF
GO:0015086	1	1	1	2	cadmium ion transmembrane transporter activity	MF
GO:0033043	1	1	2	8	regulation of organelle organization	BP
GO:0034414	1	1	1	2	tRNA 3'-trailer cleavage, endonucleolytic	BP
GO:0042781	1	1	1	2	3'-tRNA processing endoribonuclease activity	MF
GO:0046406	1	1	1	2	magnesium protoporphyrin IX methyltransferase activity	MF
GO:0003985	1	1	1	2	acetyl-CoA C-acetyltransferase activity	MF
GO:0050589	1	1	1	2	leucocyanidin oxygenase activity	MF
GO:0050242	1	1	1	2	pyruvate, phosphate dikinase activity	MF
GO:0008236	1	1	5	25	serine-type peptidase activity	MF
GO:0036455	1	1	1	2	iron-sulfur transferase activity	MF
GO:0001881	1	1	1	2	receptor recycling	BP
GO:0004665	1	1	1	2	prephenate dehydrogenase (NADP+) activity	MF
GO:0008977	1	1	1	2	prephenate dehydrogenase (NAD+) activity	MF
GO:1900424	1	1	1	2	regulation of defense response to bacterium	BP
GO:0000080	1	1	1	2	mitotic G1 phase	BP
GO:0000084	1	1	1	2	mitotic S phase	BP
GO:0000090	1	1	1	2	mitotic anaphase	BP
GO:0000423	1	1	1	2	mitophagy	BP
GO:0000715	1	1	1	2	nucleotide-excision repair, DNA damage recognition	BP
GO:0002223	1	1	1	2	stimulatory C-type lectin receptor signaling pathway	BP
GO:0002479	1	1	1	2	antigen processing and presentation of exogenous peptide antigen via MHC class I, TAP-dependent	BP
GO:0006977	1	1	1	2	DNA damage response, signal transduction by p53 class mediator resulting in cell cycle arrest	BP
GO:0007173	1	1	1	2	epidermal growth factor receptor signaling pathway	BP
GO:0007179	1	1	1	2	transforming growth factor beta receptor signaling pathway	BP
GO:0007220	1	1	1	2	Notch receptor processing	BP
GO:0007249	1	1	1	2	I-kappaB kinase/NF-kappaB signaling	BP
GO:0007254	1	1	1	2	JNK cascade	BP
GO:0007265	1	1	1	2	Ras protein signal transduction	BP
GO:0007411	1	1	1	2	axon guidance	BP
GO:0008286	1	1	1	2	insulin receptor signaling pathway	BP
GO:0008543	1	1	1	2	fibroblast growth factor receptor signaling pathway	BP
GO:0010803	1	1	1	2	regulation of tumor necrosis factor-mediated signaling pathway	BP
GO:0010939	1	1	1	2	regulation of necrotic cell death	BP
GO:0019068	1	1	1	2	virion assembly	BP
GO:0019082	1	1	1	2	viral protein processing	BP
GO:0030512	1	1	1	2	negative regulation of transforming growth factor beta receptor signaling pathway	BP
GO:0030666	1	1	1	2	endocytic vesicle membrane	CC
GO:0032480	1	1	1	2	negative regulation of type I interferon production	BP
GO:0032481	1	1	1	2	positive regulation of type I interferon production	BP
GO:0033209	1	1	1	2	tumor necrosis factor-mediated signaling pathway	BP
GO:0033683	1	1	1	2	nucleotide-excision repair, DNA incision	BP
GO:0034162	1	1	1	2	toll-like receptor 9 signaling pathway	BP
GO:0034166	1	1	1	2	toll-like receptor 10 signaling pathway	BP
GO:0035666	1	1	1	2	TRIF-dependent toll-like receptor signaling pathway	BP
GO:0038061	1	1	1	2	NIK/NF-kappaB signaling	BP
GO:0038095	1	1	1	2	Fc-epsilon receptor signaling pathway	BP
GO:0038123	1	1	1	2	toll-like receptor TLR1:TLR2 signaling pathway	BP
GO:0038124	1	1	1	2	toll-like receptor TLR6:TLR2 signaling pathway	BP
GO:0042059	1	1	1	2	negative regulation of epidermal growth factor receptor signaling pathway	BP
GO:0042769	1	1	1	2	DNA damage response, detection of DNA damage	BP
GO:0043065	1	1	1	2	positive regulation of apoptotic process	BP
GO:0043123	1	1	1	2	positive regulation of I-kappaB kinase/NF-kappaB signaling	BP
GO:0048010	1	1	1	2	vascular endothelial growth factor receptor signaling pathway	BP
GO:0048011	1	1	1	2	neurotrophin TRK receptor signaling pathway	BP
GO:0050852	1	1	1	2	T cell receptor signaling pathway	BP
GO:0051092	1	1	1	2	positive regulation of NF-kappaB transcription factor activity	BP
GO:0051436	1	1	1	2
GO:0051437	1	1	1	2
GO:0061418	1	1	1	2	regulation of transcription from RNA polymerase II promoter in response to hypoxia	BP
GO:0070266	1	1	1	2	necroptotic process	BP
GO:0070423	1	1	1	2	nucleotide-binding oligomerization domain containing signaling pathway	BP
GO:0070911	1	1	1	2	global genome nucleotide-excision repair	BP
GO:0070987	1	1	1	2	error-free translesion synthesis	BP
GO:0075733	1	1	1	2	intracellular transport of virus	BP
GO:0090090	1	1	1	2	negative regulation of canonical Wnt signaling pathway	BP
GO:0090263	1	1	1	2	positive regulation of canonical Wnt signaling pathway	BP
GO:0097190	1	1	1	2	apoptotic signaling pathway	BP
GO:0050829	1	1	1	2	defense response to Gram-negative bacterium	BP
GO:0009405	1	1	1	2	pathogenesis	BP
GO:0005673	1	1	1	2	transcription factor TFIIE complex	CC
GO:0009579	1	1	14	82	thylakoid	CC
GO:0004527	1	1	5	26	exonuclease activity	MF
GO:0000155	1	1	5	28	phosphorelay sensor kinase activity	MF
GO:0008824	1	1	1	2	cyanate hydratase activity	MF
GO:0009440	1	1	1	2	cyanate catabolic process	BP
GO:0035999	1	1	3	14	tetrahydrofolate interconversion	BP
GO:0009790	1	1	8	46	embryo development	BP
GO:0009860	1	1	7	40	pollen tube growth	BP
GO:0031990	1	1	1	2	mRNA export from nucleus in response to heat stress	BP
GO:0034402	1	1	1	2	recruitment of 3'-end processing factors to RNA polymerase II holoenzyme complex	BP
GO:0080186	1	1	1	2	developmental vegetative growth	BP
GO:0016150	1	1	1	2	translation release factor activity, codon nonspecific	MF
GO:0072344	1	1	1	2	rescue of stalled ribosome	BP
GO:0004845	1	1	1	2	uracil phosphoribosyltransferase activity	MF
GO:0006223	1	1	1	2	uracil salvage	BP
GO:0004360	1	1	1	2	glutamine-fructose-6-phosphate transaminase (isomerizing) activity	MF
GO:0016759	1	1	1	2	cellulose synthase activity	MF
GO:0048440	1	1	6	33	carpel development	BP
GO:0006203	1	1	1	2	dGTP catabolic process	BP
GO:0051020	1	1	1	2	GTPase binding	MF
GO:0005384	1	1	2	7	manganese ion transmembrane transporter activity	MF
GO:0010054	1	1	1	2	trichoblast differentiation	BP
GO:0016209	1	1	1	2	antioxidant activity	MF
GO:0050515	1	1	1	2	4-(cytidine 5'-diphospho)-2-C-methyl-D-erythritol kinase activity	MF
GO:0010964	1	1	1	2	regulation of heterochromatin assembly by small RNA	BP
GO:0005839	1	1	4	19	proteasome core complex	CC
GO:0047894	1	1	1	2	flavonol 3-sulfotransferase activity	MF
GO:0007144	1	1	1	2	female meiosis I	BP
GO:0007250	1	1	1	2	activation of NF-kappaB-inducing kinase activity	BP
GO:0008585	1	1	1	2	female gonad development	BP
GO:0021888	1	1	1	2	hypothalamus gonadotrophin-releasing hormone neuron development	BP
GO:0034154	1	1	1	2	toll-like receptor 7 signaling pathway	BP
GO:0035419	1	1	1	2
GO:0035681	1	1	1	2	toll-like receptor 15 signaling pathway	BP
GO:0035682	1	1	1	2	toll-like receptor 21 signaling pathway	BP
GO:0060613	1	1	1	2	fat pad development	BP
GO:0072520	1	1	1	2	seminiferous tubule development	BP
GO:0097009	1	1	1	2	energy homeostasis	BP
GO:0017056	1	1	3	14	structural constituent of nuclear pore	MF
GO:0008318	1	1	1	2	protein prenyltransferase activity	MF
GO:0033549	1	1	1	2	MAP kinase phosphatase activity	MF
GO:0004316	1	1	3	13	3-oxoacyl-[acyl-carrier-protein] reductase (NADPH) activity	MF
GO:0006094	1	1	18	119	gluconeogenesis	BP
GO:0015078	1	1	4	19	proton transmembrane transporter activity	MF
GO:0033044	1	1	7	42	regulation of chromosome organization	BP
GO:0009044	1	1	2	8	xylan 1,4-beta-xylosidase activity	MF
GO:0031222	1	1	2	8	arabinan catabolic process	BP
GO:0007276	1	1	2	8	gamete generation	BP
GO:0005313	1	1	2	8	L-glutamate transmembrane transporter activity	MF
GO:0001678	1	1	2	8	cellular glucose homeostasis	BP
GO:0004340	1	1	2	8	glucokinase activity	MF
GO:0019158	1	1	2	8	mannokinase activity	MF
GO:0051156	1	1	2	8	glucose 6-phosphate metabolic process	BP
GO:0019199	1	1	3	14	transmembrane receptor protein kinase activity	MF
GO:0050521	1	1	1	2	alpha-glucan, water dikinase activity	MF
GO:0043186	1	1	1	2	P granule	CC
GO:0034719	1	1	2	7	SMN-Sm protein complex	CC
GO:0090333	1	1	2	8	regulation of stomatal closure	BP
GO:0000148	1	1	3	16	1,3-beta-D-glucan synthase complex	CC
GO:0003843	1	1	3	16	1,3-beta-D-glucan synthase activity	MF
GO:0006075	1	1	3	16	(1->3)-beta-D-glucan biosynthetic process	BP
GO:0009888	1	1	5	28	tissue development	BP
GO:0048046	1	1	30	204	apoplast	CC
GO:0008233	1	1	26	168	peptidase activity	MF
GO:0008515	1	1	2	8	sucrose transmembrane transporter activity	MF
GO:0015770	1	1	2	8	sucrose transport	BP
GO:0030136	1	1	2	8	clathrin-coated vesicle	CC
GO:0009686	1	1	3	14	gibberellin biosynthetic process	BP
GO:0071805	1	1	8	49	potassium ion transmembrane transport	BP
GO:0033116	1	1	1	2	endoplasmic reticulum-Golgi intermediate compartment membrane	CC
GO:0071555	1	1	28	194	cell wall organization	BP
GO:0016973	1	1	3	14	poly(A)+ mRNA export from nucleus	BP
GO:0030687	1	1	3	14	preribosome, large subunit precursor	CC
GO:0003854	1	1	2	8	3-beta-hydroxy-delta5-steroid dehydrogenase activity	MF
GO:0019887	1	1	2	8	protein kinase regulator activity	MF
GO:0046939	1	1	5	26	nucleotide phosphorylation	BP
GO:0003899	1	1	7	41	DNA-directed 5'-3' RNA polymerase activity	MF
GO:0005732	1	1	3	13	small nucleolar ribonucleoprotein complex	CC
GO:0010344	1	1	1	2	seed oilbody biogenesis	BP
GO:0004623	1	1	2	8	phospholipase A2 activity	MF
GO:0019375	1	1	7	42	galactolipid biosynthetic process	BP
GO:0009678	1	1	2	8	pyrophosphate hydrolysis-driven proton transmembrane transporter activity	MF
GO:0006139	1	1	5	27	nucleobase-containing compound metabolic process	BP
GO:0005779	1	1	2	8	integral component of peroxisomal membrane	CC
GO:0030599	1	1	6	34	pectinesterase activity	MF
GO:0016602	1	1	2	8	CCAAT-binding factor complex	CC
GO:0090527	1	1	1	3	actin filament reorganization	BP
GO:0071586	1	1	2	8	CAAX-box protein processing	BP
GO:0015824	1	1	6	33	proline transport	BP
GO:0010440	1	1	3	14	stomatal lineage progression	BP
GO:0015937	1	1	2	8	coenzyme A biosynthetic process	BP
GO:0030307	1	1	1	3	positive regulation of cell growth	BP
GO:0000911	1	1	14	94	cytokinesis by cell plate formation	BP
GO:0006950	1	1	23	151	response to stress	BP
GO:0019031	1	1	2	8	viral envelope	CC
GO:0030145	1	1	5	27	manganese ion binding	MF
GO:0048441	1	1	2	8	petal development	BP
GO:0010498	1	1	9	57	proteasomal protein catabolic process	BP
GO:0009733	1	1	14	89	response to auxin	BP
GO:0097428	1	1	2	8	protein maturation by iron-sulfur cluster transfer	BP
GO:0042538	1	1	8	48	hyperosmotic salinity response	BP
GO:0016569	1	1	4	21	covalent chromatin modification	BP
GO:0002213	1	1	2	8	defense response to insect	BP
GO:0005719	1	1	2	8	nuclear euchromatin	CC
GO:1902589	1	1	5	29
GO:0010200	1	1	15	97	response to chitin	BP
GO:0003950	1	1	4	21	NAD+ ADP-ribosyltransferase activity	MF
GO:0034399	1	1	4	22	nuclear periphery	CC
GO:0006526	1	1	3	15	arginine biosynthetic process	BP
GO:0019252	1	1	16	106	starch biosynthetic process	BP
GO:0023014	1	1	10	65	signal transduction by protein phosphorylation	BP
GO:0016757	1	1	24	163	transferase activity, transferring glycosyl groups	MF
GO:0071596	1	1	1	3	ubiquitin-dependent protein catabolic process via the N-end rule pathway	BP
GO:0032544	1	1	2	8	plastid translation	BP
GO:0033365	1	1	2	8	protein localization to organelle	BP
GO:0016772	1	1	2	9	transferase activity, transferring phosphorus-containing groups	MF
GO:0045727	1	1	3	15	positive regulation of translation	BP
GO:0000023	1	1	12	78	maltose metabolic process	BP
GO:0019104	1	1	2	9	DNA N-glycosylase activity	MF
GO:0044464	1	1	10	65
GO:0010363	1	1	17	114	regulation of plant-type hypersensitive response	BP
GO:0045735	1	1	6	34	nutrient reservoir activity	MF
GO:0005739	1	1	84	600	mitochondrion	CC
GO:0038199	1	1	2	9	ethylene receptor activity	MF
GO:0009958	1	1	4	22	positive gravitropism	BP
GO:0051601	1	1	2	9	exocyst localization	BP
GO:0009800	1	1	2	9	cinnamic acid biosynthetic process	BP
GO:0045548	1	1	2	9	phenylalanine ammonia-lyase activity	MF
GO:0019432	1	1	4	22	triglyceride biosynthetic process	BP
GO:0045087	1	1	5	29	innate immune response	BP
GO:0004372	1	1	2	9	glycine hydroxymethyltransferase activity	MF
GO:0006544	1	1	2	9	glycine metabolic process	BP
GO:0001172	1	1	2	9	transcription, RNA-templated	BP
GO:0003968	1	1	2	9	RNA-directed 5'-3' RNA polymerase activity	MF
GO:0031348	1	1	14	93	negative regulation of defense response	BP
GO:0035304	1	1	10	63	regulation of protein dephosphorylation	BP
GO:0043234	1	1	3	15
GO:0004031	1	1	1	3	aldehyde oxidase activity	MF
GO:0043269	1	1	4	22	regulation of ion transport	BP
GO:0004642	1	1	1	3	phosphoribosylformylglycinamidine synthase activity	MF
GO:0004697	1	1	2	9	protein kinase C activity	MF
GO:0033383	1	1	2	9	geranyl diphosphate metabolic process	BP
GO:0034008	1	1	2	9	R-linalool synthase activity	MF
GO:0003830	1	1	2	9	beta-1,4-mannosylglycoprotein 4-beta-N-acetylglucosaminyltransferase activity	MF
GO:0009941	1	1	53	378	chloroplast envelope	CC
GO:0051567	1	1	11	73	histone H3-K9 methylation	BP
GO:0042393	1	1	8	50	histone binding	MF
GO:0004427	1	1	3	15	inorganic diphosphatase activity	MF
GO:0004814	1	1	2	9	arginine-tRNA ligase activity	MF
GO:0006420	1	1	2	9	arginyl-tRNA aminoacylation	BP
GO:0008705	1	1	1	3	methionine synthase activity	MF
GO:0050667	1	1	1	3	homocysteine metabolic process	BP
GO:0051304	1	1	1	3	chromosome separation	BP
GO:0005509	1	1	39	273	calcium ion binding	MF
GO:0004591	1	1	1	3	oxoglutarate dehydrogenase (succinyl-transferring) activity	MF
GO:0009704	1	1	2	9	de-etiolation	BP
GO:0016337	1	1	1	3
GO:0000003	1	1	1	3	reproduction	BP
GO:2001295	1	1	1	3	malonyl-CoA biosynthetic process	BP
GO:0007020	1	1	7	44	microtubule nucleation	BP
GO:0048354	1	1	1	3	mucilage biosynthetic process involved in seed coat development	BP
GO:0033177	1	1	1	3	proton-transporting two-sector ATPase complex, proton-transporting domain	CC
GO:0015079	1	1	4	23	potassium ion transmembrane transporter activity	MF
GO:0009836	1	1	1	3	fruit ripening, climacteric	BP
GO:0035514	1	1	1	3	DNA demethylase activity	MF
GO:0006567	1	1	2	9	threonine catabolic process	BP
GO:0043170	1	1	2	9	macromolecule metabolic process	BP
GO:0005776	1	1	1	3	autophagosome	CC
GO:0010445	1	1	1	3	nuclear dicing body	CC
GO:2000011	1	1	1	3	regulation of adaxial/abaxial pattern formation	BP
GO:0000974	1	1	2	9	Prp19 complex	CC
GO:0048869	1	1	1	3	cellular developmental process	BP
GO:0000176	1	1	3	15	nuclear exosome (RNase complex)	CC
GO:0010157	1	1	1	3	response to chlorate	BP
GO:0017049	1	1	1	3	GTP-Rho binding	MF
GO:0010405	1	1	1	3	arabinogalactan protein metabolic process	BP
GO:0018258	1	1	1	3	protein O-linked glycosylation via hydroxyproline	BP
GO:0043967	1	1	1	3	histone H4 acetylation	BP
GO:0010109	1	1	1	3	regulation of photosynthesis	BP
GO:0005249	1	1	4	23	voltage-gated potassium channel activity	MF
GO:0004350	1	1	1	3	glutamate-5-semialdehyde dehydrogenase activity	MF
GO:0043153	1	1	1	3	entrainment of circadian clock by photoperiod	BP
GO:0048451	1	1	4	23	petal formation	BP
GO:0048453	1	1	4	23	sepal formation	BP
GO:0015423	1	1	1	3	ATPase-coupled maltose transmembrane transporter activity	MF
GO:0015768	1	1	1	3	maltose transport	BP
GO:0031957	1	1	1	3	very long-chain fatty acid-CoA ligase activity	MF
GO:0046027	1	1	1	3	phospholipid:diacylglycerol acyltransferase activity	MF
GO:0004815	1	1	1	3	aspartate-tRNA ligase activity	MF
GO:0030692	1	1	1	3	Noc4p-Nop14p complex	CC
GO:0007229	1	1	1	3	integrin-mediated signaling pathway	BP
GO:0004412	1	1	1	3	homoserine dehydrogenase activity	MF
GO:0048040	1	1	2	9	UDP-glucuronate decarboxylase activity	MF
GO:0032456	1	1	1	3	endocytic recycling	BP
GO:0048588	1	1	1	3	developmental cell growth	BP
GO:0051239	1	1	1	3	regulation of multicellular organismal process	BP
GO:0004827	1	1	1	3	proline-tRNA ligase activity	MF
GO:0006433	1	1	1	3	prolyl-tRNA aminoacylation	BP
GO:0016971	1	1	1	3	flavin-linked sulfhydryl oxidase activity	MF
GO:0051205	1	1	1	3	protein insertion into membrane	BP
GO:0071483	1	1	1	3	cellular response to blue light	BP
GO:0009753	1	1	6	36	response to jasmonic acid	BP
GO:0004044	1	1	1	3	amidophosphoribosyltransferase activity	MF
GO:0007275	1	1	19	128	multicellular organism development	BP
GO:0008395	1	1	1	3	steroid hydroxylase activity	MF
GO:0051938	1	1	1	3	L-glutamate import	BP
GO:0030659	1	1	1	3	cytoplasmic vesicle membrane	CC
GO:0046500	1	1	1	3	S-adenosylmethionine metabolic process	BP
GO:0030127	1	1	3	16	COPII vesicle coat	CC
GO:0010942	1	1	1	3	positive regulation of cell death	BP
GO:0031349	1	1	1	3	positive regulation of defense response	BP
GO:0060862	1	1	1	3	negative regulation of floral organ abscission	BP
GO:0052615	1	1	1	3	ent-kaurene oxidase activity	MF
GO:0052616	1	1	1	3	ent-kaur-16-en-19-ol oxidase activity	MF
GO:0052617	1	1	1	3	ent-kaur-16-en-19-al oxidase activity	MF
GO:0045003	1	1	1	3	double-strand break repair via synthesis-dependent strand annealing	BP
GO:0003861	1	1	1	3	3-isopropylmalate dehydratase activity	MF
GO:0050486	1	1	1	3	intramolecular transferase activity, transferring hydroxy groups	MF
GO:0022821	1	1	1	3	potassium ion antiporter activity	MF
GO:0006073	1	1	1	3	cellular glucan metabolic process	BP
GO:0010088	1	1	1	3	phloem development	BP
GO:0000917	1	1	1	3	division septum assembly	BP
GO:0019419	1	1	1	3	sulfate reduction	BP
GO:0070301	1	1	1	3	cellular response to hydrogen peroxide	BP
GO:0006974	1	1	4	22	cellular response to DNA damage stimulus	BP
GO:0010105	1	1	3	16	negative regulation of ethylene-activated signaling pathway	BP
GO:0050105	1	1	1	3	L-gulonolactone oxidase activity	MF
GO:0044435	1	1	1	3
GO:0048188	1	1	1	3	Set1C/COMPASS complex	CC
GO:0000467	1	1	2	9	exonucleolytic trimming to generate mature 3'-end of 5.8S rRNA from tricistronic rRNA transcript (SSU-rRNA, 5.8S rRNA, LSU-rRNA)	BP
GO:0071035	1	1	2	9	nuclear polyadenylation-dependent rRNA catabolic process	BP
GO:0071038	1	1	2	9	nuclear polyadenylation-dependent tRNA catabolic process	BP
GO:0098656	1	1	6	37	anion transmembrane transport	BP
GO:0000160	1	1	6	37	phosphorelay signal transduction system	BP
GO:0043484	1	1	1	3	regulation of RNA splicing	BP
GO:0044710	1	1	20	139
GO:0015853	1	1	1	3	adenine transport	BP
GO:0015854	1	1	1	3	guanine transport	BP
GO:0005847	1	1	1	3	mRNA cleavage and polyadenylation specificity factor complex	CC
GO:0043132	1	1	1	3	NAD transport	BP
GO:0050184	1	1	1	3	phosphatidylcholine desaturase activity	MF
GO:0030010	1	1	1	3	establishment of cell polarity	BP
GO:0080005	1	1	1	3	photosystem stoichiometry adjustment	BP
GO:0051219	1	1	1	3	phosphoprotein binding	MF
GO:0010136	1	1	1	3	ureide catabolic process	BP
GO:0006826	1	1	5	29	iron ion transport	BP
GO:0009399	1	1	1	3	nitrogen fixation	BP
GO:0070574	1	1	1	3	cadmium ion transmembrane transport	BP
GO:0048519	1	1	6	37	negative regulation of biological process	BP
GO:0045786	1	1	1	3	negative regulation of cell cycle	BP
GO:0019676	1	1	2	10	ammonia assimilation cycle	BP
GO:0055129	1	1	1	3	L-proline biosynthetic process	BP
GO:0018454	1	1	1	3	acetoacetyl-CoA reductase activity	MF
GO:0045703	1	1	1	3	ketoreductase activity	MF
GO:0052691	1	1	2	9	UDP-arabinopyranose mutase activity	MF
GO:0065007	1	1	4	23	biological regulation	BP
GO:0008970	1	1	1	3	phospholipase A1 activity	MF
GO:0070063	1	1	1	3	RNA polymerase binding	MF
GO:0042127	1	1	2	9	regulation of cell population proliferation	BP
GO:0042132	1	1	1	3	fructose 1,6-bisphosphate 1-phosphatase activity	MF
GO:0016462	1	1	1	3	pyrophosphatase activity	MF
GO:0015018	1	1	1	3	galactosylgalactosylxylosylprotein 3-beta-glucuronosyltransferase activity	MF
GO:0003846	1	1	1	3	2-acylglycerol O-acyltransferase activity	MF
GO:0000082	1	1	1	3	G1/S transition of mitotic cell cycle	BP
GO:0031325	1	1	1	3	positive regulation of cellular metabolic process	BP
GO:0044446	1	1	2	9
GO:0030750	1	1	1	3	putrescine N-methyltransferase activity	MF
GO:0009616	1	1	7	44	virus induced gene silencing	BP
GO:0009527	1	1	1	3	plastid outer membrane	CC
GO:0006297	1	1	1	3	nucleotide-excision repair, DNA gap filling	BP
GO:0006625	1	1	1	3	protein targeting to peroxisome	BP
GO:0000256	1	1	1	3	allantoin catabolic process	BP
GO:0046873	1	1	2	9	metal ion transmembrane transporter activity	MF
GO:0008198	1	1	2	9	ferrous iron binding	MF
GO:0009867	1	1	13	87	jasmonic acid mediated signaling pathway	BP
GO:0004798	1	1	1	3	thymidylate kinase activity	MF
GO:0006233	1	1	1	3	dTDP biosynthetic process	BP
GO:0016559	1	1	2	9	peroxisome fission	BP
GO:0007029	1	1	1	3	endoplasmic reticulum organization	BP
GO:0000086	1	1	1	3	G2/M transition of mitotic cell cycle	BP
GO:0046554	1	1	1	3	malate dehydrogenase (NADP+) activity	MF
GO:0045550	1	1	1	3	geranylgeranyl reductase activity	MF
GO:0018315	1	1	1	3	molybdenum incorporation into molybdenum-molybdopterin complex	BP
GO:0045551	1	1	1	3	cinnamyl-alcohol dehydrogenase activity	MF
GO:0052747	1	1	1	3	sinapyl alcohol dehydrogenase activity	MF
GO:0031047	1	1	9	59	gene silencing by RNA	BP
GO:0004252	1	1	15	102	serine-type endopeptidase activity	MF
GO:0071034	1	1	1	3	CUT catabolic process	BP
GO:0071049	1	1	1	3	nuclear retention of pre-mRNA with aberrant 3'-ends at the site of transcription	BP
GO:0010623	1	1	1	3	programmed cell death involved in cell development	BP
GO:0003916	1	1	1	3	DNA topoisomerase activity	MF
GO:0004311	1	1	1	3	farnesyltranstransferase activity	MF
GO:0052669	1	1	1	3	CTP:2-trans,-6-trans-farnesol kinase activity	MF
GO:0052670	1	1	1	3	geraniol kinase activity	MF
GO:0052671	1	1	1	3	geranylgeraniol kinase activity	MF
GO:0071897	1	1	5	30	DNA biosynthetic process	BP
GO:0043488	1	1	1	3	regulation of mRNA stability	BP
GO:2000038	1	1	1	3	regulation of stomatal complex development	BP
GO:0008290	1	1	1	3	F-actin capping protein complex	CC
GO:0051016	1	1	1	3	barbed-end actin filament capping	BP
GO:0015292	1	1	2	9	uniporter activity	MF
GO:0004640	1	1	1	3	phosphoribosylanthranilate isomerase activity	MF
GO:0009695	1	1	10	66	jasmonic acid biosynthetic process	BP
GO:0043140	1	1	1	3
GO:0009650	1	1	1	3	UV protection	BP
GO:0006396	1	1	18	125	RNA processing	BP
GO:0008425	1	1	1	3	2-polyprenyl-6-methoxy-1,4-benzoquinone methyltransferase activity	MF
GO:0005093	1	1	1	3	Rab GDP-dissociation inhibitor activity	MF
GO:0016508	1	1	1	3	long-chain-enoyl-CoA hydratase activity	MF
GO:0006047	1	1	1	3	UDP-N-acetylglucosamine metabolic process	BP
GO:0047526	1	1	1	3	2'-hydroxyisoflavone reductase activity	MF
GO:0047987	1	1	1	3	hydroperoxide dehydratase activity	MF
GO:0008150	1	1	171	1243	biological_process	BP
GO:0005544	1	1	5	30	calcium-dependent phospholipid binding	MF
GO:0033178	1	1	1	3	proton-transporting two-sector ATPase complex, catalytic domain	CC
GO:0005682	1	1	4	22	U5 snRNP	CC
GO:0016790	1	1	1	3	thiolester hydrolase activity	MF
GO:0042549	1	1	1	3	photosystem II stabilization	BP
GO:0033817	1	1	1	3	beta-ketoacyl-acyl-carrier-protein synthase II activity	MF
GO:0070126	1	1	1	3	mitochondrial translational termination	BP
GO:0010310	1	1	7	44	regulation of hydrogen peroxide metabolic process	BP
GO:0030123	1	1	1	3	AP-3 adaptor complex	CC
GO:0047427	1	1	1	3	cyanoalanine nitrilase activity	MF
GO:0047558	1	1	1	3	3-cyanoalanine hydratase activity	MF
GO:0044183	1	1	1	3	protein folding chaperone	MF
GO:0009873	1	1	7	44	ethylene-activated signaling pathway	BP
GO:0006283	1	1	1	3	transcription-coupled nucleotide-excision repair	BP
GO:0000780	1	1	1	3	condensed nuclear chromosome, centromeric region	CC
GO:0031616	1	1	1	3	spindle pole centrosome	CC
GO:0032133	1	1	1	3	chromosome passenger complex	CC
GO:0032465	1	1	1	3	regulation of cytokinesis	BP
GO:0051233	1	1	1	3	spindle midzone	CC
GO:0010116	1	1	1	3	positive regulation of abscisic acid biosynthetic process	BP
GO:0008333	1	1	1	3	endosome to lysosome transport	BP
GO:0008061	1	1	2	9	chitin binding	MF
GO:0009553	1	1	5	31	embryo sac development	BP
GO:0017118	1	1	1	3	lipoyltransferase activity	MF
GO:0051740	1	1	2	10	ethylene binding	MF
GO:0030117	1	1	3	16	membrane coat	CC
GO:0031177	1	1	1	3	phosphopantetheine binding	MF
GO:0009740	1	1	4	23	gibberellic acid mediated signaling pathway	BP
GO:0009637	1	1	8	52	response to blue light	BP
GO:0006559	1	1	2	10	L-phenylalanine catabolic process	BP
GO:0006096	1	1	25	176	glycolytic process	BP
GO:0047681	1	1	1	3	aryl-alcohol dehydrogenase (NADP+) activity	MF
GO:0005985	1	1	3	17	sucrose metabolic process	BP
GO:0019953	1	1	2	9	sexual reproduction	BP
GO:0000991	1	1	1	3
GO:0005674	1	1	1	3	transcription factor TFIIF complex	CC
GO:0060261	1	1	1	3	positive regulation of transcription initiation from RNA polymerase II promoter	BP
GO:0016595	1	1	1	3	glutamate binding	MF
GO:0047066	1	1	1	3	phospholipid-hydroperoxide glutathione peroxidase activity	MF
GO:0010106	1	1	4	23	cellular response to iron ion starvation	BP
GO:0003918	1	1	2	10	DNA topoisomerase type II (double strand cut, ATP-hydrolyzing) activity	MF
GO:0006695	1	1	1	3	cholesterol biosynthetic process	BP
GO:0016779	1	1	11	74	nucleotidyltransferase activity	MF
GO:0042335	1	1	4	24	cuticle development	BP
GO:0006452	1	1	2	9	translational frameshifting	BP
GO:0045901	1	1	2	9	positive regulation of translational elongation	BP
GO:0045905	1	1	2	9	positive regulation of translational termination	BP
GO:0006970	1	1	4	23	response to osmotic stress	BP
GO:0048437	1	1	2	10	floral organ development	BP
GO:0031225	1	1	5	30	anchored component of membrane	CC
GO:0047366	1	1	1	3	quercetin-3-sulfate 4'-sulfotransferase activity	MF
GO:0006807	1	1	4	23	nitrogen compound metabolic process	BP
GO:0008757	1	1	13	89	S-adenosylmethionine-dependent methyltransferase activity	MF
GO:0044036	1	1	3	17	cell wall macromolecule metabolic process	BP
GO:0004739	1	1	2	10	pyruvate dehydrogenase (acetyl-transferring) activity	MF
GO:0016556	1	1	6	38	mRNA modification	BP
GO:0009834	1	1	5	31	plant-type secondary cell wall biogenesis	BP
GO:0006972	1	1	8	52	hyperosmotic response	BP
GO:0044211	1	1	2	10	CTP salvage	BP
GO:0010073	1	1	5	31	meristem maintenance	BP
GO:0010431	1	1	4	25	seed maturation	BP
GO:0009628	1	1	11	74	response to abiotic stimulus	BP
GO:0052542	1	1	3	17	defense response by callose deposition	BP
GO:0010319	1	1	5	31	stromule	CC
GO:0040007	1	1	5	31	growth	BP
GO:0015450	1	1	3	16	P-P-bond-hydrolysis-driven protein transmembrane transporter activity	MF
GO:0005344	1	1	1	3	oxygen carrier activity	MF
GO:0015671	1	1	1	3	oxygen transport	BP
GO:0008253	1	1	2	10	5'-nucleotidase activity	MF
GO:0008466	1	1	2	10	glycogenin glucosyltransferase activity	MF
GO:0008171	1	1	5	30	O-methyltransferase activity	MF
GO:0070469	1	1	5	30	respirasome	CC
GO:0005688	1	1	2	9	U6 snRNP	CC
GO:0032947	1	1	1	4
GO:0035251	1	1	5	31	UDP-glucosyltransferase activity	MF
GO:0005744	1	1	3	16	TIM23 mitochondrial import inner membrane translocase complex	CC
GO:0003959	1	1	2	10	NADPH dehydrogenase activity	MF
GO:0071806	1	1	3	16	protein transmembrane transport	BP
GO:0043424	1	1	4	24	protein histidine kinase binding	MF
GO:0007017	1	1	6	38	microtubule-based process	BP
GO:0008375	1	1	6	39	acetylglucosaminyltransferase activity	MF
GO:0046982	1	1	22	141	protein heterodimerization activity	MF
GO:0050832	1	1	16	110	defense response to fungus	BP
GO:0008234	1	1	8	53	cysteine-type peptidase activity	MF
GO:1900057	1	1	1	3	positive regulation of leaf senescence	BP
GO:0034976	1	1	13	90	response to endoplasmic reticulum stress	BP
GO:0051087	1	1	6	37	chaperone binding	MF
GO:0042138	1	1	6	40	meiotic DNA double-strand break formation	BP
GO:0006996	1	1	3	18	organelle organization	BP
GO:0006629	1	1	15	104	lipid metabolic process	BP
GO:0045324	1	1	1	4	late endosome to vacuole transport	BP
GO:0051641	1	1	1	4	cellular localization	BP
GO:0009870	1	1	1	4	defense response signaling pathway, resistance gene-dependent	BP
GO:0004364	1	1	10	65	glutathione transferase activity	MF
GO:0016132	1	1	13	91	brassinosteroid biosynthetic process	BP
GO:0009880	1	1	4	26	embryonic pattern specification	BP
GO:0003954	1	1	5	30	NADH dehydrogenase activity	MF
GO:0045330	1	1	4	25	aspartyl esterase activity	MF
GO:0006265	1	1	3	18	DNA topological change	BP
GO:2000762	1	1	1	4	regulation of phenylpropanoid metabolic process	BP
GO:0008033	1	1	4	24	tRNA processing	BP
GO:0012511	1	1	2	9	monolayer-surrounded lipid storage body	CC
GO:0001934	1	1	1	4	positive regulation of protein phosphorylation	BP
GO:0009987	1	1	25	181	cellular process	BP
GO:0010090	1	1	11	80	trichome morphogenesis	BP
GO:0030897	1	1	1	4	HOPS complex	CC
GO:0032137	1	1	1	4	guanine/thymine mispair binding	MF
GO:0032138	1	1	1	4	single base insertion or deletion binding	MF
GO:0032301	1	1	1	4	MutSalpha complex	CC
GO:1990316	1	1	1	4	Atg1/ULK1 kinase complex	CC
GO:0004558	1	1	1	4	alpha-1,4-glucosidase activity	MF
GO:0032450	1	1	1	4	maltose alpha-glucosidase activity	MF
GO:0006814	1	1	2	11	sodium ion transport	BP
GO:0005951	1	1	1	4	carbamoyl-phosphate synthase complex	CC
GO:0006893	1	1	1	4	Golgi to plasma membrane transport	BP
GO:0045037	1	1	2	11	protein import into chloroplast stroma	BP
GO:0005484	1	1	10	67	SNAP receptor activity	MF
GO:0008173	1	1	2	10	RNA methyltransferase activity	MF
GO:0051753	1	1	1	4	mannan synthase activity	MF
GO:0030586	1	1	1	4	[methionine synthase] reductase activity	MF
GO:0010273	1	1	1	4	detoxification of copper ion	BP
GO:0010160	1	1	1	4	formation of animal organ boundary	BP
GO:0009746	1	1	1	4	response to hexose	BP
GO:0005759	1	1	8	54	mitochondrial matrix	CC
GO:0005381	1	1	2	10	iron ion transmembrane transporter activity	MF
GO:0034755	1	1	2	10	iron ion transmembrane transport	BP
GO:0010046	1	1	1	4	response to mycotoxin	BP
GO:0080123	1	1	1	4	jasmonate-amino synthetase activity	MF
GO:2000030	1	1	1	4	regulation of response to red or far red light	BP
GO:0005737	1	1	146	1080	cytoplasm	CC
GO:0003883	1	1	1	4	CTP synthase activity	MF
GO:0044210	1	1	1	4	'de novo' CTP biosynthetic process	BP
GO:0016441	1	1	1	4	posttranscriptional gene silencing	BP
GO:0097466	1	1	1	4	ubiquitin-dependent glycoprotein ERAD pathway	BP
GO:0016998	1	1	2	10	cell wall macromolecule catabolic process	BP
GO:0070006	1	1	1	4	metalloaminopeptidase activity	MF
GO:0008380	1	1	7	47	RNA splicing	BP
GO:0070696	1	1	1	4	transmembrane receptor protein serine/threonine kinase binding	MF
GO:0043091	1	1	1	4
GO:0045298	1	1	2	11	tubulin complex	CC
GO:0008275	1	1	1	4	gamma-tubulin small complex	CC
GO:0003904	1	1	1	4	deoxyribodipyrimidine photo-lyase activity	MF
GO:1901135	1	1	1	4	carbohydrate derivative metabolic process	BP
GO:0006177	1	1	1	4	GMP biosynthetic process	BP
GO:0015367	1	1	1	4	oxoglutarate:malate antiporter activity	MF
GO:0015908	1	1	1	4	fatty acid transport	BP
GO:0030915	1	1	1	4	Smc5-Smc6 complex	CC
GO:0043622	1	1	2	11	cortical microtubule organization	BP
GO:0008686	1	1	1	4	3,4-dihydroxy-2-butanone-4-phosphate synthase activity	MF
GO:1902600	1	1	11	76	proton transmembrane transport	BP
GO:0032041	1	1	1	4	NAD-dependent histone deacetylase activity (H3-K14 specific)	MF
GO:0070932	1	1	1	4	histone H3 deacetylation	BP
GO:0004652	1	1	2	11	polynucleotide adenylyltransferase activity	MF
GO:0046856	1	1	2	11	phosphatidylinositol dephosphorylation	BP
GO:0015293	1	1	1	4	symporter activity	MF
GO:0004813	1	1	1	4	alanine-tRNA ligase activity	MF
GO:0006419	1	1	1	4	alanyl-tRNA aminoacylation	BP
GO:0004729	1	1	1	4	oxygen-dependent protoporphyrinogen oxidase activity	MF
GO:0004349	1	1	1	4	glutamate 5-kinase activity	MF
GO:0005200	1	1	7	48	structural constituent of cytoskeleton	MF
GO:0050616	1	1	1	4	secologanin synthase activity	MF
GO:0003885	1	1	1	4	D-arabinono-1,4-lactone oxidase activity	MF
GO:0010332	1	1	5	33	response to gamma radiation	BP
GO:0016459	1	1	3	19	myosin complex	CC
GO:0046168	1	1	1	4	glycerol-3-phosphate catabolic process	BP
GO:0000276	1	1	2	10	mitochondrial proton-transporting ATP synthase complex, coupling factor F(o)	CC
GO:0009506	1	1	73	544	plasmodesma	CC
GO:0000398	1	1	15	104	mRNA splicing, via spliceosome	BP
GO:0005634	1	1	253	1882	nucleus	CC
GO:0016621	1	1	1	4	cinnamoyl-CoA reductase activity	MF
GO:0004152	1	1	1	4	dihydroorotate dehydrogenase activity	MF
GO:0044205	1	1	1	4	'de novo' UMP biosynthetic process	BP
GO:0008289	1	1	14	96	lipid binding	MF
GO:0004775	1	1	1	4	succinate-CoA ligase (ADP-forming) activity	MF
GO:0031930	1	1	1	4	mitochondria-nucleus signaling pathway	BP
GO:0031929	1	1	1	4	TOR signaling	BP
GO:0031931	1	1	1	4	TORC1 complex	CC
GO:0009652	1	1	1	4	thigmotropism	BP
GO:0004784	1	1	3	17	superoxide dismutase activity	MF
GO:0033036	1	1	3	19	macromolecule localization	BP
GO:0000719	1	1	1	4	photoreactive repair	BP
GO:0010227	1	1	2	11	floral organ abscission	BP
GO:0010305	1	1	2	11	leaf vascular tissue pattern formation	BP
GO:0008928	1	1	1	4	mannose-1-phosphate guanylyltransferase (GDP) activity	MF
GO:0008864	1	1	1	4	formyltetrahydrofolate deformylase activity	MF
GO:0006090	1	1	1	4	pyruvate metabolic process	BP
GO:0004521	1	1	1	4	endoribonuclease activity	MF
GO:0004321	1	1	1	4	fatty-acyl-CoA synthase activity	MF
GO:0006873	1	1	1	4	cellular ion homeostasis	BP
GO:0030865	1	1	1	4	cortical cytoskeleton organization	BP
GO:0009698	1	1	3	18	phenylpropanoid metabolic process	BP
GO:0005686	1	1	5	31	U2 snRNP	CC
GO:0009330	1	1	1	4	DNA topoisomerase type II (double strand cut, ATP-hydrolyzing) complex	CC
GO:0051026	1	1	2	11	chiasma assembly	BP
GO:0090342	1	1	1	4	regulation of cell aging	BP
GO:0000059	1	1	3	19
GO:0015081	1	1	1	4	sodium ion transmembrane transporter activity	MF
GO:0033862	1	1	1	4	UMP kinase activity	MF
GO:0018401	1	1	1	4	peptidyl-proline hydroxylation to 4-hydroxy-L-proline	BP
GO:0016487	1	1	1	4	farnesol metabolic process	BP
GO:0042147	1	1	3	18	retrograde transport, endosome to Golgi	BP
GO:1903959	1	1	4	26	regulation of anion transmembrane transport	BP
GO:0006816	1	1	8	55	calcium ion transport	BP
GO:0005815	1	1	1	4	microtubule organizing center	CC
GO:0004795	1	1	1	4	threonine synthase activity	MF
GO:0002020	1	1	1	4	protease binding	MF
GO:0042802	1	1	11	79	identical protein binding	MF
GO:0042542	1	1	15	106	response to hydrogen peroxide	BP
GO:0043069	1	1	9	64	negative regulation of programmed cell death	BP
GO:0034968	1	1	8	55	histone lysine methylation	BP
GO:0032147	1	1	6	41	activation of protein kinase activity	BP
GO:0020037	1	1	41	301	heme binding	MF
GO:0015299	1	1	2	12	solute:proton antiporter activity	MF
GO:0072593	1	1	2	11	reactive oxygen species metabolic process	BP
GO:0008113	1	1	1	4	peptide-methionine (S)-S-oxide reductase activity	MF
GO:0080036	1	1	1	4	regulation of cytokinin-activated signaling pathway	BP
GO:0000036	1	1	1	4	acyl carrier activity	MF
GO:0004801	1	1	1	4	sedoheptulose-7-phosphate:D-glyceraldehyde-3-phosphate glyceronetransferase activity	MF
GO:0070814	1	1	1	4	hydrogen sulfide biosynthetic process	BP
GO:0008406	1	1	1	4	gonad development	BP
GO:0043227	1	1	1	4	membrane-bounded organelle	CC
GO:0045430	1	1	1	4	chalcone isomerase activity	MF
GO:0007219	1	1	1	4	Notch signaling pathway	BP
GO:0080167	1	1	1	4	response to karrikin	BP
GO:0044424	1	1	10	70
GO:0005215	1	1	26	193	transporter activity	MF
GO:0033843	1	1	1	4	xyloglucan 6-xylosyltransferase activity	MF
GO:0030158	1	1	2	11	protein xylosyltransferase activity	MF
GO:1901700	1	1	6	41	response to oxygen-containing compound	BP
GO:0009543	1	1	1	4	chloroplast thylakoid lumen	CC
GO:0008106	1	1	1	4	alcohol dehydrogenase (NADP+) activity	MF
GO:0009725	1	1	10	72	response to hormone	BP
GO:0009617	1	1	4	26	response to bacterium	BP
GO:0009651	1	1	28	207	response to salt stress	BP
GO:0032875	1	1	2	12	regulation of DNA endoreduplication	BP
GO:0000774	1	1	1	4	adenyl-nucleotide exchange factor activity	MF
GO:0009615	1	1	2	12	response to virus	BP
GO:0034219	1	1	5	33	carbohydrate transmembrane transport	BP
GO:0009840	1	1	2	11	chloroplastic endopeptidase Clp complex	CC
GO:0042546	1	1	8	55	cell wall biogenesis	BP
GO:0005771	1	1	2	11	multivesicular body	CC
GO:0003774	1	1	3	20	motor activity	MF
GO:0004363	1	1	1	4	glutathione synthase activity	MF
GO:0043295	1	1	1	4	glutathione binding	MF
GO:0019538	1	1	4	27	protein metabolic process	BP
GO:0006571	1	1	1	4	tyrosine biosynthetic process	BP
GO:0046540	1	1	4	25	U4/U6 x U5 tri-snRNP complex	CC
GO:0044260	1	1	10	73	cellular macromolecule metabolic process	BP
GO:0046556	1	1	2	12	alpha-L-arabinofuranosidase activity	MF
GO:0005483	1	1	1	4	soluble NSF attachment protein activity	MF
GO:0010008	1	1	1	4	endosome membrane	CC
GO:0000151	1	1	5	34	ubiquitin ligase complex	CC
GO:0009538	1	1	1	4	photosystem I reaction center	CC
GO:0000463	1	1	3	18	maturation of LSU-rRNA from tricistronic rRNA transcript (SSU-rRNA, 5.8S rRNA, LSU-rRNA)	BP
GO:0000795	1	1	2	12	synaptonemal complex	CC
GO:0042981	1	1	6	42	regulation of apoptotic process	BP
GO:0006612	1	1	16	117	protein targeting to membrane	BP
GO:0010152	1	1	2	12	pollen maturation	BP
GO:0050321	1	1	2	12	tau-protein kinase activity	MF
GO:0043481	1	1	8	58	anthocyanin accumulation in tissues in response to UV light	BP
GO:0019430	1	1	3	18	removal of superoxide radicals	BP
GO:0001055	1	1	3	18	RNA polymerase II activity	MF
GO:0018342	1	1	1	4	protein prenylation	BP
GO:0006882	1	1	2	12	cellular zinc ion homeostasis	BP
GO:0010638	1	1	3	20	positive regulation of organelle organization	BP
GO:0005770	1	1	2	12	late endosome	CC
GO:0005685	1	1	4	25	U1 snRNP	CC
GO:0008284	1	1	4	27	positive regulation of cell population proliferation	BP
GO:0004017	1	1	2	11	adenylate kinase activity	MF
GO:0008429	1	1	1	4	phosphatidylethanolamine binding	MF
GO:0048589	1	1	3	20	developmental growth	BP
GO:0009534	1	1	11	79	chloroplast thylakoid	CC
GO:0048527	1	1	4	27	lateral root development	BP
GO:0004797	1	1	1	4	thymidine kinase activity	MF
GO:0015689	1	1	2	12	molybdate ion transport	BP
GO:0004707	1	1	4	27	MAP kinase activity	MF
GO:0009741	1	1	4	26	response to brassinosteroid	BP
GO:0030427	1	1	1	5	site of polarized growth	CC
GO:0042128	1	1	2	12	nitrate assimilation	BP
GO:0005764	1	1	4	26	lysosome	CC
GO:0004712	1	1	5	35	protein serine/threonine/tyrosine kinase activity	MF
GO:0010329	1	1	3	20	auxin efflux transmembrane transporter activity	MF
GO:0005635	1	1	6	42	nuclear envelope	CC
GO:0000502	1	1	6	41	proteasome complex	CC
GO:0006694	1	1	3	19	steroid biosynthetic process	BP
GO:0080090	1	1	4	27	regulation of primary metabolic process	BP
GO:0004298	1	1	5	33	threonine-type endopeptidase activity	MF
GO:0005687	1	1	2	11	U4 snRNP	CC
GO:0008559	1	1	3	20	ATPase-coupled xenobiotic transmembrane transporter activity	MF
GO:0042908	1	1	3	20	xenobiotic transport	BP
GO:0005875	1	1	2	11	microtubule associated complex	CC
GO:0030060	1	1	2	12	L-malate dehydrogenase activity	MF
GO:0048700	1	1	1	4	acquisition of desiccation tolerance in seed	BP
GO:0019205	1	1	1	4	nucleobase-containing compound kinase activity	MF
GO:0009965	1	1	12	89	leaf morphogenesis	BP
GO:0009920	1	1	1	5	cell plate formation involved in plant-type cell wall biogenesis	BP
GO:0071215	1	1	1	5	cellular response to abscisic acid stimulus	BP
GO:0035725	1	1	3	20	sodium ion transmembrane transport	BP
GO:0009116	1	1	3	19	nucleoside metabolic process	BP
GO:0048571	1	1	1	5	long-day photoperiodism	BP
GO:0042545	1	1	7	50	cell wall modification	BP
GO:0008080	1	1	3	20	N-acetyltransferase activity	MF
GO:0055085	1	1	52	400	transmembrane transport	BP
GO:0016123	1	1	1	5	xanthophyll biosynthetic process	BP
GO:0043570	1	1	1	5	maintenance of DNA repeat elements	BP
GO:0048366	1	1	7	50	leaf development	BP
GO:0048263	1	1	1	5	determination of dorsal identity	BP
GO:0009638	1	1	2	13	phototropism	BP
GO:0006259	1	1	7	52	DNA metabolic process	BP
GO:0031463	1	1	4	27	Cul3-RING ubiquitin ligase complex	CC
GO:0034727	1	1	1	5	piecemeal microautophagy of the nucleus	BP
GO:0044805	1	1	1	5	late nucleophagy	BP
GO:0004008	1	1	1	5
GO:0060003	1	1	1	5	copper ion export	BP
GO:0000177	1	1	2	12	cytoplasmic exosome (RNase complex)	CC
GO:0034427	1	1	2	12	nuclear-transcribed mRNA catabolic process, exonucleolytic, 3'-5'	BP
GO:0034475	1	1	2	12	U4 snRNA 3'-end processing	BP
GO:0000149	1	1	9	64	SNARE binding	MF
GO:0015412	1	1	1	5	ATPase-coupled molybdate transmembrane transporter activity	MF
GO:0055075	1	1	1	5	potassium ion homeostasis	BP
GO:0016829	1	1	14	101	lyase activity	MF
GO:0009744	1	1	10	73	response to sucrose	BP
GO:0016413	1	1	6	43	O-acetyltransferase activity	MF
GO:0003855	1	1	1	5	3-dehydroquinate dehydratase activity	MF
GO:0004764	1	1	1	5	shikimate 3-dehydrogenase (NADP+) activity	MF
GO:0000301	1	1	1	5	retrograde transport, vesicle recycling within Golgi	BP
GO:0016255	1	1	1	5	attachment of GPI anchor to protein	BP
GO:0042765	1	1	1	5	GPI-anchor transamidase complex	CC
GO:0016709	1	1	19	141	oxidoreductase activity, acting on paired donors, with incorporation or reduction of molecular oxygen, NAD(P)H as one donor, and incorporation of one atom of oxygen	MF
GO:0032777	1	1	1	5	Piccolo NuA4 histone acetyltransferase complex	CC
GO:0009069	1	1	1	5	serine family amino acid metabolic process	BP
GO:0009113	1	1	1	5	purine nucleobase biosynthetic process	BP
GO:0033588	1	1	1	5	Elongator holoenzyme complex	CC
GO:0010777	1	1	1	5	meiotic mismatch repair involved in reciprocal meiotic recombination	BP
GO:0043073	1	1	1	5	germ cell nucleus	CC
GO:0019222	1	1	1	5	regulation of metabolic process	BP
GO:0004022	1	1	2	12	alcohol dehydrogenase (NAD+) activity	MF
GO:0000938	1	1	1	5	GARP complex	CC
GO:0007346	1	1	8	59	regulation of mitotic cell cycle	BP
GO:0006301	1	1	6	41	postreplication repair	BP
GO:0004825	1	1	1	5	methionine-tRNA ligase activity	MF
GO:0006431	1	1	1	5	methionyl-tRNA aminoacylation	BP
GO:0000055	1	1	1	5	ribosomal large subunit export from nucleus	BP
GO:0006779	1	1	1	5	porphyrin-containing compound biosynthetic process	BP
GO:0030422	1	1	4	28	production of siRNA involved in RNA interference	BP
GO:0043169	1	1	3	20	cation binding	MF
GO:0051213	1	1	7	49	dioxygenase activity	MF
GO:0048518	1	1	1	5	positive regulation of biological process	BP
GO:0010011	1	1	1	5	auxin binding	MF
GO:0005793	1	1	1	5	endoplasmic reticulum-Golgi intermediate compartment	CC
GO:0050982	1	1	1	5	detection of mechanical stimulus	BP
GO:0005247	1	1	2	13	voltage-gated chloride channel activity	MF
GO:0022857	1	1	7	50	transmembrane transporter activity	MF
GO:0003935	1	1	1	5	GTP cyclohydrolase II activity	MF
GO:0009922	1	1	1	5	fatty acid elongase activity	MF
GO:0070403	1	1	1	5	NAD+ binding	MF
GO:0010118	1	1	4	28	stomatal movement	BP
GO:0044249	1	1	5	35	cellular biosynthetic process	BP
GO:0043022	1	1	4	27	ribosome binding	MF
GO:0043754	1	1	1	5	dihydrolipoyllysine-residue (2-methylpropanoyl)transferase activity	MF
GO:0000243	1	1	2	12	commitment complex	CC
GO:0030643	1	1	1	5	cellular phosphate ion homeostasis	BP
GO:0046475	1	1	1	5	glycerophospholipid catabolic process	BP
GO:0016760	1	1	4	29	cellulose synthase (UDP-forming) activity	MF
GO:0004366	1	1	2	12	glycerol-3-phosphate O-acyltransferase activity	MF
GO:0030029	1	1	1	5	actin filament-based process	BP
GO:0051741	1	1	1	5	2-methyl-6-phytyl-1,4-benzoquinone methyltransferase activity	MF
GO:0008361	1	1	5	36	regulation of cell size	BP
GO:0051568	1	1	1	5	histone H3-K4 methylation	BP
GO:0004367	1	1	1	5	glycerol-3-phosphate dehydrogenase [NAD+] activity	MF
GO:0006557	1	1	1	5	S-adenosylmethioninamine biosynthetic process	BP
GO:0006597	1	1	1	5	spermine biosynthetic process	BP
GO:0010387	1	1	1	5	COP9 signalosome assembly	BP
GO:0042285	1	1	1	5	xylosyltransferase activity	MF
GO:0006664	1	1	1	5	glycolipid metabolic process	BP
GO:0006540	1	1	1	5	glutamate decarboxylation to succinate	BP
GO:0009450	1	1	1	5	gamma-aminobutyric acid catabolic process	BP
GO:0005345	1	1	1	5	purine nucleobase transmembrane transporter activity	MF
GO:1904823	1	1	1	5	purine nucleobase transmembrane transport	BP
GO:0006024	1	1	1	5	glycosaminoglycan biosynthetic process	BP
GO:0004475	1	1	1	5	mannose-1-phosphate guanylyltransferase activity	MF
GO:0009954	1	1	1	5	proximal/distal pattern formation	BP
GO:0060236	1	1	1	5	regulation of mitotic spindle organization	BP
GO:0019867	1	1	1	5	outer membrane	CC
GO:0016554	1	1	1	5	cytidine to uridine editing	BP
GO:0016075	1	1	1	5	rRNA catabolic process	BP
GO:0016706	1	1	1	5	2-oxoglutarate-dependent dioxygenase activity	MF
GO:0000375	1	1	1	5	RNA splicing, via transesterification reactions	BP
GO:0006897	1	1	3	21	endocytosis	BP
GO:0004425	1	1	1	5	indole-3-glycerol-phosphate synthase activity	MF
GO:0098655	1	1	4	28	cation transmembrane transport	BP
GO:0071822	1	1	1	5
GO:0004647	1	1	1	5	phosphoserine phosphatase activity	MF
GO:0006896	1	1	1	5	Golgi to vacuole transport	BP
GO:0036297	1	1	1	5	interstrand cross-link repair	BP
GO:0009816	1	1	2	13	defense response to bacterium, incompatible interaction	BP
GO:0031326	1	1	1	5	regulation of cellular biosynthetic process	BP
GO:0003942	1	1	1	5	N-acetyl-gamma-glutamyl-phosphate reductase activity	MF
GO:0010043	1	1	2	13	response to zinc ion	BP
GO:2000652	1	1	1	5	regulation of secondary cell wall biogenesis	BP
GO:0005543	1	1	2	13	phospholipid binding	MF
GO:0016210	1	1	1	5	naringenin-chalcone synthase activity	MF
GO:0065008	1	1	3	21	regulation of biological quality	BP
GO:0000187	1	1	1	5	activation of MAPK activity	BP
GO:0048638	1	1	1	5	regulation of developmental growth	BP
GO:0008373	1	1	1	5	sialyltransferase activity	MF
GO:0097503	1	1	1	5	sialylation	BP
GO:0031012	1	1	1	5	extracellular matrix	CC
GO:0050660	1	1	13	100	flavin adenine dinucleotide binding	MF
GO:0048500	1	1	1	5	signal recognition particle	CC
GO:0006221	1	1	2	12	pyrimidine nucleotide biosynthetic process	BP
GO:0005983	1	1	2	13	starch catabolic process	BP
GO:0045048	1	1	1	5	protein insertion into ER membrane	BP
GO:0071702	1	1	2	13	organic substance transport	BP
GO:0044375	1	1	1	5	regulation of peroxisome size	BP
GO:0006833	1	1	15	111	water transport	BP
GO:0000188	1	1	1	5	inactivation of MAPK activity	BP
GO:0010206	1	1	2	13	photosystem II repair	BP
GO:0005665	1	1	4	27	RNA polymerase II, core complex	CC
GO:0035196	1	1	8	59	production of miRNAs involved in gene silencing by miRNA	BP
GO:0016765	1	1	1	5	transferase activity, transferring alkyl or aryl (other than methyl) groups	MF
GO:0032442	1	1	1	5	phenylcoumaran benzylic ether reductase activity	MF
GO:0009295	1	1	2	13	nucleoid	CC
GO:0071011	1	1	5	34	precatalytic spliceosome	CC
GO:0032268	1	1	1	5	regulation of cellular protein metabolic process	BP
GO:0000164	1	1	1	5	protein phosphatase type 1 complex	CC
GO:0004029	1	1	4	29	aldehyde dehydrogenase (NAD+) activity	MF
GO:0009737	1	1	18	135	response to abscisic acid	BP
GO:0017057	1	1	1	5	6-phosphogluconolactonase activity	MF
GO:0031640	1	1	3	18	killing of cells of other organism	BP
GO:0031936	1	1	1	6	negative regulation of chromatin silencing	BP
GO:0006081	1	1	2	13	cellular aldehyde metabolic process	BP
GO:0044571	1	1	1	5	[2Fe-2S] cluster assembly	BP
GO:0032182	1	1	1	5	ubiquitin-like protein binding	MF
GO:0051443	1	1	1	5	positive regulation of ubiquitin-protein transferase activity	BP
GO:0004750	1	1	1	5	ribulose-phosphate 3-epimerase activity	MF
GO:0019323	1	1	1	5	pentose catabolic process	BP
GO:0008194	1	1	2	13	UDP-glycosyltransferase activity	MF
GO:0003755	1	1	8	58	peptidyl-prolyl cis-trans isomerase activity	MF
GO:0004075	1	1	1	6	biotin carboxylase activity	MF
GO:0003677	1	1	171	1287	DNA binding	MF
GO:0006346	1	1	8	60	DNA methylation-dependent heterochromatin assembly	BP
GO:0003682	1	1	7	53	chromatin binding	MF
GO:0017089	1	1	1	5	glycolipid transfer activity	MF
GO:0046836	1	1	1	5	glycolipid transport	BP
GO:0051861	1	1	1	5	glycolipid binding	MF
GO:0044425	1	1	4	28
GO:0030742	1	1	1	5	GTP-dependent protein binding	MF
GO:0080115	1	1	1	5	myosin XI tail binding	MF
GO:0000785	1	1	2	13	chromatin	CC
GO:0031048	1	1	6	45	heterochromatin assembly by small RNA	BP
GO:0032880	1	1	4	29	regulation of protein localization	BP
GO:0033356	1	1	2	13	UDP-L-arabinose metabolic process	BP
GO:0006796	1	1	3	21	phosphate-containing compound metabolic process	BP
GO:0016126	1	1	15	114	sterol biosynthetic process	BP
GO:0004601	1	1	10	74	peroxidase activity	MF
GO:0050236	1	1	1	5	pyridoxine:NADP 4-dehydrogenase activity	MF
GO:0070062	1	1	1	5	extracellular exosome	CC
GO:0008308	1	1	2	13	voltage-gated anion channel activity	MF
GO:0005801	1	1	2	13	cis-Golgi network	CC
GO:0042276	1	1	1	5	error-prone translesion synthesis	BP
GO:0009657	1	1	6	44	plastid organization	BP
GO:0006397	1	1	6	45	mRNA processing	BP
GO:0005886	1	1	178	1375	plasma membrane	CC
GO:0010315	1	1	3	22	auxin efflux	BP
GO:0019682	1	1	1	5	glyceraldehyde-3-phosphate metabolic process	BP
GO:0042626	1	1	13	106	ATPase-coupled transmembrane transporter activity	MF
GO:0031625	1	1	10	74	ubiquitin protein ligase binding	MF
GO:0043085	1	1	10	75	positive regulation of catalytic activity	BP
GO:0043547	1	1	8	63	positive regulation of GTPase activity	BP
GO:0015979	1	1	7	52	photosynthesis	BP
GO:0016471	1	1	1	5	vacuolar proton-transporting V-type ATPase complex	CC
GO:0005546	1	1	1	6	phosphatidylinositol-4,5-bisphosphate binding	MF
GO:0010072	1	1	4	31	primary shoot apical meristem specification	BP
GO:0070039	1	1	1	5	rRNA (guanosine-2'-O-)-methyltransferase activity	MF
GO:0010497	1	1	2	13	plasmodesmata-mediated intercellular transport	BP
GO:1990726	1	1	1	5	Lsm1-7-Pat1 complex	CC
GO:0043167	1	1	3	22	ion binding	MF
GO:0005525	1	1	40	306	GTP binding	MF
GO:0008295	1	1	2	14	spermidine biosynthetic process	BP
GO:0006344	1	1	1	6
GO:0006880	1	1	1	5	intracellular sequestering of iron ion	BP
GO:0045252	1	1	1	6	oxoglutarate dehydrogenase complex	CC
GO:0016165	1	1	1	6	linoleate 13S-lipoxygenase activity	MF
GO:0005982	1	1	3	22	starch metabolic process	BP
GO:0019013	1	1	10	74	viral nucleocapsid	CC
GO:1902582	1	1	2	14
GO:0004519	1	1	6	45	endonuclease activity	MF
GO:0010951	1	1	4	26	negative regulation of endopeptidase activity	BP
GO:1903507	1	1	3	21	negative regulation of nucleic acid-templated transcription	BP
GO:0071310	1	1	4	30	cellular response to organic substance	BP
GO:0080060	1	1	1	6	integument development	BP
GO:0043171	1	1	1	6	peptide catabolic process	BP
GO:0010389	1	1	4	30	regulation of G2/M transition of mitotic cell cycle	BP
GO:0016851	1	1	1	6	magnesium chelatase activity	MF
GO:0044550	1	1	18	138	secondary metabolite biosynthetic process	BP
GO:0006206	1	1	2	14	pyrimidine nucleobase metabolic process	BP
GO:0009610	1	1	2	14	response to symbiotic fungus	BP
GO:0015385	1	1	1	6	sodium:proton antiporter activity	MF
GO:0004571	1	1	1	6	mannosyl-oligosaccharide 1,2-alpha-mannosidase activity	MF
GO:0031461	1	1	2	14	cullin-RING ubiquitin ligase complex	CC
GO:0004148	1	1	1	6	dihydrolipoyl dehydrogenase activity	MF
GO:0000325	1	1	3	22	plant-type vacuole	CC
GO:0004072	1	1	1	6	aspartate kinase activity	MF
GO:0006470	1	1	22	173	protein dephosphorylation	BP
GO:0006457	1	1	35	267	protein folding	BP
GO:0050794	1	1	19	150	regulation of cellular process	BP
GO:0034613	1	1	1	6	cellular protein localization	BP
GO:0015189	1	1	1	6	L-lysine transmembrane transporter activity	MF
GO:1903401	1	1	1	6	L-lysine transmembrane transport	BP
GO:0016656	1	1	1	6	monodehydroascorbate reductase (NADH) activity	MF
GO:0006379	1	1	1	6	mRNA cleavage	BP
GO:0010928	1	1	1	6	regulation of auxin mediated signaling pathway	BP
GO:0000050	1	1	1	6	urea cycle	BP
GO:0003924	1	1	30	231	GTPase activity	MF
GO:0009451	1	1	3	22	RNA modification	BP
GO:0048522	1	1	2	14	positive regulation of cellular process	BP
GO:0009827	1	1	3	22	plant-type cell wall modification	BP
GO:0048235	1	1	1	6	pollen sperm cell differentiation	BP
GO:0015977	1	1	1	6	carbon fixation	BP
GO:0004014	1	1	1	6	adenosylmethionine decarboxylase activity	MF
GO:0046527	1	1	1	6	glucosyltransferase activity	MF
GO:0030042	1	1	2	13	actin filament depolymerization	BP
GO:0010413	1	1	9	70	glucuronoxylan metabolic process	BP
GO:0007031	1	1	2	14	peroxisome organization	BP
GO:0006388	1	1	1	6	tRNA splicing, via endonucleolytic cleavage and ligation	BP
GO:0003756	1	1	3	22	protein disulfide isomerase activity	MF
GO:0009156	1	1	1	6	ribonucleoside monophosphate biosynthetic process	BP
GO:0016628	1	1	1	6	oxidoreductase activity, acting on the CH-CH group of donors, NAD or NADP as acceptor	MF
GO:0019899	1	1	1	6	enzyme binding	MF
GO:0010541	1	1	1	6	acropetal auxin transport	BP
GO:0010582	1	1	1	6	floral meristem determinacy	BP
GO:0009916	1	1	1	6	alternative oxidase activity	MF
GO:0030007	1	1	1	6	cellular potassium ion homeostasis	BP
GO:0047938	1	1	1	6	glucose-6-phosphate 1-epimerase activity	MF
GO:0071554	1	1	6	46	cell wall organization or biogenesis	BP
GO:0005749	1	1	1	6	mitochondrial respiratory chain complex II, succinate dehydrogenase complex (ubiquinone)	CC
GO:0044763	1	1	28	222
GO:0009311	1	1	1	6	oligosaccharide metabolic process	BP
GO:0043928	1	1	3	21	exonucleolytic catabolism of deadenylated mRNA	BP
GO:0017091	1	1	1	6	AU-rich element binding	MF
GO:0034473	1	1	1	6	U1 snRNA 3'-end processing	BP
GO:0034476	1	1	1	6	U5 snRNA 3'-end processing	BP
GO:0071042	1	1	1	6	nuclear polyadenylation-dependent mRNA catabolic process	BP
GO:0015780	1	1	1	6	nucleotide-sugar transmembrane transport	BP
GO:0045333	1	1	1	6	cellular respiration	BP
GO:0016415	1	1	1	6	octanoyltransferase activity	MF
GO:0048037	1	1	1	6
GO:1901575	1	1	1	6	organic substance catabolic process	BP
GO:0009960	1	1	2	14	endosperm development	BP
GO:0016746	1	1	13	100	transferase activity, transferring acyl groups	MF
GO:0016616	1	1	2	14	oxidoreductase activity, acting on the CH-OH group of donors, NAD or NADP as acceptor	MF
GO:0043066	1	1	1	6	negative regulation of apoptotic process	BP
GO:0005829	1	1	148	1141	cytosol	CC
GO:0005689	1	1	3	21	U12-type spliceosomal complex	CC
GO:0009864	1	1	1	6	induced systemic resistance, jasmonic acid mediated signaling pathway	BP
GO:0003712	1	1	4	31	transcription coregulator activity	MF
GO:0009062	1	1	3	21	fatty acid catabolic process	BP
GO:0016630	1	1	2	14	protochlorophyllide reductase activity	MF
GO:1901362	1	1	1	6	organic cyclic compound biosynthetic process	BP
GO:0071051	1	1	1	6	polyadenylation-dependent snoRNA 3'-end processing	BP
GO:0009697	1	1	8	63	salicylic acid biosynthetic process	BP
GO:0008531	1	1	1	6	riboflavin kinase activity	MF
GO:0010193	1	1	1	6	response to ozone	BP
GO:0044428	1	1	1	6
GO:0031624	1	1	3	22	ubiquitin conjugating enzyme binding	MF
GO:0003989	1	1	1	7	acetyl-CoA carboxylase activity	MF
GO:0031145	1	1	1	6	anaphase-promoting complex-dependent catabolic process	BP
GO:0032543	1	1	1	6	mitochondrial translation	BP
GO:0006821	1	1	2	15	chloride transport	BP
GO:0016055	1	1	4	31	Wnt signaling pathway	BP
GO:0016857	1	1	1	6	racemase and epimerase activity, acting on carbohydrates and derivatives	MF
GO:0007052	1	1	1	6	mitotic spindle organization	BP
GO:0000419	1	1	1	6	RNA polymerase V complex	CC
GO:0032968	1	1	1	6	positive regulation of transcription elongation from RNA polymerase II promoter	BP
GO:0048831	1	1	2	15	regulation of shoot system development	BP
GO:0009414	1	1	14	106	response to water deprivation	BP
GO:0005730	1	1	31	235	nucleolus	CC
GO:0043933	1	1	1	7	protein-containing complex subunit organization	BP
GO:0080111	1	1	1	7	DNA demethylation	BP
GO:0005094	1	1	1	6	Rho GDP-dissociation inhibitor activity	MF
GO:0009157	1	1	1	6	deoxyribonucleoside monophosphate biosynthetic process	BP
GO:0016485	1	1	4	32	protein processing	BP
GO:0006813	1	1	2	15	potassium ion transport	BP
GO:0045893	1	1	27	212	positive regulation of transcription, DNA-templated	BP
GO:0004568	1	1	2	14	chitinase activity	MF
GO:0006032	1	1	2	14	chitin catabolic process	BP
GO:0010267	1	1	7	55	production of ta-siRNAs involved in RNA interference	BP
GO:0006949	1	1	1	6	syncytium formation	BP
GO:0004849	1	1	2	15	uridine kinase activity	MF
GO:0004127	1	1	1	6	cytidylate kinase activity	MF
GO:0045948	1	1	1	6	positive regulation of translational initiation	BP
GO:0006413	1	1	18	140	translational initiation	BP
GO:0010260	1	1	2	15	animal organ senescence	BP
GO:0009415	1	1	1	6	response to water	BP
GO:0009504	1	1	3	23	cell plate	CC
GO:0046740	1	1	1	7	transport of virus in host, cell to cell	BP
GO:0034450	1	1	1	7	ubiquitin-ubiquitin ligase activity	MF
GO:0016773	1	1	3	25	phosphotransferase activity, alcohol group as acceptor	MF
GO:0015171	1	1	9	72	amino acid transmembrane transporter activity	MF
GO:0007015	1	1	3	23	actin filament organization	BP
GO:0006744	1	1	3	23	ubiquinone biosynthetic process	BP
GO:0042793	1	1	8	63	plastid transcription	BP
GO:0003729	1	1	6	46	mRNA binding	MF
GO:0035556	1	1	31	247	intracellular signal transduction	BP
GO:0042761	1	1	2	15	very long-chain fatty acid biosynthetic process	BP
GO:0006605	1	1	2	14	protein targeting	BP
GO:0000956	1	1	7	57	nuclear-transcribed mRNA catabolic process	BP
GO:0016246	1	1	4	32	RNA interference	BP
GO:0031507	1	1	2	15	heterochromatin assembly	BP
GO:0031966	1	1	2	14	mitochondrial membrane	CC
GO:0071281	1	1	1	6	cellular response to iron ion	BP
GO:0048317	1	1	1	7	seed morphogenesis	BP
GO:0030026	1	1	1	6	cellular manganese ion homeostasis	BP
GO:0045492	1	1	10	80	xylan biosynthetic process	BP
GO:0005938	1	1	1	7	cell cortex	CC
GO:0019706	1	1	3	24	protein-cysteine S-palmitoyltransferase activity	MF
GO:0009915	1	1	1	7	phloem sucrose loading	BP
GO:0010167	1	1	5	39	response to nitrate	BP
GO:0034497	1	1	1	7	protein localization to phagophore assembly site	BP
GO:0000923	1	1	1	7	equatorial microtubule organizing center	CC
GO:0005816	1	1	1	7	spindle pole body	CC
GO:0051298	1	1	1	7	centrosome duplication	BP
GO:0051415	1	1	1	7	microtubule nucleation by interphase microtubule organizing center	BP
GO:0090307	1	1	1	7	mitotic spindle assembly	BP
GO:0010150	1	1	3	24	leaf senescence	BP
GO:0006402	1	1	1	7	mRNA catabolic process	BP
GO:0006207	1	1	2	15	'de novo' pyrimidine nucleobase biosynthetic process	BP
GO:0016442	1	1	1	7	RISC complex	CC
GO:0030619	1	1	1	7	U1 snRNA binding	MF
GO:0016207	1	1	1	7	4-coumarate-CoA ligase activity	MF
GO:0016987	1	1	1	7	sigma factor activity	MF
GO:0016607	1	1	2	15	nuclear speck	CC
GO:0008964	1	1	1	7	phosphoenolpyruvate carboxylase activity	MF
GO:0006904	1	1	3	24	vesicle docking involved in exocytosis	BP
GO:0043412	1	1	1	7	macromolecule modification	BP
GO:0030154	1	1	7	56	cell differentiation	BP
GO:0004737	1	1	1	7	pyruvate decarboxylase activity	MF
GO:0089711	1	1	1	7
GO:0018105	1	1	12	98	peptidyl-serine phosphorylation	BP
GO:1901576	1	1	4	31	organic substance biosynthetic process	BP
GO:0006097	1	1	1	7	glyoxylate cycle	BP
GO:0090447	1	1	2	15	glycerol-3-phosphate 2-O-acyltransferase activity	MF
GO:0071669	1	1	1	7	plant-type cell wall organization or biogenesis	BP
GO:0051716	1	1	1	7	cellular response to stimulus	BP
GO:0004315	1	1	1	7	3-oxoacyl-[acyl-carrier-protein] synthase activity	MF
GO:0015969	1	1	1	7	guanosine tetraphosphate metabolic process	BP
GO:0006869	1	1	11	83	lipid transport	BP
GO:0048449	1	1	5	42	floral organ formation	BP
GO:0015194	1	1	1	7	L-serine transmembrane transporter activity	MF
GO:0015825	1	1	1	7	L-serine transport	BP
GO:0006189	1	1	2	16	'de novo' IMP biosynthetic process	BP
GO:0019632	1	1	1	7	shikimate metabolic process	BP
GO:0051287	1	1	11	89	NAD binding	MF
GO:0015786	1	1	1	7	UDP-glucose transmembrane transport	BP
GO:0010100	1	1	1	7	negative regulation of photomorphogenesis	BP
GO:0006302	1	1	2	16	double-strand break repair	BP
GO:0004742	1	1	1	7	dihydrolipoyllysine-residue acetyltransferase activity	MF
GO:0005694	1	1	7	56	chromosome	CC
GO:0004777	1	1	1	7	succinate-semialdehyde dehydrogenase (NAD+) activity	MF
GO:0009013	1	1	1	7	succinate-semialdehyde dehydrogenase [NAD(P)+] activity	MF
GO:0004197	1	1	6	48	cysteine-type endopeptidase activity	MF
GO:0004042	1	1	1	7	acetyl-CoA:L-glutamate N-acetyltransferase activity	MF
GO:0044248	1	1	1	7	cellular catabolic process	BP
GO:0004826	1	1	1	7	phenylalanine-tRNA ligase activity	MF
GO:0006432	1	1	1	7	phenylalanyl-tRNA aminoacylation	BP
GO:0015098	1	1	1	7	molybdate ion transmembrane transporter activity	MF
GO:0008271	1	1	2	16	secondary active sulfate transmembrane transporter activity	MF
GO:0070330	1	1	2	15	aromatase activity	MF
GO:0048575	1	1	1	7	short-day photoperiodism, flowering	BP
GO:0042391	1	1	3	25	regulation of membrane potential	BP
GO:0019985	1	1	1	7	translesion synthesis	BP
GO:0010189	1	1	1	7	vitamin E biosynthetic process	BP
GO:0046148	1	1	1	7	pigment biosynthetic process	BP
GO:0035267	1	1	1	7	NuA4 histone acetyltransferase complex	CC
GO:0047196	1	1	1	7	long-chain-alcohol O-fatty-acyltransferase activity	MF
GO:0010143	1	1	3	24	cutin biosynthetic process	BP
GO:0045038	1	1	1	7	protein import into chloroplast thylakoid membrane	BP
GO:0004124	1	1	1	7	cysteine synthase activity	MF
GO:0070072	1	1	1	7	vacuolar proton-transporting V-type ATPase complex assembly	BP
GO:0006862	1	1	2	16	nucleotide transport	BP
GO:0032774	1	1	1	7	RNA biosynthetic process	BP
GO:0006518	1	1	1	7	peptide metabolic process	BP
GO:0010183	1	1	1	7	pollen tube guidance	BP
GO:0006777	1	1	1	7	Mo-molybdopterin cofactor biosynthetic process	BP
GO:0000439	1	1	1	7	transcription factor TFIIH core complex	CC
GO:0017053	1	1	1	7	transcription repressor complex	CC
GO:0009791	1	1	7	58	post-embryonic development	BP
GO:0004664	1	1	1	7	prephenate dehydratase activity	MF
GO:0047769	1	1	1	7	arogenate dehydratase activity	MF
GO:0009902	1	1	9	73	chloroplast relocation	BP
GO:0034975	1	1	1	7	protein folding in endoplasmic reticulum	BP
GO:0072546	1	1	1	7	ER membrane protein complex	CC
GO:0019898	1	1	3	25	extrinsic component of membrane	CC
GO:0032787	1	1	1	7	monocarboxylic acid metabolic process	BP
GO:0044711	1	1	3	24
GO:0072583	1	1	1	7	clathrin-dependent endocytosis	BP
GO:0006556	1	1	1	7	S-adenosylmethionine biosynthetic process	BP
GO:0010466	1	1	1	6	negative regulation of peptidase activity	BP
GO:0008081	1	1	2	16	phosphoric diester hydrolase activity	MF
GO:0016810	1	1	1	7	hydrolase activity, acting on carbon-nitrogen (but not peptide) bonds	MF
GO:0005885	1	1	1	7	Arp2/3 protein complex	CC
GO:0034314	1	1	1	7	Arp2/3 complex-mediated actin nucleation	BP
GO:0000815	1	1	1	7	ESCRT III complex	CC
GO:0003714	1	1	3	24	transcription corepressor activity	MF
GO:0006084	1	1	7	57	acetyl-CoA metabolic process	BP
GO:0097159	1	1	12	100	organic cyclic compound binding	MF
GO:0007623	1	1	6	50	circadian rhythm	BP
GO:0016021	1	1	725	5577	integral component of membrane	CC
GO:0001228	1	1	4	33	DNA-binding transcription activator activity, RNA polymerase II-specific	MF
GO:0015698	1	1	1	7	inorganic anion transport	BP
GO:0070461	1	1	1	7	SAGA-type complex	CC
GO:0000288	1	1	1	8	nuclear-transcribed mRNA catabolic process, deadenylation-dependent decay	BP
GO:0006308	1	1	1	7	DNA catabolic process	BP
GO:0006749	1	1	8	63	glutathione metabolic process	BP
GO:0000418	1	1	1	7	RNA polymerase IV complex	CC
GO:0009734	1	1	10	82	auxin-activated signaling pathway	BP
GO:0004300	1	1	1	7	enoyl-CoA hydratase activity	MF
GO:0005743	1	1	10	80	mitochondrial inner membrane	CC
GO:0005853	1	1	1	7	eukaryotic translation elongation factor 1 complex	CC
GO:0009220	1	1	10	83	pyrimidine ribonucleotide biosynthetic process	BP
GO:0003743	1	1	19	153	translation initiation factor activity	MF
GO:0009041	1	1	1	7	uridylate kinase activity	MF
GO:0035145	1	1	1	7	exon-exon junction complex	CC
GO:0031224	1	1	3	24	intrinsic component of membrane	CC
GO:0051225	1	1	3	25	spindle assembly	BP
GO:0000326	1	1	1	7	protein storage vacuole	CC
GO:0051302	1	1	2	17	regulation of cell division	BP
GO:0034051	1	1	1	7	negative regulation of plant-type hypersensitive response	BP
GO:0042023	1	1	7	58	DNA endoreduplication	BP
GO:0009691	1	1	2	16	cytokinin biosynthetic process	BP
GO:0044707	1	1	2	17
GO:1902358	1	1	2	17	sulfate transmembrane transport	BP
GO:0048364	1	1	7	59	root development	BP
GO:0006368	1	1	2	17	transcription elongation from RNA polymerase II promoter	BP
GO:0006635	1	1	14	115	fatty acid beta-oxidation	BP
GO:0031122	1	1	1	8	cytoplasmic microtubule organization	BP
GO:0008447	1	1	1	8	L-ascorbate oxidase activity	MF
GO:0034715	1	1	1	7	pICln-Sm protein complex	CC
GO:0051536	1	1	7	57	iron-sulfur cluster binding	MF
GO:0010091	1	1	2	17	trichome branching	BP
GO:0000245	1	1	2	16	spliceosomal complex assembly	BP
GO:0006098	1	1	13	106	pentose-phosphate shunt	BP
GO:0016836	1	1	2	16	hydro-lyase activity	MF
GO:0006890	1	1	3	26	retrograde vesicle-mediated transport, Golgi to endoplasmic reticulum	BP
GO:0009658	1	1	12	101	chloroplast organization	BP
GO:0016593	1	1	1	8	Cdc73/Paf1 complex	CC
GO:0008235	1	1	1	8	metalloexopeptidase activity	MF
GO:0045595	1	1	4	36	regulation of cell differentiation	BP
GO:0031537	1	1	1	8	regulation of anthocyanin metabolic process	BP
GO:0009308	1	1	1	8	amine metabolic process	BP
GO:0010027	1	1	18	147	thylakoid membrane organization	BP
GO:0006152	1	1	1	8	purine nucleoside catabolic process	BP
GO:0008889	1	1	1	8	glycerophosphodiester phosphodiesterase activity	MF
GO:0055074	1	1	1	8	calcium ion homeostasis	BP
GO:0006108	1	1	3	26	malate metabolic process	BP
GO:0007030	1	1	14	116	Golgi organization	BP
GO:0060548	1	1	1	8	negative regulation of cell death	BP
[truncated: 3,401 more rows]

## Sheet: CAN Upregulated v TEX
category	over_represented_pvalue	under_represented_pvalue	numDEInCat	numInCat	term	ontology
GO:0016310	2.43306e-09	1	107	740	phosphorylation	BP
GO:0016301	3.34261e-08	1	88	590	kinase activity	MF
GO:0016020	4.16919e-08	1	306	3010	membrane	CC
GO:0000166	4.16919e-08	1	124	965	nucleotide binding	MF
GO:0004672	7.12538e-07	1	84	601	protein kinase activity	MF
GO:0005524	2.1172e-06	1	231	2313	ATP binding	MF
GO:0006468	4.31037e-06	1	107	878	protein phosphorylation	BP
GO:0005342	0.00106703	1	5	5	organic acid transmembrane transporter activity	MF
GO:0004674	0.00170631	1	82	703	protein serine/threonine kinase activity	MF
GO:0004185	0.00170631	1	14	48	serine-type carboxypeptidase activity	MF
GO:0016787	0.00289449	1	88	764	hydrolase activity	MF
GO:0008152	0.00295597	1	200	2104	metabolic process	BP
GO:0008509	0.0136779	1	4	4	anion transmembrane transporter activity	MF
GO:0005871	0.0136779	1	15	67	kinesin complex	CC
GO:0005874	0.0136779	1	19	98	microtubule	CC
GO:0016887	0.0173833	1	21	117	ATPase activity	MF
GO:0003824	0.0173833	1	41	302	catalytic activity	MF
GO:0007018	0.0192587	1	15	70	microtubule-based movement	BP
GO:1903825	0.0214263	1	5	8	organic acid transmembrane transport	BP
GO:0008017	0.0216185	1	16	79	microtubule binding	MF
GO:0048513	0.0216185	1	7	17	animal organ development	BP
GO:0015074	0.0286093	1	11	42	DNA integration	BP
GO:0030246	0.0446595	1	23	146	carbohydrate binding	MF
GO:0016740	0.0489098	1	78	723	transferase activity	MF
GO:0005773	0.0553048	1	34	252	vacuole	CC
GO:0006342	0.0553048	1	18	101	chromatin silencing	BP
GO:0010075	0.0663295	1	20	123	regulation of meristem growth	BP
GO:0003777	0.0665719	1	12	56	microtubule motor activity	MF
GO:0016114	0.0671221	1	9	32	terpenoid biosynthetic process	BP
GO:0006260	0.090755	1	12	57	DNA replication	BP
GO:0050992	0.123401	1	4	7	dimethylallyl diphosphate biosynthetic process	BP
GO:0004559	0.196244	1	5	13	alpha-mannosidase activity	MF
GO:0006013	0.196244	1	5	13	mannose metabolic process	BP
GO:0005887	0.196244	1	19	127	integral component of plasma membrane	CC
GO:0044262	0.197291	1	7	25	cellular carbohydrate metabolic process	BP
GO:0046429	0.197291	1	4	8	4-hydroxy-3-methylbut-2-en-1-yl diphosphate synthase activity	MF
GO:0008810	0.197291	1	6	19	cellulase activity	MF
GO:0000054	0.197291	1	3	4	ribosomal subunit export from nucleus	BP
GO:0019760	0.197291	1	4	8	glucosinolate metabolic process	BP
GO:0016832	0.197291	1	3	4	aldehyde-lyase activity	MF
GO:0016491	0.26738	1	64	616	oxidoreductase activity	MF
GO:0047334	0.31297	1	4	9	diphosphate-fructose-6-phosphate 1-phosphotransferase activity	MF
GO:0006261	0.325213	1	11	59	DNA-dependent DNA replication	BP
GO:0090308	0.334892	1	3	5	regulation of DNA methylation-dependent heterochromatin assembly	BP
GO:0003872	0.347993	1	5	15	6-phosphofructokinase activity	MF
GO:0061615	0.347993	1	5	15	glycolytic process through fructose-6-phosphate	BP
GO:0051745	0.351179	1	3	5	4-hydroxy-3-methylbut-2-en-1-yl diphosphate reductase activity	MF
GO:0006810	0.374174	1	36	312	transport	BP
GO:0030151	0.38802	1	4	10	molybdenum ion binding	MF
GO:0005975	0.408693	1	32	275	carbohydrate metabolic process	BP
GO:0005452	0.408693	1	4	10	inorganic anion exchanger activity	MF
GO:0030245	0.420948	1	6	23	cellulose catabolic process	BP
GO:0000819	0.423199	1	2	2	sister chromatid segregation	BP
GO:0044774	0.423199	1	2	2	mitotic DNA integrity checkpoint	BP
GO:0006069	0.423531	1	3	5	ethanol oxidation	BP
GO:2000112	0.426046	1	5	17	regulation of cellular macromolecule biosynthetic process	BP
GO:0009202	0.426046	1	2	2	deoxyribonucleoside triphosphate biosynthetic process	BP
GO:0007065	0.426046	1	2	2	male meiosis sister chromatid cohesion	BP
GO:0007066	0.426046	1	2	2	female meiosis sister chromatid cohesion	BP
GO:2000604	0.426046	1	2	2	negative regulation of secondary growth	BP
GO:0000226	0.426046	1	12	75	microtubule cytoskeleton organization	BP
GO:0071461	0.426046	1	2	2	cellular response to redox state	BP
GO:0006811	0.442404	1	8	39	ion transport	BP
GO:0005720	0.442404	1	3	6	nuclear heterochromatin	CC
GO:0016798	0.442404	1	11	63	hydrolase activity, acting on glycosyl bonds	MF
GO:0006306	0.442404	1	13	84	DNA methylation	BP
GO:0008909	0.442404	1	2	2	isochorismate synthase activity	MF
GO:0051603	0.442404	1	14	93	proteolysis involved in cellular protein catabolic process	BP
GO:0015923	0.442404	1	3	6	mannosidase activity	MF
GO:0048765	0.468416	1	10	59	root hair cell differentiation	BP
GO:0030570	0.469821	1	5	18	pectate lyase activity	MF
GO:0009944	0.469821	1	7	33	polarity specification of adaxial/abaxial axis	BP
GO:0006820	0.469821	1	7	32	anion transport	BP
GO:0004386	0.474771	1	14	95	helicase activity	MF
GO:0004565	0.487239	1	7	33	beta-galactosidase activity	MF
GO:0008283	0.497042	1	13	83	cell population proliferation	BP
GO:0016572	0.519387	1	6	26	histone phosphorylation	BP
GO:0010014	0.52337	1	10	60	meristem initiation	BP
GO:0004616	0.548251	1	4	12	phosphogluconate dehydrogenase (decarboxylating) activity	MF
GO:0016021	0.577709	1	437	5577	integral component of membrane	CC
GO:0018108	0.590178	1	15	109	peptidyl-tyrosine phosphorylation	BP
GO:0009058	0.593871	1	10	61	biosynthetic process	BP
GO:0010223	0.593871	1	3	7	secondary shoot formation	BP
GO:0070588	0.600199	1	7	35	calcium ion transmembrane transport	BP
GO:0005618	0.607979	1	29	257	cell wall	CC
GO:0045132	0.607979	1	8	44	meiotic chromosome segregation	BP
GO:0008661	0.607979	1	3	7	1-deoxy-D-xylulose-5-phosphate synthase activity	MF
GO:0000281	0.607979	1	2	3	mitotic cytokinesis	BP
GO:0045490	0.607979	1	8	44	pectin catabolic process	BP
GO:0010051	0.611128	1	8	44	xylem and phloem pattern formation	BP
GO:0000165	0.626022	1	17	132	MAPK cascade	BP
GO:0005388	0.626022	1	5	20	calcium transmembrane transporter activity, phosphorylative mechanism	MF
GO:0044723	0.644008	1	6	28
GO:0000186	0.646423	1	9	54	activation of MAPKK activity	BP
GO:0030163	0.661164	1	10	63	protein catabolic process	BP
GO:0019684	0.684489	1	8	44	photosynthesis, light reaction	BP
GO:0046686	0.690776	1	16	121	response to cadmium ion	BP
GO:0009855	0.690776	1	9	55	determination of bilateral symmetry	BP
GO:0010362	0.690776	1	2	3	negative regulation of anion channel activity by blue light	BP
GO:0009898	0.690776	1	2	3	cytoplasmic side of plasma membrane	CC
GO:0000234	0.690776	1	2	3	phosphoethanolamine N-methyltransferase activity	MF
GO:0006656	0.690776	1	2	3	phosphatidylcholine biosynthetic process	BP
GO:0003906	0.690776	1	3	8	DNA-(apurinic or apyrimidinic site) endonuclease activity	MF
GO:0004000	0.690776	1	2	3	adenosine deaminase activity	MF
GO:0007093	0.690776	1	2	3	mitotic cell cycle checkpoint	BP
GO:0019500	0.690776	1	2	3	cyanide catabolic process	BP
GO:0051410	0.690776	1	2	3	detoxification of nitrogen compound	BP
GO:0004714	0.690776	1	6	29	transmembrane receptor protein tyrosine kinase activity	MF
GO:0006310	0.698606	1	8	46	DNA recombination	BP
GO:0004143	0.698606	1	3	8	diacylglycerol kinase activity	MF
GO:0007205	0.698606	1	3	8	protein kinase C-activating G protein-coupled receptor signaling pathway	BP
GO:0004140	0.702388	1	2	3	dephospho-CoA kinase activity	MF
GO:0004020	0.711792	1	3	8	adenylylsulfate kinase activity	MF
GO:0009228	0.712455	1	3	8	thiamine biosynthetic process	BP
GO:0047641	0.72128	1	2	3	aldose-6-phosphate reductase (NADPH) activity	MF
GO:0008239	0.73021	1	3	8	dipeptidyl-peptidase activity	MF
GO:0071555	0.73021	1	22	194	cell wall organization	BP
GO:0048658	0.73021	1	2	3	anther wall tapetum development	BP
GO:0009750	0.73021	1	10	66	response to fructose	BP
GO:0051453	0.731245	1	4	15	regulation of intracellular pH	BP
GO:0008553	0.73945	1	4	15	proton-exporting ATPase activity, phosphorylative mechanism	MF
GO:0071944	0.780895	1	5	22	cell periphery	CC
GO:0003860	0.808478	1	2	3	3-hydroxyisobutyryl-CoA hydrolase activity	MF
GO:0009832	0.811441	1	10	68	plant-type cell wall biogenesis	BP
GO:0016853	0.824173	1	12	86	isomerase activity	MF
GO:0008026	0.824173	1	4	15
GO:0009814	0.828776	1	4	15	defense response, incompatible interaction	BP
GO:0009882	0.828776	1	3	9	blue light photoreceptor activity	MF
GO:0010216	0.839627	1	3	9	maintenance of DNA methylation	BP
GO:0009556	0.844382	1	4	16	microsporogenesis	BP
GO:0010067	0.844382	1	3	9	procambium histogenesis	BP
GO:0004180	0.845915	1	5	23	carboxypeptidase activity	MF
GO:0071423	0.856567	1	4	16	malate transmembrane transport	BP
GO:0005777	0.859145	1	13	98	peroxisome	CC
GO:0006754	0.880346	1	4	16	ATP biosynthetic process	BP
GO:0008422	0.882293	1	5	24	beta-glucosidase activity	MF
GO:0006281	0.897423	1	16	131	DNA repair	BP
GO:0009887	0.897423	1	8	51	animal organ morphogenesis	BP
GO:0004553	0.897423	1	16	131	hydrolase activity, hydrolyzing O-glycosyl compounds	MF
GO:0007076	0.897423	1	2	4	mitotic chromosome condensation	BP
GO:0005886	0.897423	1	116	1375	plasma membrane	CC
GO:0006508	0.897423	1	43	443	proteolysis	BP
GO:0019219	0.897423	1	4	17	regulation of nucleobase-containing compound metabolic process	BP
GO:0051301	0.897423	1	14	111	cell division	BP
GO:0004709	0.897423	1	8	52	MAP kinase kinase kinase activity	MF
GO:0004190	0.897423	1	11	81	aspartic-type endopeptidase activity	MF
GO:0007155	0.897423	1	9	63	cell adhesion	BP
GO:0004781	0.897423	1	2	4	sulfate adenylyltransferase (ATP) activity	MF
GO:0002183	0.897423	1	2	4	cytoplasmic translational initiation	BP
GO:0015630	0.897423	1	3	10	microtubule cytoskeleton	CC
GO:0044430	0.897423	1	3	10
GO:0004615	0.897423	1	2	4	phosphomannomutase activity	MF
GO:0008299	0.897423	1	6	33	isoprenoid biosynthetic process	BP
GO:0009251	0.897423	1	3	10	glucan catabolic process	BP
GO:0010048	0.897423	1	8	52	vernalization response	BP
GO:0048440	0.897423	1	6	33	carpel development	BP
GO:0000911	0.897423	1	12	94	cytokinesis by cell plate formation	BP
GO:0006085	0.897423	1	2	4	acetyl-CoA biosynthetic process	BP
GO:0000775	0.897423	1	2	4	chromosome, centromeric region	CC
GO:0046474	0.897423	1	2	4	glycerophospholipid biosynthetic process	BP
GO:0008483	0.897423	1	5	25	transaminase activity	MF
GO:0032440	0.897423	1	20	180	2-alkenal reductase [NAD(P)+] activity	MF
GO:0004733	0.897423	1	2	4	pyridoxamine-phosphate oxidase activity	MF
GO:0005366	0.897423	1	2	4	myo-inositol:proton symporter activity	MF
GO:0015798	0.897423	1	2	4	myo-inositol transport	BP
GO:0051567	0.897423	1	10	73	histone H3-K9 methylation	BP
GO:0032776	0.897423	1	2	4	DNA methylation on cytosine	BP
GO:0010992	0.897423	1	2	4	ubiquitin recycling	BP
GO:0043209	0.897423	1	2	4	myelin sheath	CC
GO:0000910	0.897423	1	3	10	cytokinesis	BP
GO:0001732	0.897423	1	2	4	formation of cytoplasmic translation initiation complex	BP
GO:0043231	0.897423	1	23	213	intracellular membrane-bounded organelle	CC
GO:0005996	0.897423	1	2	4	monosaccharide metabolic process	BP
GO:0000786	0.897423	1	13	91	nucleosome	CC
GO:0002755	0.897423	1	2	4	MyD88-dependent toll-like receptor signaling pathway	BP
GO:0034134	0.897423	1	2	4	toll-like receptor 2 signaling pathway	BP
GO:0034138	0.897423	1	2	4	toll-like receptor 3 signaling pathway	BP
GO:0034142	0.897423	1	2	4	toll-like receptor 4 signaling pathway	BP
GO:0034146	0.897423	1	2	4	toll-like receptor 5 signaling pathway	BP
GO:0007020	0.902962	1	7	44	microtubule nucleation	BP
GO:0004337	0.902962	1	2	4	geranyltranstransferase activity	MF
GO:0033384	0.902962	1	2	4	geranyl diphosphate biosynthetic process	BP
GO:0045337	0.902962	1	2	4	farnesyl diphosphate biosynthetic process	BP
GO:0045010	0.904854	1	9	65	actin nucleation	BP
GO:0009524	0.918579	1	5	26	phragmoplast	CC
GO:0006574	0.949756	1	2	4	valine catabolic process	BP
GO:0010218	0.95429	1	7	44	response to far red light	BP
GO:0046910	0.957096	1	5	26	pectinesterase inhibitor activity	MF
GO:0008574	0.968821	1	3	11	ATP-dependent microtubule motor activity, plus-end-directed	MF
GO:0006417	0.978361	1	4	18	regulation of translation	BP
GO:0006517	0.982021	1	3	11	protein deglycosylation	BP
GO:0007062	0.983165	1	10	76	sister chromatid cohesion	BP
GO:0007010	0.989563	1	10	76	cytoskeleton organization	BP
GO:0010181	1	1	7	45	FMN binding	MF
GO:0043086	1	1	10	70	negative regulation of catalytic activity	BP
GO:0006002	1	1	4	18	fructose 6-phosphate metabolic process	BP
GO:0006094	1	1	14	119	gluconeogenesis	BP
GO:0015994	1	1	3	11	chlorophyll metabolic process	BP
GO:0019748	1	1	6	36	secondary metabolic process	BP
GO:0010114	1	1	7	45	response to red light	BP
GO:0000712	1	1	2	5	resolution of meiotic recombination intermediates	BP
GO:0007126	1	1	4	19
GO:0016705	1	1	16	137	oxidoreductase activity, acting on paired donors, with incorporation or reduction of molecular oxygen	MF
GO:0051127	1	1	2	5	positive regulation of actin nucleation	BP
GO:0005856	1	1	4	19	cytoskeleton	CC
GO:0004356	1	1	3	11	glutamate-ammonia ligase activity	MF
GO:0006542	1	1	3	11	glutamine biosynthetic process	BP
GO:0046872	1	1	123	1479	metal ion binding	MF
GO:0034968	1	1	8	55	histone lysine methylation	BP
GO:0008237	1	1	4	19	metallopeptidase activity	MF
GO:0004134	1	1	2	5	4-alpha-glucanotransferase activity	MF
GO:0010498	1	1	8	57	proteasomal protein catabolic process	BP
GO:0000118	1	1	2	5	histone deacetylase complex	CC
GO:0009705	1	1	9	66	plant-type vacuole membrane	CC
GO:0098656	1	1	6	37	anion transmembrane transport	BP
GO:0048439	1	1	6	37	flower morphogenesis	BP
GO:0048519	1	1	6	37	negative regulation of biological process	BP
GO:0016049	1	1	9	67	cell growth	BP
GO:0006596	1	1	2	5	polyamine biosynthetic process	BP
GO:0015992	1	1	9	66
GO:0010328	1	1	2	5	auxin influx transmembrane transporter activity	MF
GO:0060919	1	1	2	5	auxin influx	BP
GO:0004748	1	1	2	5	ribonucleoside-diphosphate reductase activity, thioredoxin disulfide as acceptor	MF
GO:0005971	1	1	2	5	ribonucleoside-diphosphate reductase complex	CC
GO:0009263	1	1	2	5	deoxyribonucleotide biosynthetic process	BP
GO:0005516	1	1	14	122	calmodulin binding	MF
GO:0007141	1	1	2	5	male meiosis I	BP
GO:0060918	1	1	2	5	auxin transport	BP
GO:0010297	1	1	2	5	heteropolysaccharide binding	MF
GO:0043481	1	1	8	58	anthocyanin accumulation in tissues in response to UV light	BP
GO:0015140	1	1	3	12	malate transmembrane transporter activity	MF
GO:0001676	1	1	3	12	long-chain fatty acid metabolic process	BP
GO:0016458	1	1	4	20	gene silencing	BP
GO:0044206	1	1	3	12	UMP salvage	BP
GO:0010333	1	1	3	12	terpene synthase activity	MF
GO:0007049	1	1	6	38	cell cycle	BP
GO:0008289	1	1	12	96	lipid binding	MF
GO:0010089	1	1	6	39	xylem development	BP
GO:0003676	1	1	58	657	nucleic acid binding	MF
GO:0008375	1	1	6	39	acetylglucosaminyltransferase activity	MF
GO:0009742	1	1	5	30	brassinosteroid mediated signaling pathway	BP
GO:0007017	1	1	6	38	microtubule-based process	BP
GO:0000790	1	1	5	27	nuclear chromatin	CC
GO:0000723	1	1	4	20	telomere maintenance	BP
GO:0031047	1	1	8	59	gene silencing by RNA	BP
GO:0019932	1	1	3	12	second-messenger-mediated signaling	BP
GO:0005096	1	1	5	30	GTPase activator activity	MF
GO:0008381	1	1	3	13	mechanosensitive ion channel activity	MF
GO:0009904	1	1	3	13	chloroplast accumulation movement	BP
GO:0009903	1	1	3	13	chloroplast avoidance movement	BP
GO:0000162	1	1	3	13	tryptophan biosynthetic process	BP
GO:0005544	1	1	5	30	calcium-dependent phospholipid binding	MF
GO:0030247	1	1	3	13	polysaccharide binding	MF
GO:0003871	1	1	2	6	5-methyltetrahydropteroyltriglutamate-homocysteine S-methyltransferase activity	MF
GO:0009785	1	1	3	13	blue light signaling pathway	BP
GO:0016569	1	1	4	21	covalent chromatin modification	BP
GO:0009986	1	1	2	6	cell surface	CC
GO:0005977	1	1	2	6	glycogen metabolic process	BP
GO:0015131	1	1	2	6	oxaloacetate transmembrane transporter activity	MF
GO:1902356	1	1	2	6	oxaloacetate(2-) transmembrane transport	BP
GO:0004049	1	1	2	6	anthranilate synthase activity	MF
GO:0007131	1	1	8	62	reciprocal meiotic recombination	BP
GO:0019853	1	1	2	6	L-ascorbic acid biosynthetic process	BP
GO:0033612	1	1	2	6	receptor serine/threonine kinase binding	MF
GO:0046654	1	1	2	6	tetrahydrofolate biosynthetic process	BP
GO:0019511	1	1	2	6	peptidyl-proline hydroxylation	BP
GO:0042742	1	1	14	127	defense response to bacterium	BP
GO:0033044	1	1	6	42	regulation of chromosome organization	BP
GO:0042823	1	1	2	6	pyridoxal phosphate biosynthetic process	BP
GO:0044451	1	1	1	1
GO:0055029	1	1	1	1	nuclear DNA-directed RNA polymerase complex	CC
GO:0009958	1	1	4	22	positive gravitropism	BP
GO:0004619	1	1	2	6	phosphoglycerate mutase activity	MF
GO:0006750	1	1	2	6	glutathione biosynthetic process	BP
GO:0010026	1	1	2	6	trichome differentiation	BP
GO:0060154	1	1	1	1
GO:0055081	1	1	1	1	anion homeostasis	BP
GO:0004161	1	1	2	6	dimethylallyltranstransferase activity	MF
GO:0060148	1	1	1	1	positive regulation of posttranscriptional gene silencing	BP
GO:0009416	1	1	6	41	response to light stimulus	BP
GO:0010233	1	1	1	1	phloem transport	BP
GO:0034426	1	1	1	1	etioplast membrane	CC
GO:0009095	1	1	1	1	aromatic amino acid family biosynthetic process, prephenate pathway	BP
GO:0080041	1	1	1	1	ADP-ribose pyrophosphohydrolase activity	MF
GO:0005227	1	1	1	1	calcium activated cation channel activity	MF
GO:0001158	1	1	1	1
GO:0061598	1	1	1	1	molybdopterin adenylyltransferase activity	MF
GO:0061599	1	1	1	1	molybdopterin molybdotransferase activity	MF
GO:0015103	1	1	1	1	inorganic anion transmembrane transporter activity	MF
GO:0010291	1	1	1	1	carotene beta-ring hydroxylase activity	MF
GO:0016972	1	1	1	1	thiol oxidase activity	MF
GO:0016166	1	1	1	1	phytoene dehydrogenase activity	MF
GO:0042817	1	1	1	1	pyridoxal metabolic process	BP
GO:0052856	1	1	1	1	NADHX epimerase activity	MF
GO:0052857	1	1	1	1	NADPHX epimerase activity	MF
GO:0009700	1	1	1	1	indole phytoalexin biosynthetic process	BP
GO:0008949	1	1	1	1	oxalyl-CoA decarboxylase activity	MF
GO:0004399	1	1	1	1	histidinol dehydrogenase activity	MF
GO:0008153	1	1	1	1	para-aminobenzoic acid biosynthetic process	BP
GO:0008696	1	1	1	1	4-amino-4-deoxychorismate lyase activity	MF
GO:0006154	1	1	1	1	adenosine catabolic process	BP
GO:0043103	1	1	1	1	hypoxanthine salvage	BP
GO:0046103	1	1	1	1	inosine biosynthetic process	BP
GO:0008972	1	1	1	1	phosphomethylpyrimidine kinase activity	MF
GO:0042425	1	1	1	1	choline biosynthetic process	BP
GO:0048528	1	1	1	1	post-embryonic root development	BP
GO:0048262	1	1	1	1	determination of dorsal/ventral asymmetry	BP
GO:0004334	1	1	1	1	fumarylacetoacetase activity	MF
GO:0006572	1	1	1	1	tyrosine catabolic process	BP
GO:0071219	1	1	1	1	cellular response to molecule of bacterial origin	BP
GO:0047012	1	1	1	1	sterol-4-alpha-carboxylate 3-dehydrogenase (decarboxylating) activity	MF
GO:0006909	1	1	1	1	phagocytosis	BP
GO:0035096	1	1	1	1	larval midgut cell programmed cell death	BP
GO:0048515	1	1	1	1	spermatid differentiation	BP
GO:0061024	1	1	1	1	membrane organization	BP
GO:0008285	1	1	1	1	negative regulation of cell population proliferation	BP
GO:0046677	1	1	1	1	response to antibiotic	BP
GO:0052667	1	1	1	1	phosphomethylethanolamine N-methyltransferase activity	MF
GO:0018788	1	1	1	1	atrazine chlorohydrolase activity	MF
GO:0019700	1	1	1	1	organic phosphonate catabolic process	BP
GO:0050270	1	1	1	1	S-adenosylhomocysteine deaminase activity	MF
GO:0006849	1	1	1	1	plasma membrane pyruvate transport	BP
GO:0050833	1	1	1	1	pyruvate transmembrane transporter activity	MF
GO:0008398	1	1	1	1	sterol 14-demethylase activity	MF
GO:0003909	1	1	1	1	DNA ligase activity	MF
GO:1990234	1	1	1	1	transferase complex	CC
GO:0036094	1	1	1	1	small molecule binding	MF
GO:0009346	1	1	1	1	citrate lyase complex	CC
GO:0004846	1	1	1	1	urate oxidase activity	MF
GO:0019628	1	1	1	1	urate catabolic process	BP
GO:0070084	1	1	1	1	protein initiator methionine removal	BP
GO:0006974	1	1	4	22	cellular response to DNA damage stimulus	BP
GO:0050630	1	1	1	1	(iso)eugenol O-methyltransferase activity	MF
GO:0003858	1	1	1	1	3-hydroxybutyrate dehydrogenase activity	MF
GO:0052739	1	1	1	1	phosphatidylserine 1-acylhydrolase activity	MF
GO:0052740	1	1	1	1	1-acyl-2-lysophosphatidylserine acylhydrolase activity	MF
GO:0008311	1	1	1	1	double-stranded DNA 3'-5' exodeoxyribonuclease activity	MF
GO:0042177	1	1	1	1	negative regulation of protein catabolic process	BP
GO:0004561	1	1	1	1	alpha-N-acetylglucosaminidase activity	MF
GO:0032508	1	1	6	41	DNA duplex unwinding	BP
GO:0016868	1	1	1	1	intramolecular transferase activity, phosphotransferases	MF
GO:0005704	1	1	1	1	polytene chromosome band	CC
GO:0045309	1	1	1	1	protein phosphorylated amino acid binding	MF
GO:0044444	1	1	8	62
GO:0071435	1	1	1	1
GO:0002196	1	1	1	1	Ser-tRNA(Ala) hydrolase activity	MF
GO:0035174	1	1	1	1	histone serine kinase activity	MF
GO:0035404	1	1	1	1	histone-serine phosphorylation	BP
GO:0009637	1	1	7	52	response to blue light	BP
GO:0009744	1	1	9	73	response to sucrose	BP
GO:0006541	1	1	5	32	glutamine metabolic process	BP
GO:0007252	1	1	1	1	I-kappaB phosphorylation	BP
GO:0008384	1	1	1	1	IkappaB kinase activity	MF
GO:0043039	1	1	1	1	tRNA aminoacylation	BP
GO:0005732	1	1	3	13	small nucleolar ribonucleoprotein complex	CC
GO:0019835	1	1	1	1	cytolysis	BP
GO:0033993	1	1	1	1	response to lipid	BP
GO:0006972	1	1	7	52	hyperosmotic response	BP
GO:0033386	1	1	1	1	geranylgeranyl diphosphate biosynthetic process	BP
GO:0004735	1	1	1	1	pyrroline-5-carboxylate reductase activity	MF
GO:0048443	1	1	6	43	stamen development	BP
GO:0047364	1	1	1	1	desulfoglucosinolate sulfotransferase activity	MF
GO:0010440	1	1	3	14	stomatal lineage progression	BP
GO:0010052	1	1	2	6	guard cell differentiation	BP
GO:0000731	1	1	1	1	DNA synthesis involved in DNA repair	BP
GO:0099402	1	1	2	7	plant organ development	BP
GO:0010155	1	1	6	43	regulation of proton transport	BP
GO:0004308	1	1	1	1	exo-alpha-sialidase activity	MF
GO:0001093	1	1	1	1	TFIIB-class transcription factor binding	MF
GO:0052865	1	1	1	1	1-deoxy-D-xylulose 5-phosphate biosynthetic process	BP
GO:0034009	1	1	1	1	isoprene synthase activity	MF
GO:0080027	1	1	1	1	response to herbivore	BP
GO:0035304	1	1	8	63	regulation of protein dephosphorylation	BP
GO:0000919	1	1	2	7	cell plate assembly	BP
GO:0004150	1	1	1	1	dihydroneopterin aldolase activity	MF
GO:0046656	1	1	1	1	folic acid biosynthetic process	BP
GO:0051049	1	1	2	7	regulation of transport	BP
GO:0004675	1	1	2	7	transmembrane receptor protein serine/threonine kinase activity	MF
GO:0007178	1	1	2	7	transmembrane receptor protein serine/threonine kinase signaling pathway	BP
GO:0016297	1	1	1	1	acyl-[acyl-carrier-protein] hydrolase activity	MF
GO:0016575	1	1	2	7	histone deacetylation	BP
GO:0004467	1	1	2	7	long-chain fatty acid-CoA ligase activity	MF
GO:0016818	1	1	2	7	hydrolase activity, acting on acid anhydrides, in phosphorus-containing anhydrides	MF
GO:0008756	1	1	2	7	o-succinylbenzoate-CoA ligase activity	MF
GO:0006807	1	1	4	23	nitrogen compound metabolic process	BP
GO:0032780	1	1	1	1	negative regulation of ATPase activity	BP
GO:0042030	1	1	1	1	ATPase inhibitor activity	MF
GO:0009536	1	1	18	172	plastid	CC
GO:0009846	1	1	4	24	pollen germination	BP
GO:0004766	1	1	2	7	spermidine synthase activity	MF
GO:0004499	1	1	2	7	N,N-dimethylaniline monooxygenase activity	MF
GO:0030976	1	1	3	15	thiamine pyrophosphate binding	MF
GO:0046685	1	1	3	15	response to arsenic-containing substance	BP
GO:0003958	1	1	2	7	NADPH-hemoprotein reductase activity	MF
GO:0008413	1	1	1	1	8-oxo-7,8-dihydroguanosine triphosphate pyrophosphatase activity	MF
GO:0019177	1	1	1	1	dihydroneopterin triphosphate pyrophosphohydrolase activity	MF
GO:0035539	1	1	1	1	8-oxo-7,8-dihydrodeoxyguanosine triphosphate pyrophosphatase activity	MF
GO:0052386	1	1	1	1	cell wall thickening	BP
GO:0004842	1	1	18	182	ubiquitin-protein transferase activity	MF
GO:0004656	1	1	2	7	procollagen-proline 4-dioxygenase activity	MF
GO:0045727	1	1	3	15	positive regulation of translation	BP
GO:0031209	1	1	2	7	SCAR complex	CC
GO:0046912	1	1	2	7	transferase activity, transferring acyl groups, acyl groups converted into alkyl on transfer	MF
GO:2000024	1	1	2	7	regulation of leaf development	BP
GO:0046029	1	1	2	7	mannitol dehydrogenase activity	MF
GO:0003878	1	1	1	1	ATP citrate synthase activity	MF
GO:0031418	1	1	4	24	L-ascorbic acid binding	MF
GO:0009554	1	1	2	7	megasporogenesis	BP
GO:0043234	1	1	3	15
GO:0006325	1	1	4	25	chromatin organization	BP
GO:0010583	1	1	5	33	response to cyclopentenone	BP
GO:0035101	1	1	2	7	FACT complex	CC
GO:0008033	1	1	4	24	tRNA processing	BP
GO:0016788	1	1	10	87	hydrolase activity, acting on ester bonds	MF
GO:0030599	1	1	5	34	pectinesterase activity	MF
GO:0046982	1	1	16	141	protein heterodimerization activity	MF
GO:0040029	1	1	3	16	regulation of gene expression, epigenetic	BP
GO:0010090	1	1	9	80	trichome morphogenesis	BP
GO:0006816	1	1	7	55	calcium ion transport	BP
GO:0009651	1	1	20	207	response to salt stress	BP
GO:0009880	1	1	4	26	embryonic pattern specification	BP
GO:0003678	1	1	4	25	DNA helicase activity	MF
GO:0043900	1	1	4	25	regulation of multi-organism process	BP
GO:0004715	1	1	8	68	non-membrane spanning protein tyrosine kinase activity	MF
GO:0007276	1	1	2	8	gamete generation	BP
GO:0050794	1	1	15	150	regulation of cellular process	BP
GO:0009044	1	1	2	8	xylan 1,4-beta-xylosidase activity	MF
GO:0031222	1	1	2	8	arabinan catabolic process	BP
GO:0090333	1	1	2	8	regulation of stomatal closure	BP
GO:0005313	1	1	2	8	L-glutamate transmembrane transporter activity	MF
GO:0009266	1	1	7	56	response to temperature stimulus	BP
GO:0004096	1	1	2	8	catalase activity	MF
GO:0008361	1	1	5	36	regulation of cell size	BP
GO:0016627	1	1	2	8	oxidoreductase activity, acting on the CH-CH group of donors	MF
GO:0004252	1	1	11	102	serine-type endopeptidase activity	MF
GO:0016602	1	1	2	8	CCAAT-binding factor complex	CC
GO:0080163	1	1	3	15	regulation of protein serine/threonine phosphatase activity	BP
GO:0005779	1	1	2	8	integral component of peroxisomal membrane	CC
GO:0015937	1	1	2	8	coenzyme A biosynthetic process	BP
GO:0019031	1	1	2	8	viral envelope	CC
GO:0050662	1	1	8	68
GO:0007050	1	1	2	8	cell cycle arrest	BP
GO:0000724	1	1	6	47	double-strand break repair via homologous recombination	BP
GO:0055114	1	1	140	1784	oxidation-reduction process	BP
GO:0005719	1	1	2	8	nuclear euchromatin	CC
GO:0030243	1	1	4	27	cellulose metabolic process	BP
GO:0002213	1	1	2	8	defense response to insect	BP
GO:0009733	1	1	10	89	response to auxin	BP
GO:0032544	1	1	2	8	plastid translation	BP
GO:0048527	1	1	4	27	lateral root development	BP
GO:0008233	1	1	17	168	peptidase activity	MF
GO:0071805	1	1	6	49	potassium ion transmembrane transport	BP
GO:0006096	1	1	17	176	glycolytic process	BP
GO:0006629	1	1	11	104	lipid metabolic process	BP
GO:0009595	1	1	4	27	detection of biotic stimulus	BP
GO:0009888	1	1	4	28	tissue development	BP
GO:0019104	1	1	2	9	DNA N-glycosylase activity	MF
GO:0001172	1	1	2	9	transcription, RNA-templated	BP
GO:0003968	1	1	2	9	RNA-directed 5'-3' RNA polymerase activity	MF
GO:0051601	1	1	2	9	exocyst localization	BP
GO:0033383	1	1	2	9	geranyl diphosphate metabolic process	BP
GO:0034008	1	1	2	9	R-linalool synthase activity	MF
GO:0000453	1	1	2	8	enzyme-directed rRNA 2'-O-methylation	BP
GO:0006567	1	1	2	9	threonine catabolic process	BP
GO:0010119	1	1	4	28	regulation of stomatal movement	BP
GO:0006139	1	1	4	27	nucleobase-containing compound metabolic process	BP
GO:0010007	1	1	1	2	magnesium chelatase complex	CC
GO:0004622	1	1	2	9	lysophospholipase activity	MF
GO:0000779	1	1	1	2	condensed chromosome, centromeric region	CC
GO:0000799	1	1	1	2	nuclear condensin complex	CC
GO:0010032	1	1	1	2	meiotic chromosome condensation	BP
GO:0015995	1	1	10	94	chlorophyll biosynthetic process	BP
GO:0007275	1	1	13	128	multicellular organism development	BP
GO:0000796	1	1	1	2	condensin complex	CC
GO:0043966	1	1	1	2	histone H3 acetylation	BP
GO:0000096	1	1	4	28	sulfur amino acid metabolic process	BP
GO:0045910	1	1	1	2	negative regulation of DNA recombination	BP
GO:0031538	1	1	1	2	negative regulation of anthocyanin metabolic process	BP
GO:0004407	1	1	1	2	histone deacetylase activity	MF
GO:0030732	1	1	1	2	methionine S-methyltransferase activity	MF
GO:0044765	1	1	3	18
GO:0016459	1	1	3	19	myosin complex	CC
GO:0045597	1	1	1	2	positive regulation of cell differentiation	BP
GO:0000272	1	1	4	28	polysaccharide catabolic process	BP
GO:0010400	1	1	1	2	rhamnogalacturonan I side chain metabolic process	BP
GO:0008716	1	1	1	2	D-alanine-D-alanine ligase activity	MF
GO:0004789	1	1	1	2	thiamine-phosphate diphosphorylase activity	MF
GO:0005215	1	1	18	193	transporter activity	MF
GO:0010068	1	1	1	2	protoderm histogenesis	BP
GO:0048645	1	1	1	2	animal organ formation	BP
GO:0009808	1	1	1	2	lignin metabolic process	BP
GO:0050614	1	1	1	2	delta24-sterol reductase activity	MF
GO:0033186	1	1	1	2	CAF-1 complex	CC
GO:0007267	1	1	5	38	cell-cell signaling	BP
GO:0004445	1	1	1	2	inositol-polyphosphate 5-phosphatase activity	MF
GO:0052658	1	1	1	2	inositol-1,4,5-trisphosphate 5-phosphatase activity	MF
GO:0052659	1	1	1	2	inositol-1,3,4,5-tetrakisphosphate 5-phosphatase activity	MF
GO:0042300	1	1	1	2	beta-amyrin synthase activity	MF
GO:0003842	1	1	1	2	1-pyrroline-5-carboxylate dehydrogenase activity	MF
GO:0004329	1	1	1	2	formate-tetrahydrofolate ligase activity	MF
GO:0043157	1	1	1	2	response to cation stress	BP
GO:0008802	1	1	1	2	betaine-aldehyde dehydrogenase activity	MF
GO:0004021	1	1	1	2	L-alanine:2-oxoglutarate aminotransferase activity	MF
GO:0015139	1	1	1	2	alpha-ketoglutarate transmembrane transporter activity	MF
GO:0015742	1	1	1	2	alpha-ketoglutarate transport	BP
GO:0016131	1	1	1	2	brassinosteroid metabolic process	BP
GO:0006723	1	1	1	2	cuticle hydrocarbon biosynthetic process	BP
GO:0043447	1	1	1	2	alkane biosynthetic process	BP
GO:1902000	1	1	1	2	homogentisate catabolic process	BP
GO:0060776	1	1	1	2	simple leaf morphogenesis	BP
GO:0071732	1	1	1	2	cellular response to nitric oxide	BP
GO:2001141	1	1	1	2	regulation of RNA biosynthetic process	BP
GO:0042286	1	1	1	2	glutamate-1-semialdehyde 2,1-aminomutase activity	MF
GO:0046688	1	1	1	2	response to copper ion	BP
GO:0006659	1	1	1	2	phosphatidylserine biosynthetic process	BP
GO:0070988	1	1	1	2	demethylation	BP
GO:0004357	1	1	1	2	glutamate-cysteine ligase activity	MF
GO:0019544	1	1	1	2	arginine catabolic process to glutamate	BP
GO:0004325	1	1	1	2	ferrochelatase activity	MF
GO:0004400	1	1	1	2	histidinol-phosphate transaminase activity	MF
GO:0000053	1	1	1	2	argininosuccinate metabolic process	BP
GO:0004055	1	1	1	2	argininosuccinate synthase activity	MF
GO:0008482	1	1	1	2	sulfite oxidase activity	MF
GO:0010477	1	1	1	2	response to sulfur dioxide	BP
GO:0006065	1	1	1	2	UDP-glucuronate biosynthetic process	BP
GO:0090355	1	1	1	2	positive regulation of auxin metabolic process	BP
GO:0090358	1	1	1	2	positive regulation of tryptophan metabolic process	BP
GO:0001053	1	1	1	2
GO:0006144	1	1	1	2	purine nucleobase metabolic process	BP
GO:0004572	1	1	1	2	mannosyl-oligosaccharide 1,3-1,6-alpha-mannosidase activity	MF
GO:0015137	1	1	1	2	citrate transmembrane transporter activity	MF
GO:0015746	1	1	1	2	citrate transport	BP
GO:0010197	1	1	2	9	polar nucleus fusion	BP
GO:0004048	1	1	1	2	anthranilate phosphoribosyltransferase activity	MF
GO:0009698	1	1	3	18	phenylpropanoid metabolic process	BP
GO:0004566	1	1	1	2	beta-glucuronidase activity	MF
GO:1900994	1	1	1	2	(-)-secologanin biosynthetic process	BP
GO:0016760	1	1	4	29	cellulose synthase (UDP-forming) activity	MF
GO:0006218	1	1	1	2	uridine catabolic process	BP
GO:0047622	1	1	1	2	adenosine nucleosidase activity	MF
GO:0072585	1	1	1	2	xanthosine nucleotidase activity	MF
GO:0010604	1	1	1	2	positive regulation of macromolecule metabolic process	BP
GO:0031324	1	1	1	2	negative regulation of cellular metabolic process	BP
GO:0035065	1	1	1	2	regulation of histone acetylation	BP
GO:0042127	1	1	2	9	regulation of cell population proliferation	BP
GO:0008897	1	1	1	2	holo-[acyl-carrier-protein] synthase activity	MF
GO:0050017	1	1	1	2	L-3-cyanoalanine synthase activity	MF
GO:0016559	1	1	2	9	peroxisome fission	BP
GO:0010102	1	1	1	2	lateral root morphogenesis	BP
GO:0002229	1	1	1	2	defense response to oomycetes	BP
GO:0033849	1	1	1	2	chrysanthemyl diphosphate synthase activity	MF
GO:0033851	1	1	1	2	lavandulyl diphosphate synthase activity	MF
GO:0004034	1	1	1	2	aldose 1-epimerase activity	MF
GO:0019318	1	1	1	2	hexose metabolic process	BP
GO:0044446	1	1	2	9
GO:0009298	1	1	1	2	GDP-mannose biosynthetic process	BP
GO:1902456	1	1	1	2	regulation of stomatal opening	BP
GO:0006875	1	1	1	2	cellular metal ion homeostasis	BP
GO:0008615	1	1	1	2	pyridoxine biosynthetic process	BP
GO:0003941	1	1	1	2	L-serine ammonia-lyase activity	MF
GO:0008721	1	1	1	2	D-serine ammonia-lyase activity	MF
GO:0030378	1	1	1	2	serine racemase activity	MF
GO:0070179	1	1	1	2	D-serine biosynthetic process	BP
GO:0010427	1	1	3	17	abscisic acid binding	MF
GO:0010487	1	1	1	2	thermospermine synthase activity	MF
GO:0004452	1	1	1	2	isopentenyl-diphosphate delta-isomerase activity	MF
GO:0004864	1	1	3	17	protein phosphatase inhibitor activity	MF
GO:0004470	1	1	1	2	malic enzyme activity	MF
GO:0019676	1	1	2	10	ammonia assimilation cycle	BP
GO:0030288	1	1	1	2	outer membrane-bounded periplasmic space	CC
GO:0050589	1	1	1	2	leucocyanidin oxygenase activity	MF
GO:0000070	1	1	1	2	mitotic sister chromatid segregation	BP
GO:0016407	1	1	1	2	acetyltransferase activity	MF
GO:0034089	1	1	1	2	establishment of meiotic sister chromatid cohesion	BP
GO:0060772	1	1	1	2	leaf phyllotactic patterning	BP
GO:0043625	1	1	1	2	delta DNA polymerase complex	CC
GO:0046873	1	1	2	9	metal ion transmembrane transporter activity	MF
GO:0001881	1	1	1	2	receptor recycling	BP
GO:0015807	1	1	1	2	L-amino acid transport	BP
GO:0016855	1	1	1	2	racemase and epimerase activity, acting on amino acids and derivatives	MF
GO:0044436	1	1	1	2
GO:0050829	1	1	1	2	defense response to Gram-negative bacterium	BP
GO:0051903	1	1	3	18	S-(hydroxymethyl)glutathione dehydrogenase activity	MF
GO:0015086	1	1	1	2	cadmium ion transmembrane transporter activity	MF
GO:0045087	1	1	4	29	innate immune response	BP
GO:0009405	1	1	1	2	pathogenesis	BP
GO:0004845	1	1	1	2	uracil phosphoribosyltransferase activity	MF
GO:0006223	1	1	1	2	uracil salvage	BP
GO:0080186	1	1	1	2	developmental vegetative growth	BP
GO:0030170	1	1	12	122	pyridoxal phosphate binding	MF
GO:0009507	1	1	66	797	chloroplast	CC
GO:0031990	1	1	1	2	mRNA export from nucleus in response to heat stress	BP
GO:0034402	1	1	1	2	recruitment of 3'-end processing factors to RNA polymerase II holoenzyme complex	BP
GO:0000080	1	1	1	2	mitotic G1 phase	BP
GO:0000084	1	1	1	2	mitotic S phase	BP
GO:0000090	1	1	1	2	mitotic anaphase	BP
GO:0000423	1	1	1	2	mitophagy	BP
GO:0000715	1	1	1	2	nucleotide-excision repair, DNA damage recognition	BP
GO:0002223	1	1	1	2	stimulatory C-type lectin receptor signaling pathway	BP
GO:0002479	1	1	1	2	antigen processing and presentation of exogenous peptide antigen via MHC class I, TAP-dependent	BP
GO:0006977	1	1	1	2	DNA damage response, signal transduction by p53 class mediator resulting in cell cycle arrest	BP
GO:0007173	1	1	1	2	epidermal growth factor receptor signaling pathway	BP
GO:0007179	1	1	1	2	transforming growth factor beta receptor signaling pathway	BP
GO:0007220	1	1	1	2	Notch receptor processing	BP
GO:0007249	1	1	1	2	I-kappaB kinase/NF-kappaB signaling	BP
GO:0007254	1	1	1	2	JNK cascade	BP
GO:0007265	1	1	1	2	Ras protein signal transduction	BP
GO:0007411	1	1	1	2	axon guidance	BP
GO:0008286	1	1	1	2	insulin receptor signaling pathway	BP
GO:0008543	1	1	1	2	fibroblast growth factor receptor signaling pathway	BP
GO:0010803	1	1	1	2	regulation of tumor necrosis factor-mediated signaling pathway	BP
GO:0010939	1	1	1	2	regulation of necrotic cell death	BP
GO:0019068	1	1	1	2	virion assembly	BP
GO:0019082	1	1	1	2	viral protein processing	BP
GO:0030512	1	1	1	2	negative regulation of transforming growth factor beta receptor signaling pathway	BP
GO:0030666	1	1	1	2	endocytic vesicle membrane	CC
GO:0032480	1	1	1	2	negative regulation of type I interferon production	BP
GO:0032481	1	1	1	2	positive regulation of type I interferon production	BP
GO:0033209	1	1	1	2	tumor necrosis factor-mediated signaling pathway	BP
GO:0033683	1	1	1	2	nucleotide-excision repair, DNA incision	BP
GO:0034162	1	1	1	2	toll-like receptor 9 signaling pathway	BP
GO:0034166	1	1	1	2	toll-like receptor 10 signaling pathway	BP
GO:0035666	1	1	1	2	TRIF-dependent toll-like receptor signaling pathway	BP
GO:0038061	1	1	1	2	NIK/NF-kappaB signaling	BP
GO:0038095	1	1	1	2	Fc-epsilon receptor signaling pathway	BP
GO:0038123	1	1	1	2	toll-like receptor TLR1:TLR2 signaling pathway	BP
GO:0038124	1	1	1	2	toll-like receptor TLR6:TLR2 signaling pathway	BP
GO:0042059	1	1	1	2	negative regulation of epidermal growth factor receptor signaling pathway	BP
GO:0042769	1	1	1	2	DNA damage response, detection of DNA damage	BP
GO:0043065	1	1	1	2	positive regulation of apoptotic process	BP
GO:0043123	1	1	1	2	positive regulation of I-kappaB kinase/NF-kappaB signaling	BP
GO:0048010	1	1	1	2	vascular endothelial growth factor receptor signaling pathway	BP
GO:0048011	1	1	1	2	neurotrophin TRK receptor signaling pathway	BP
GO:0050852	1	1	1	2	T cell receptor signaling pathway	BP
GO:0051092	1	1	1	2	positive regulation of NF-kappaB transcription factor activity	BP
GO:0051436	1	1	1	2
GO:0051437	1	1	1	2
GO:0061418	1	1	1	2	regulation of transcription from RNA polymerase II promoter in response to hypoxia	BP
GO:0070266	1	1	1	2	necroptotic process	BP
GO:0070423	1	1	1	2	nucleotide-binding oligomerization domain containing signaling pathway	BP
GO:0070911	1	1	1	2	global genome nucleotide-excision repair	BP
GO:0070987	1	1	1	2	error-free translesion synthesis	BP
GO:0075733	1	1	1	2	intracellular transport of virus	BP
GO:0090090	1	1	1	2	negative regulation of canonical Wnt signaling pathway	BP
GO:0090263	1	1	1	2	positive regulation of canonical Wnt signaling pathway	BP
GO:0097190	1	1	1	2	apoptotic signaling pathway	BP
GO:0006259	1	1	6	52	DNA metabolic process	BP
GO:0047894	1	1	1	2	flavonol 3-sulfotransferase activity	MF
GO:0007144	1	1	1	2	female meiosis I	BP
GO:0007250	1	1	1	2	activation of NF-kappaB-inducing kinase activity	BP
GO:0008585	1	1	1	2	female gonad development	BP
GO:0021888	1	1	1	2	hypothalamus gonadotrophin-releasing hormone neuron development	BP
GO:0034154	1	1	1	2	toll-like receptor 7 signaling pathway	BP
GO:0035419	1	1	1	2
GO:0035681	1	1	1	2	toll-like receptor 15 signaling pathway	BP
GO:0035682	1	1	1	2	toll-like receptor 21 signaling pathway	BP
GO:0060613	1	1	1	2	fat pad development	BP
GO:0072520	1	1	1	2	seminiferous tubule development	BP
GO:0097009	1	1	1	2	energy homeostasis	BP
GO:0033549	1	1	1	2	MAP kinase phosphatase activity	MF
GO:0009860	1	1	5	40	pollen tube growth	BP
GO:0050515	1	1	1	2	4-(cytidine 5'-diphospho)-2-C-methyl-D-erythritol kinase activity	MF
GO:0006203	1	1	1	2	dGTP catabolic process	BP
GO:0016759	1	1	1	2	cellulose synthase activity	MF
GO:0010054	1	1	1	2	trichoblast differentiation	BP
GO:0044272	1	1	3	19	sulfur compound biosynthetic process	BP
GO:0003918	1	1	2	10	DNA topoisomerase type II (double strand cut, ATP-hydrolyzing) activity	MF
GO:0008318	1	1	1	2	protein prenyltransferase activity	MF
GO:0003774	1	1	3	20	motor activity	MF
GO:0043186	1	1	1	2	P granule	CC
GO:0048827	1	1	3	20	phyllome development	BP
GO:0044211	1	1	2	10	CTP salvage	BP
GO:0048589	1	1	3	20	developmental growth	BP
GO:0050521	1	1	1	2	alpha-glucan, water dikinase activity	MF
GO:0016688	1	1	2	10	L-ascorbate peroxidase activity	MF
GO:0016435	1	1	1	2	rRNA (guanine) methyltransferase activity	MF
GO:0009116	1	1	3	19	nucleoside metabolic process	BP
GO:0005688	1	1	2	9	U6 snRNP	CC
GO:0008652	1	1	6	51	cellular amino acid biosynthetic process	BP
GO:0010072	1	1	4	31	primary shoot apical meristem specification	BP
GO:0033116	1	1	1	2	endoplasmic reticulum-Golgi intermediate compartment membrane	CC
GO:0010389	1	1	4	30	regulation of G2/M transition of mitotic cell cycle	BP
GO:0016117	1	1	8	75	carotenoid biosynthetic process	BP
GO:0006855	1	1	9	88	drug transmembrane transport	BP
GO:0010329	1	1	3	20	auxin efflux transmembrane transporter activity	MF
GO:0010025	1	1	3	20	wax biosynthetic process	BP
GO:0009506	1	1	45	544	plasmodesma	CC
GO:0009072	1	1	4	30	aromatic amino acid family metabolic process	BP
GO:0009867	1	1	9	87	jasmonic acid mediated signaling pathway	BP
GO:0050896	1	1	11	112	response to stimulus	BP
GO:0016874	1	1	35	416	ligase activity	MF
GO:0015078	1	1	3	19	proton transmembrane transporter activity	MF
GO:0044767	1	1	5	42
GO:0005774	1	1	23	258	vacuolar membrane	CC
GO:0006833	1	1	11	111	water transport	BP
GO:0009965	1	1	9	89	leaf morphogenesis	BP
GO:0008171	1	1	4	30	O-methyltransferase activity	MF
GO:0090527	1	1	1	3	actin filament reorganization	BP
GO:0010073	1	1	4	31	meristem maintenance	BP
GO:0009631	1	1	2	10	cold acclimation	BP
GO:0009834	1	1	4	31	plant-type secondary cell wall biogenesis	BP
GO:0000276	1	1	2	10	mitochondrial proton-transporting ATP synthase complex, coupling factor F(o)	CC
GO:0009579	1	1	9	82	thylakoid	CC
GO:0051287	1	1	9	89	NAD binding	MF
GO:0004872	1	1	3	19
GO:0008757	1	1	9	89	S-adenosylmethionine-dependent methyltransferase activity	MF
GO:0000502	1	1	5	41	proteasome complex	CC
GO:0045037	1	1	2	11	protein import into chloroplast stroma	BP
GO:0006814	1	1	2	11	sodium ion transport	BP
GO:0065008	1	1	3	21	regulation of biological quality	BP
GO:0045298	1	1	2	11	tubulin complex	CC
GO:0008234	1	1	6	53	cysteine-type peptidase activity	MF
GO:0006086	1	1	2	11	acetyl-CoA biosynthetic process from pyruvate	BP
GO:0006636	1	1	8	77	unsaturated fatty acid biosynthetic process	BP
GO:0015297	1	1	8	78	antiporter activity	MF
GO:0046856	1	1	2	11	phosphatidylinositol dephosphorylation	BP
GO:0016746	1	1	10	100	transferase activity, transferring acyl groups	MF
GO:0043622	1	1	2	11	cortical microtubule organization	BP
GO:0016413	1	1	5	43	O-acetyltransferase activity	MF
GO:0000023	1	1	8	78	maltose metabolic process	BP
GO:0010305	1	1	2	11	leaf vascular tissue pattern formation	BP
GO:0097526	1	1	2	10	spliceosomal tri-snRNP complex	CC
GO:0019761	1	1	8	78	glucosinolate biosynthetic process	BP
GO:0030158	1	1	2	11	protein xylosyltransferase activity	MF
GO:0004642	1	1	1	3	phosphoribosylformylglycinamidine synthase activity	MF
GO:0072593	1	1	2	11	reactive oxygen species metabolic process	BP
GO:0009840	1	1	2	11	chloroplastic endopeptidase Clp complex	CC
GO:0016132	1	1	9	91	brassinosteroid biosynthetic process	BP
GO:0008705	1	1	1	3	methionine synthase activity	MF
GO:0050667	1	1	1	3	homocysteine metabolic process	BP
GO:0016337	1	1	1	3
GO:0033177	1	1	1	3	proton-transporting two-sector ATPase complex, proton-transporting domain	CC
GO:0051304	1	1	1	3	chromosome separation	BP
GO:0009836	1	1	1	3	fruit ripening, climacteric	BP
GO:0004591	1	1	1	3	oxoglutarate dehydrogenase (succinyl-transferring) activity	MF
GO:0005771	1	1	2	11	multivesicular body	CC
GO:0035514	1	1	1	3	DNA demethylase activity	MF
GO:0019288	1	1	15	164	isopentenyl diphosphate biosynthetic process, methylerythritol 4-phosphate pathway	BP
GO:0000003	1	1	1	3	reproduction	BP
GO:0043967	1	1	1	3	histone H4 acetylation	BP
GO:2001295	1	1	1	3	malonyl-CoA biosynthetic process	BP
GO:0048354	1	1	1	3	mucilage biosynthetic process involved in seed coat development	BP
GO:0006635	1	1	11	115	fatty acid beta-oxidation	BP
GO:0005776	1	1	1	3	autophagosome	CC
GO:0010109	1	1	1	3	regulation of photosynthesis	BP
GO:0048869	1	1	1	3	cellular developmental process	BP
GO:0010157	1	1	1	3	response to chlorate	BP
GO:0010315	1	1	3	22	auxin efflux	BP
GO:0017049	1	1	1	3	GTP-Rho binding	MF
GO:0043153	1	1	1	3	entrainment of circadian clock by photoperiod	BP
GO:0048544	1	1	3	21	recognition of pollen	BP
GO:0004350	1	1	1	3	glutamate-5-semialdehyde dehydrogenase activity	MF
GO:0046027	1	1	1	3	phospholipid:diacylglycerol acyltransferase activity	MF
GO:0015423	1	1	1	3	ATPase-coupled maltose transmembrane transporter activity	MF
GO:0015768	1	1	1	3	maltose transport	BP
GO:0046500	1	1	1	3	S-adenosylmethionine metabolic process	BP
GO:0031957	1	1	1	3	very long-chain fatty acid-CoA ligase activity	MF
GO:0048588	1	1	1	3	developmental cell growth	BP
GO:0051239	1	1	1	3	regulation of multicellular organismal process	BP
GO:0016971	1	1	1	3	flavin-linked sulfhydryl oxidase activity	MF
GO:0032456	1	1	1	3	endocytic recycling	BP
GO:0004827	1	1	1	3	proline-tRNA ligase activity	MF
GO:0006433	1	1	1	3	prolyl-tRNA aminoacylation	BP
GO:0008395	1	1	1	3	steroid hydroxylase activity	MF
GO:0051205	1	1	1	3	protein insertion into membrane	BP
GO:0010942	1	1	1	3	positive regulation of cell death	BP
GO:0031349	1	1	1	3	positive regulation of defense response	BP
GO:0060862	1	1	1	3	negative regulation of floral organ abscission	BP
GO:0004044	1	1	1	3	amidophosphoribosyltransferase activity	MF
GO:0052615	1	1	1	3	ent-kaurene oxidase activity	MF
GO:0052616	1	1	1	3	ent-kaur-16-en-19-ol oxidase activity	MF
GO:0052617	1	1	1	3	ent-kaur-16-en-19-al oxidase activity	MF
GO:0030659	1	1	1	3	cytoplasmic vesicle membrane	CC
GO:0022821	1	1	1	3	potassium ion antiporter activity	MF
GO:0006073	1	1	1	3	cellular glucan metabolic process	BP
GO:0051938	1	1	1	3	L-glutamate import	BP
GO:0003861	1	1	1	3	3-isopropylmalate dehydratase activity	MF
GO:0050486	1	1	1	3	intramolecular transferase activity, transferring hydroxy groups	MF
GO:0070301	1	1	1	3	cellular response to hydrogen peroxide	BP
GO:0008453	1	1	1	3	alanine-glyoxylate transaminase activity	MF
GO:0006560	1	1	1	3	proline metabolic process	BP
GO:0015853	1	1	1	3	adenine transport	BP
GO:0015854	1	1	1	3	guanine transport	BP
GO:0050105	1	1	1	3	L-gulonolactone oxidase activity	MF
GO:0050184	1	1	1	3	phosphatidylcholine desaturase activity	MF
GO:0048046	1	1	18	204	apoplast	CC
GO:0080005	1	1	1	3	photosystem stoichiometry adjustment	BP
GO:0030010	1	1	1	3	establishment of cell polarity	BP
GO:0009399	1	1	1	3	nitrogen fixation	BP
GO:0008970	1	1	1	3	phospholipase A1 activity	MF
GO:0008442	1	1	1	3	3-hydroxyisobutyrate dehydrogenase activity	MF
GO:0009534	1	1	8	79	chloroplast thylakoid	CC
GO:0003846	1	1	1	3	2-acylglycerol O-acyltransferase activity	MF
GO:0032875	1	1	2	12	regulation of DNA endoreduplication	BP
GO:0001106	1	1	1	3
GO:0009615	1	1	2	12	response to virus	BP
GO:0005847	1	1	1	3	mRNA cleavage and polyadenylation specificity factor complex	CC
GO:0030750	1	1	1	3	putrescine N-methyltransferase activity	MF
GO:0051219	1	1	1	3	phosphoprotein binding	MF
GO:0031325	1	1	1	3	positive regulation of cellular metabolic process	BP
GO:0009616	1	1	5	44	virus induced gene silencing	BP
GO:0005982	1	1	3	22	starch metabolic process	BP
GO:0030036	1	1	2	12	actin cytoskeleton organization	BP
GO:0045550	1	1	1	3	geranylgeranyl reductase activity	MF
GO:0042546	1	1	6	55	cell wall biogenesis	BP
GO:0050789	1	1	6	56	regulation of biological process	BP
GO:0055129	1	1	1	3	L-proline biosynthetic process	BP
GO:0010623	1	1	1	3	programmed cell death involved in cell development	BP
GO:0050388	1	1	1	3	uronate dehydrogenase activity	MF
GO:0007030	1	1	11	116	Golgi organization	BP
GO:0046556	1	1	2	12	alpha-L-arabinofuranosidase activity	MF
GO:0070574	1	1	1	3	cadmium ion transmembrane transport	BP
GO:0050321	1	1	2	12	tau-protein kinase activity	MF
GO:0071034	1	1	1	3	CUT catabolic process	BP
GO:0071049	1	1	1	3	nuclear retention of pre-mRNA with aberrant 3'-ends at the site of transcription	BP
GO:0070063	1	1	1	3	RNA polymerase binding	MF
GO:0004311	1	1	1	3	farnesyltranstransferase activity	MF
GO:0007029	1	1	1	3	endoplasmic reticulum organization	BP
GO:0009527	1	1	1	3	plastid outer membrane	CC
GO:0010152	1	1	2	12	pollen maturation	BP
GO:0004798	1	1	1	3	thymidylate kinase activity	MF
GO:0006233	1	1	1	3	dTDP biosynthetic process	BP
GO:0000783	1	1	2	12	nuclear telomere cap complex	CC
GO:0052669	1	1	1	3	CTP:2-trans,-6-trans-farnesol kinase activity	MF
GO:0052670	1	1	1	3	geraniol kinase activity	MF
GO:0052671	1	1	1	3	geranylgeraniol kinase activity	MF
GO:0042128	1	1	2	12	nitrate assimilation	BP
GO:0000082	1	1	1	3	G1/S transition of mitotic cell cycle	BP
GO:2000038	1	1	1	3	regulation of stomatal complex development	BP
GO:0008425	1	1	1	3	2-polyprenyl-6-methoxy-1,4-benzoquinone methyltransferase activity	MF
GO:0006297	1	1	1	3	nucleotide-excision repair, DNA gap filling	BP
GO:0016508	1	1	1	3	long-chain-enoyl-CoA hydratase activity	MF
GO:0015689	1	1	2	12	molybdate ion transport	BP
GO:0006733	1	1	3	22
GO:0045493	1	1	2	12	xylan catabolic process	BP
GO:0000086	1	1	1	3	G2/M transition of mitotic cell cycle	BP
GO:0043488	1	1	1	3	regulation of mRNA stability	BP
GO:0033178	1	1	1	3	proton-transporting two-sector ATPase complex, catalytic domain	CC
GO:0031305	1	1	2	11	integral component of mitochondrial inner membrane	CC
GO:0044183	1	1	1	3	protein folding chaperone	MF
GO:0010310	1	1	5	44	regulation of hydrogen peroxide metabolic process	BP
GO:0018315	1	1	1	3	molybdenum incorporation into molybdenum-molybdopterin complex	BP
GO:0031048	1	1	5	45	heterochromatin assembly by small RNA	BP
GO:0016790	1	1	1	3	thiolester hydrolase activity	MF
GO:0000780	1	1	1	3	condensed nuclear chromosome, centromeric region	CC
GO:0031616	1	1	1	3	spindle pole centrosome	CC
GO:0032133	1	1	1	3	chromosome passenger complex	CC
GO:0032465	1	1	1	3	regulation of cytokinesis	BP
GO:0051233	1	1	1	3	spindle midzone	CC
GO:0019745	1	1	3	22	pentacyclic triterpenoid biosynthetic process	BP
GO:0017118	1	1	1	3	lipoyltransferase activity	MF
GO:0005875	1	1	2	11	microtubule associated complex	CC
GO:0047427	1	1	1	3	cyanoalanine nitrilase activity	MF
GO:0047558	1	1	1	3	3-cyanoalanine hydratase activity	MF
GO:0031177	1	1	1	3	phosphopantetheine binding	MF
GO:0030123	1	1	1	3	AP-3 adaptor complex	CC
GO:0006283	1	1	1	3	transcription-coupled nucleotide-excision repair	BP
GO:0009650	1	1	1	3	UV protection	BP
GO:0031348	1	1	9	93	negative regulation of defense response	BP
GO:0043140	1	1	1	3
GO:0042549	1	1	1	3	photosystem II stabilization	BP
GO:0009862	1	1	7	68	systemic acquired resistance, salicylic acid mediated signaling pathway	BP
GO:0031083	1	1	1	3	BLOC-1 complex	CC
GO:0016595	1	1	1	3	glutamate binding	MF
GO:0008333	1	1	1	3	endosome to lysosome transport	BP
GO:0010116	1	1	1	3	positive regulation of abscisic acid biosynthetic process	BP
GO:0009411	1	1	2	12	response to UV	BP
GO:0015079	1	1	3	23	potassium ion transmembrane transporter activity	MF
GO:0033817	1	1	1	3	beta-ketoacyl-acyl-carrier-protein synthase II activity	MF
GO:0048451	1	1	3	23	petal formation	BP
GO:0048453	1	1	3	23	sepal formation	BP
GO:0003924	1	1	20	231	GTPase activity	MF
GO:0019252	1	1	10	106	starch biosynthetic process	BP
GO:0005249	1	1	3	23	voltage-gated potassium channel activity	MF
GO:0047366	1	1	1	3	quercetin-3-sulfate 4'-sulfotransferase activity	MF
GO:0006695	1	1	1	3	cholesterol biosynthetic process	BP
GO:0006979	1	1	11	117	response to oxidative stress	BP
GO:0047681	1	1	1	3	aryl-alcohol dehydrogenase (NADP+) activity	MF
GO:0004165	1	1	1	3	dodecenoyl-CoA delta-isomerase activity	MF
GO:0048438	1	1	2	13	floral whorl development	BP
GO:0008650	1	1	1	3	rRNA (uridine-2'-O-)-methyltransferase activity	MF
GO:0000151	1	1	4	34	ubiquitin ligase complex	CC
GO:0009638	1	1	2	13	phototropism	BP
GO:0030904	1	1	2	12	retromer complex	CC
GO:0006744	1	1	3	23	ubiquinone biosynthetic process	BP
GO:0010413	1	1	7	70	glucuronoxylan metabolic process	BP
GO:0071554	1	1	5	46	cell wall organization or biogenesis	BP
GO:0019216	1	1	3	23	regulation of lipid metabolic process	BP
GO:0009504	1	1	3	23	cell plate	CC
GO:0004366	1	1	2	12	glycerol-3-phosphate O-acyltransferase activity	MF
GO:0004712	1	1	4	35	protein serine/threonine/tyrosine kinase activity	MF
GO:0005247	1	1	2	13	voltage-gated chloride channel activity	MF
GO:0045595	1	1	4	36	regulation of cell differentiation	BP
GO:0009740	1	1	3	23	gibberellic acid mediated signaling pathway	BP
GO:0009734	1	1	8	82	auxin-activated signaling pathway	BP
GO:0010287	1	1	3	23	plastoglobule	CC
GO:0010043	1	1	2	13	response to zinc ion	BP
GO:0016773	1	1	3	25	phosphotransferase activity, alcohol group as acceptor	MF
GO:0003691	1	1	2	13	double-stranded telomeric DNA binding	MF
GO:0046835	1	1	4	35	carbohydrate phosphorylation	BP
GO:0009295	1	1	2	13	nucleoid	CC
GO:0006081	1	1	2	13	cellular aldehyde metabolic process	BP
GO:0006367	1	1	3	23	transcription initiation from RNA polymerase II promoter	BP
GO:0009707	1	1	3	24	chloroplast outer membrane	CC
GO:0009725	1	1	7	72	response to hormone	BP
GO:0010431	1	1	3	25	seed maturation	BP
GO:0045324	1	1	1	4	late endosome to vacuole transport	BP
GO:0005801	1	1	2	13	cis-Golgi network	CC
GO:0043424	1	1	3	24	protein histidine kinase binding	MF
GO:0009108	1	1	3	24
GO:0030150	1	1	3	23	protein import into mitochondrial matrix	BP
GO:0005200	1	1	5	48	structural constituent of cytoskeleton	MF
GO:0009117	1	1	3	24	nucleotide metabolic process	BP
GO:0051641	1	1	1	4	cellular localization	BP
GO:2000762	1	1	1	4	regulation of phenylpropanoid metabolic process	BP
GO:0010143	1	1	3	24	cutin biosynthetic process	BP
GO:0019898	1	1	3	25	extrinsic component of membrane	CC
GO:0001934	1	1	1	4	positive regulation of protein phosphorylation	BP
GO:1990316	1	1	1	4	Atg1/ULK1 kinase complex	CC
GO:0005951	1	1	1	4	carbamoyl-phosphate synthase complex	CC
GO:0051537	1	1	5	47	2 iron, 2 sulfur cluster binding	MF
GO:0016567	1	1	24	293	protein ubiquitination	BP
GO:0004316	1	1	2	13	3-oxoacyl-[acyl-carrier-protein] reductase (NADPH) activity	MF
GO:0032137	1	1	1	4	guanine/thymine mispair binding	MF
GO:0032138	1	1	1	4	single base insertion or deletion binding	MF
GO:0032301	1	1	1	4	MutSalpha complex	CC
GO:0004558	1	1	1	4	alpha-1,4-glucosidase activity	MF
GO:0032450	1	1	1	4	maltose alpha-glucosidase activity	MF
GO:0010160	1	1	1	4	formation of animal organ boundary	BP
GO:0006893	1	1	1	4	Golgi to plasma membrane transport	BP
GO:0051753	1	1	1	4	mannan synthase activity	MF
GO:0030586	1	1	1	4	[methionine synthase] reductase activity	MF
GO:0010273	1	1	1	4	detoxification of copper ion	BP
GO:0070006	1	1	1	4	metalloaminopeptidase activity	MF
GO:0003904	1	1	1	4	deoxyribodipyrimidine photo-lyase activity	MF
GO:0005044	1	1	1	4	scavenger receptor activity	MF
GO:0006898	1	1	1	4	receptor-mediated endocytosis	BP
GO:0003883	1	1	1	4	CTP synthase activity	MF
GO:0044210	1	1	1	4	'de novo' CTP biosynthetic process	BP
GO:0043091	1	1	1	4
GO:0015367	1	1	1	4	oxoglutarate:malate antiporter activity	MF
GO:0004813	1	1	1	4	alanine-tRNA ligase activity	MF
GO:0006419	1	1	1	4	alanyl-tRNA aminoacylation	BP
GO:0050616	1	1	1	4	secologanin synthase activity	MF
GO:0046168	1	1	1	4	glycerol-3-phosphate catabolic process	BP
GO:0004152	1	1	1	4	dihydroorotate dehydrogenase activity	MF
GO:0004775	1	1	1	4	succinate-CoA ligase (ADP-forming) activity	MF
GO:0003885	1	1	1	4	D-arabinono-1,4-lactone oxidase activity	MF
GO:0044205	1	1	1	4	'de novo' UMP biosynthetic process	BP
GO:0004349	1	1	1	4	glutamate 5-kinase activity	MF
GO:0008928	1	1	1	4	mannose-1-phosphate guanylyltransferase (GDP) activity	MF
GO:0005488	1	1	21	254	binding	MF
GO:0009652	1	1	1	4	thigmotropism	BP
GO:0047724	1	1	1	4	inosine nucleosidase activity	MF
GO:0051171	1	1	1	4	regulation of nitrogen compound metabolic process	BP
GO:1901006	1	1	1	4	ubiquinone-6 biosynthetic process	BP
GO:0030865	1	1	1	4	cortical cytoskeleton organization	BP
GO:0045330	1	1	3	25	aspartyl esterase activity	MF
GO:0031929	1	1	1	4	TOR signaling	BP
GO:0031931	1	1	1	4	TORC1 complex	CC
GO:0005506	1	1	26	318	iron ion binding	MF
GO:0008864	1	1	1	4	formyltetrahydrofolate deformylase activity	MF
GO:0004521	1	1	1	4	endoribonuclease activity	MF
GO:0006275	1	1	6	61	regulation of DNA replication	BP
GO:0000719	1	1	1	4	photoreactive repair	BP
GO:0006206	1	1	2	14	pyrimidine nucleobase metabolic process	BP
GO:0046417	1	1	1	4	chorismate metabolic process	BP
GO:0004321	1	1	1	4	fatty-acyl-CoA synthase activity	MF
GO:0006334	1	1	7	64	nucleosome assembly	BP
GO:0016487	1	1	1	4	farnesol metabolic process	BP
GO:0009610	1	1	2	14	response to symbiotic fungus	BP
GO:0051225	1	1	3	25	spindle assembly	BP
GO:0051788	1	1	11	121	response to misfolded protein	BP
GO:0000105	1	1	2	14	histidine biosynthetic process	BP
GO:0003922	1	1	1	4	GMP synthase (glutamine-hydrolyzing) activity	MF
GO:0015081	1	1	1	4	sodium ion transmembrane transporter activity	MF
GO:0031461	1	1	2	14	cullin-RING ubiquitin ligase complex	CC
GO:0019199	1	1	2	14	transmembrane receptor protein kinase activity	MF
GO:0008406	1	1	1	4	gonad development	BP
GO:0043227	1	1	1	4	membrane-bounded organelle	CC
GO:0009686	1	1	2	14	gibberellin biosynthetic process	BP
GO:0032259	1	1	25	306	methylation	BP
GO:0045430	1	1	1	4	chalcone isomerase activity	MF
GO:0090342	1	1	1	4	regulation of cell aging	BP
GO:0000160	1	1	4	37	phosphorelay signal transduction system	BP
GO:0070814	1	1	1	4	hydrogen sulfide biosynthetic process	BP
GO:0002020	1	1	1	4	protease binding	MF
GO:0009414	1	1	10	106	response to water deprivation	BP
GO:0007219	1	1	1	4	Notch signaling pathway	BP
GO:0048653	1	1	4	37	anther development	BP
GO:0044702	1	1	4	37
GO:0000036	1	1	1	4	acyl carrier activity	MF
GO:0030490	1	1	1	4	maturation of SSU-rRNA	BP
GO:0043547	1	1	6	63	positive regulation of GTPase activity	BP
GO:0006633	1	1	8	87	fatty acid biosynthetic process	BP
GO:0004801	1	1	1	4	sedoheptulose-7-phosphate:D-glyceraldehyde-3-phosphate glyceronetransferase activity	MF
GO:0004497	1	1	13	146	monooxygenase activity	MF
GO:0033843	1	1	1	4	xyloglucan 6-xylosyltransferase activity	MF
GO:0004363	1	1	1	4	glutathione synthase activity	MF
GO:0043295	1	1	1	4	glutathione binding	MF
GO:0000148	1	1	2	16	1,3-beta-D-glucan synthase complex	CC
GO:0003843	1	1	2	16	1,3-beta-D-glucan synthase activity	MF
GO:0006075	1	1	2	16	(1->3)-beta-D-glucan biosynthetic process	BP
GO:0032204	1	1	3	26	regulation of telomere maintenance	BP
GO:0043247	1	1	3	26	telomere maintenance in response to DNA damage	BP
GO:0019003	1	1	1	4	GDP binding	MF
GO:0005515	1	1	16	187	protein binding	MF
GO:0000145	1	1	4	38	exocyst	CC
GO:0080129	1	1	9	97	proteasome core complex assembly	BP
GO:0006333	1	1	3	25	chromatin assembly or disassembly	BP
GO:0010008	1	1	1	4	endosome membrane	CC
GO:0015238	1	1	6	63
GO:0018342	1	1	1	4	protein prenylation	BP
GO:0009932	1	1	5	51	cell tip growth	BP
GO:0048366	1	1	5	50	leaf development	BP
GO:0042545	1	1	5	50	cell wall modification	BP
GO:0009749	1	1	4	38	response to glucose	BP
GO:0004797	1	1	1	4	thymidine kinase activity	MF
GO:0030003	1	1	3	26	cellular cation homeostasis	BP
GO:0006821	1	1	2	15	chloride transport	BP
GO:0006526	1	1	2	15	arginine biosynthetic process	BP
GO:0004683	1	1	6	63	calmodulin-dependent protein kinase activity	MF
GO:0009617	1	1	3	26	response to bacterium	BP
GO:0022857	1	1	5	50	transmembrane transporter activity	MF
GO:0004527	1	1	3	26	exonuclease activity	MF
GO:0004849	1	1	2	15	uridine kinase activity	MF
GO:0030427	1	1	1	5	site of polarized growth	CC
GO:0009611	1	1	10	112	response to wounding	BP
GO:0043085	1	1	7	75	positive regulation of catalytic activity	BP
GO:0042626	1	1	9	106	ATPase-coupled transmembrane transporter activity	MF
GO:0044763	1	1	18	222
GO:0009741	1	1	3	26	response to brassinosteroid	BP
GO:0031507	1	1	2	15	heterochromatin assembly	BP
GO:0019205	1	1	1	4	nucleobase-containing compound kinase activity	MF
GO:0006207	1	1	2	15	'de novo' pyrimidine nucleobase biosynthetic process	BP
GO:0023014	1	1	6	65	signal transduction by protein phosphorylation	BP
GO:0000122	1	1	2	15	negative regulation of transcription by RNA polymerase II	BP
GO:0009920	1	1	1	5	cell plate formation involved in plant-type cell wall biogenesis	BP
GO:0004707	1	1	3	27	MAP kinase activity	MF
GO:0000155	1	1	3	28	phosphorelay sensor kinase activity	MF
GO:0004427	1	1	2	15	inorganic diphosphatase activity	MF
GO:0048571	1	1	1	5	long-day photoperiodism	BP
GO:0042138	1	1	4	40	meiotic DNA double-strand break formation	BP
GO:0009987	1	1	15	181	cellular process	BP
GO:0016123	1	1	1	5	xanthophyll biosynthetic process	BP
GO:0009106	1	1	3	27	lipoate metabolic process	BP
GO:0090447	1	1	2	15	glycerol-3-phosphate 2-O-acyltransferase activity	MF
GO:0043570	1	1	1	5	maintenance of DNA repeat elements	BP
GO:0048263	1	1	1	5	determination of dorsal identity	BP
GO:0033588	1	1	1	5	Elongator holoenzyme complex	CC
GO:0034727	1	1	1	5	piecemeal microautophagy of the nucleus	BP
GO:0044805	1	1	1	5	late nucleophagy	BP
GO:0004008	1	1	1	5
GO:0060003	1	1	1	5	copper ion export	BP
GO:0009069	1	1	1	5	serine family amino acid metabolic process	BP
GO:0046939	1	1	3	26	nucleotide phosphorylation	BP
GO:0019222	1	1	1	5	regulation of metabolic process	BP
GO:0032777	1	1	1	5	Piccolo NuA4 histone acetyltransferase complex	CC
GO:0015412	1	1	1	5	ATPase-coupled molybdate transmembrane transporter activity	MF
GO:0003855	1	1	1	5	3-dehydroquinate dehydratase activity	MF
GO:0004764	1	1	1	5	shikimate 3-dehydrogenase (NADP+) activity	MF
GO:0016255	1	1	1	5	attachment of GPI anchor to protein	BP
GO:0042765	1	1	1	5	GPI-anchor transamidase complex	CC
GO:0009113	1	1	1	5	purine nucleobase biosynthetic process	BP
GO:0010241	1	1	1	5	ent-kaurene oxidation to kaurenoic acid	BP
GO:0003779	1	1	6	65	actin binding	MF
GO:0009851	1	1	1	5	auxin biosynthetic process	BP
GO:0031593	1	1	1	5	polyubiquitin modification-dependent protein binding	MF
GO:0005793	1	1	1	5	endoplasmic reticulum-Golgi intermediate compartment	CC
GO:0006189	1	1	2	16	'de novo' IMP biosynthetic process	BP
GO:0000938	1	1	1	5	GARP complex	CC
GO:0000149	1	1	6	64	SNARE binding	MF
GO:0043754	1	1	1	5	dihydrolipoyllysine-residue (2-methylpropanoyl)transferase activity	MF
GO:0051741	1	1	1	5	2-methyl-6-phytyl-1,4-benzoquinone methyltransferase activity	MF
GO:0048518	1	1	1	5	positive regulation of biological process	BP
GO:0031463	1	1	3	27	Cul3-RING ubiquitin ligase complex	CC
GO:0005345	1	1	1	5	purine nucleobase transmembrane transporter activity	MF
GO:1904823	1	1	1	5	purine nucleobase transmembrane transport	BP
GO:0004475	1	1	1	5	mannose-1-phosphate guanylyltransferase activity	MF
GO:0010387	1	1	1	5	COP9 signalosome assembly	BP
GO:0034220	1	1	7	77	ion transmembrane transport	BP
GO:0050982	1	1	1	5	detection of mechanical stimulus	BP
GO:0004367	1	1	1	5	glycerol-3-phosphate dehydrogenase [NAD+] activity	MF
GO:0006024	1	1	1	5	glycosaminoglycan biosynthetic process	BP
GO:0006540	1	1	1	5	glutamate decarboxylation to succinate	BP
GO:0009450	1	1	1	5	gamma-aminobutyric acid catabolic process	BP
GO:0004647	1	1	1	5	phosphoserine phosphatase activity	MF
GO:0060236	1	1	1	5	regulation of mitotic spindle organization	BP
GO:0004106	1	1	1	5	chorismate mutase activity	MF
GO:2000652	1	1	1	5	regulation of secondary cell wall biogenesis	BP
GO:0071822	1	1	1	5
GO:0003682	1	1	5	53	chromatin binding	MF
GO:0031326	1	1	1	5	regulation of cellular biosynthetic process	BP
GO:0009644	1	1	10	115	response to high light intensity	BP
GO:0036297	1	1	1	5	interstrand cross-link repair	BP
GO:0000187	1	1	1	5	activation of MAPK activity	BP
GO:0032442	1	1	1	5	phenylcoumaran benzylic ether reductase activity	MF
GO:0032268	1	1	1	5	regulation of cellular protein metabolic process	BP
GO:0006896	1	1	1	5	Golgi to vacuole transport	BP
GO:0030145	1	1	3	27	manganese ion binding	MF
GO:0044375	1	1	1	5	regulation of peroxisome size	BP
GO:0008081	1	1	2	16	phosphoric diester hydrolase activity	MF
GO:0048638	1	1	1	5	regulation of developmental growth	BP
GO:0048500	1	1	1	5	signal recognition particle	CC
GO:0000188	1	1	1	5	inactivation of MAPK activity	BP
GO:0017057	1	1	1	5	6-phosphogluconolactonase activity	MF
GO:0042372	1	1	1	5	phylloquinone biosynthetic process	BP
GO:0004857	1	1	3	25	enzyme inhibitor activity	MF
GO:0004750	1	1	1	5	ribulose-phosphate 3-epimerase activity	MF
GO:0019323	1	1	1	5	pentose catabolic process	BP
GO:0032182	1	1	1	5	ubiquitin-like protein binding	MF
GO:0051443	1	1	1	5	positive regulation of ubiquitin-protein transferase activity	BP
GO:0080031	1	1	1	5	methyl salicylate esterase activity	MF
GO:1902589	1	1	3	29
GO:0098655	1	1	3	28	cation transmembrane transport	BP
GO:0009908	1	1	4	41	flower development	BP
GO:0002237	1	1	3	29	response to molecule of bacterial origin	BP
GO:0070062	1	1	1	5	extracellular exosome	CC
GO:0032147	1	1	4	41	activation of protein kinase activity	BP
GO:0048449	1	1	4	42	floral organ formation	BP
GO:0030117	1	1	2	16	membrane coat	CC
GO:0051302	1	1	2	17	regulation of cell division	BP
GO:0042276	1	1	1	5	error-prone translesion synthesis	BP
GO:0044425	1	1	3	28
GO:0080043	1	1	8	92	quercetin 3-O-glucosyltransferase activity	MF
GO:0080044	1	1	8	92	quercetin 7-O-glucosyltransferase activity	MF
GO:0031936	1	1	1	6	negative regulation of chromatin silencing	BP
GO:0044036	1	1	2	17	cell wall macromolecule metabolic process	BP
GO:0004029	1	1	3	29	aldehyde dehydrogenase (NAD+) activity	MF
GO:0004075	1	1	1	6	biotin carboxylase activity	MF
GO:0016836	1	1	2	16	hydro-lyase activity	MF
GO:0015450	1	1	2	16	P-P-bond-hydrolysis-driven protein transmembrane transporter activity	MF
GO:0032880	1	1	3	29	regulation of protein localization	BP
GO:0019682	1	1	1	5	glyceraldehyde-3-phosphate metabolic process	BP
GO:0005852	1	1	3	29	eukaryotic translation initiation factor 3 complex	CC
GO:0045492	1	1	7	80	xylan biosynthetic process	BP
GO:0042744	1	1	8	93	hydrogen peroxide catabolic process	BP
GO:0016471	1	1	1	5	vacuolar proton-transporting V-type ATPase complex	CC
GO:0042981	1	1	4	42	regulation of apoptotic process	BP
GO:0070039	1	1	1	5	rRNA (guanosine-2'-O-)-methyltransferase activity	MF
GO:0005744	1	1	2	16	TIM23 mitochondrial import inner membrane translocase complex	CC
GO:1990726	1	1	1	5	Lsm1-7-Pat1 complex	CC
GO:0016651	1	1	1	5	oxidoreductase activity, acting on NAD(P)H	MF
GO:0010091	1	1	2	17	trichome branching	BP
GO:0005546	1	1	1	6	phosphatidylinositol-4,5-bisphosphate binding	MF
GO:0006344	1	1	1	6
GO:0016851	1	1	1	6	magnesium chelatase activity	MF
GO:0045252	1	1	1	6	oxoglutarate dehydrogenase complex	CC
GO:0006098	1	1	9	106	pentose-phosphate shunt	BP
GO:0080060	1	1	1	6	integument development	BP
GO:0005976	1	1	1	6	polysaccharide metabolic process	BP
GO:0001887	1	1	1	6	selenium compound metabolic process	BP
GO:0004148	1	1	1	6	dihydrolipoyl dehydrogenase activity	MF
GO:0009331	1	1	1	6	glycerol-3-phosphate dehydrogenase complex	CC
GO:0000050	1	1	1	6	urea cycle	BP
GO:0016656	1	1	1	6	monodehydroascorbate reductase (NADH) activity	MF
GO:0034613	1	1	1	6	cellular protein localization	BP
GO:0015189	1	1	1	6	L-lysine transmembrane transporter activity	MF
GO:1903401	1	1	1	6	L-lysine transmembrane transport	BP
GO:0010928	1	1	1	6	regulation of auxin mediated signaling pathway	BP
GO:0006379	1	1	1	6	mRNA cleavage	BP
GO:0048235	1	1	1	6	pollen sperm cell differentiation	BP
GO:0010267	1	1	5	55	production of ta-siRNAs involved in RNA interference	BP
GO:0006996	1	1	2	18	organelle organization	BP
GO:0047938	1	1	1	6	glucose-6-phosphate 1-epimerase activity	MF
GO:0016628	1	1	1	6	oxidoreductase activity, acting on the CH-CH group of donors, NAD or NADP as acceptor	MF
GO:0071014	1	1	1	6	post-mRNA release spliceosomal complex	CC
GO:0009156	1	1	1	6	ribonucleoside monophosphate biosynthetic process	BP
GO:0009408	1	1	9	107	response to heat	BP
GO:0016282	1	1	3	30	eukaryotic 43S preinitiation complex	CC
GO:0006446	1	1	3	30	regulation of translational initiation	BP
GO:0031408	1	1	4	43	oxylipin biosynthetic process	BP
GO:0015977	1	1	1	6	carbon fixation	BP
GO:0015780	1	1	1	6	nucleotide-sugar transmembrane transport	BP
GO:0005749	1	1	1	6	mitochondrial respiratory chain complex II, succinate dehydrogenase complex (ubiquinone)	CC
GO:0010541	1	1	1	6	acropetal auxin transport	BP
GO:0071897	1	1	3	30	DNA biosynthetic process	BP
GO:0030007	1	1	1	6	cellular potassium ion homeostasis	BP
GO:0006766	1	1	3	30	vitamin metabolic process	BP
GO:0016415	1	1	1	6	octanoyltransferase activity	MF
GO:0009815	1	1	1	6	1-aminocyclopropane-1-carboxylate oxidase activity	MF
GO:0071051	1	1	1	6	polyadenylation-dependent snoRNA 3'-end processing	BP
GO:0043066	1	1	1	6	negative regulation of apoptotic process	BP
GO:0006631	1	1	3	30	fatty acid metabolic process	BP
GO:0004784	1	1	2	17	superoxide dismutase activity	MF
GO:0004871	1	1	4	41
GO:1901362	1	1	1	6	organic cyclic compound biosynthetic process	BP
GO:0048037	1	1	1	6
GO:0060255	1	1	2	18	regulation of macromolecule metabolic process	BP
GO:0000466	1	1	1	6	maturation of 5.8S rRNA from tricistronic rRNA transcript (SSU-rRNA, 5.8S rRNA, LSU-rRNA)	BP
GO:0009553	1	1	3	31	embryo sac development	BP
GO:0010193	1	1	1	6	response to ozone	BP
GO:0005654	1	1	3	30	nucleoplasm	CC
GO:1901575	1	1	1	6	organic substance catabolic process	BP
GO:0031145	1	1	1	6	anaphase-promoting complex-dependent catabolic process	BP
GO:0044428	1	1	1	6
GO:0032543	1	1	1	6	mitochondrial translation	BP
GO:0006783	1	1	2	18	heme biosynthetic process	BP
GO:0000419	1	1	1	6	RNA polymerase V complex	CC
GO:0007052	1	1	1	6	mitotic spindle organization	BP
GO:0016758	1	1	3	29	transferase activity, transferring hexosyl groups	MF
GO:0006284	1	1	2	18	base-excision repair	BP
GO:0046777	1	1	11	139	protein autophosphorylation	BP
GO:0016857	1	1	1	6	racemase and epimerase activity, acting on carbohydrates and derivatives	MF
GO:0005094	1	1	1	6	Rho GDP-dissociation inhibitor activity	MF
GO:0006949	1	1	1	6	syncytium formation	BP
GO:0045948	1	1	1	6	positive regulation of translational initiation	BP
GO:0045903	1	1	1	6	positive regulation of translational fidelity	BP
GO:0004127	1	1	1	6	cytidylate kinase activity	MF
GO:0010319	1	1	3	31	stromule	CC
GO:0042147	1	1	2	18	retrograde transport, endosome to Golgi	BP
GO:0033036	1	1	2	19	macromolecule localization	BP
GO:0009157	1	1	1	6	deoxyribonucleoside monophosphate biosynthetic process	BP
GO:0019344	1	1	9	109	cysteine biosynthetic process	BP
GO:0016055	1	1	3	31	Wnt signaling pathway	BP
GO:0003989	1	1	1	7	acetyl-CoA carboxylase activity	MF
GO:0080111	1	1	1	7	DNA demethylation	BP
GO:0043933	1	1	1	7	protein-containing complex subunit organization	BP
GO:0006084	1	1	5	57	acetyl-CoA metabolic process	BP
GO:0010359	1	1	2	19	regulation of anion channel activity	BP
GO:0051510	1	1	4	44	regulation of unidimensional cell growth	BP
GO:0046740	1	1	1	7	transport of virus in host, cell to cell	BP
GO:0052544	1	1	1	7	defense response by callose deposition in cell wall	BP
GO:0010268	1	1	3	32	brassinosteroid homeostasis	BP
GO:0019430	1	1	2	18	removal of superoxide radicals	BP
GO:0034450	1	1	1	7	ubiquitin-ubiquitin ligase activity	MF
GO:0009657	1	1	4	44	plastid organization	BP
GO:0043414	1	1	2	19	macromolecule methylation	BP
GO:0050660	1	1	8	100	flavin adenine dinucleotide binding	MF
GO:0010205	1	1	1	7	photoinhibition	BP
GO:0003954	1	1	3	30	NADH dehydrogenase activity	MF
GO:0016246	1	1	3	32	RNA interference	BP
GO:0009873	1	1	4	44	ethylene-activated signaling pathway	BP
GO:0048317	1	1	1	7	seed morphogenesis	BP
GO:0016174	1	1	1	7	NAD(P)H oxidase H2O2-forming activity	MF
GO:0005938	1	1	1	7	cell cortex	CC
GO:0034497	1	1	1	7	protein localization to phagophore assembly site	BP
GO:1901576	1	1	3	31	organic substance biosynthetic process	BP
GO:0009915	1	1	1	7	phloem sucrose loading	BP
GO:0001731	1	1	3	32	formation of translation preinitiation complex	BP
GO:0006397	1	1	4	45	mRNA processing	BP
GO:0044260	1	1	6	73	cellular macromolecule metabolic process	BP
GO:0042023	1	1	5	58	DNA endoreduplication	BP
GO:0019637	1	1	1	7	organophosphate metabolic process	BP
GO:0016207	1	1	1	7	4-coumarate-CoA ligase activity	MF
GO:0016987	1	1	1	7	sigma factor activity	MF
GO:0006097	1	1	1	7	glyoxylate cycle	BP
GO:0089711	1	1	1	7
GO:0004315	1	1	1	7	3-oxoacyl-[acyl-carrier-protein] synthase activity	MF
GO:0097159	1	1	8	100	organic cyclic compound binding	MF
GO:0051716	1	1	1	7	cellular response to stimulus	BP
GO:0008964	1	1	1	7	phosphoenolpyruvate carboxylase activity	MF
GO:0015194	1	1	1	7	L-serine transmembrane transporter activity	MF
GO:0015825	1	1	1	7	L-serine transport	BP
GO:1902626	1	1	1	6	assembly of large subunit precursor of preribosome	BP
GO:0019903	1	1	1	7	protein phosphatase binding	MF
GO:0071669	1	1	1	7	plant-type cell wall organization or biogenesis	BP
GO:0015786	1	1	1	7	UDP-glucose transmembrane transport	BP
GO:0018024	1	1	2	19	histone-lysine N-methyltransferase activity	MF
GO:0007346	1	1	5	59	regulation of mitotic cell cycle	BP
GO:0051536	1	1	5	57	iron-sulfur cluster binding	MF
GO:0020037	1	1	23	301	heme binding	MF
GO:0019632	1	1	1	7	shikimate metabolic process	BP
GO:0004742	1	1	1	7	dihydrolipoyllysine-residue acetyltransferase activity	MF
GO:0010189	1	1	1	7	vitamin E biosynthetic process	BP
GO:0004673	1	1	1	7	protein histidine kinase activity	MF
GO:0015098	1	1	1	7	molybdate ion transmembrane transporter activity	MF
GO:0004124	1	1	1	7	cysteine synthase activity	MF
GO:0004777	1	1	1	7	succinate-semialdehyde dehydrogenase (NAD+) activity	MF
GO:0009013	1	1	1	7	succinate-semialdehyde dehydrogenase [NAD(P)+] activity	MF
GO:0010638	1	1	2	20	positive regulation of organelle organization	BP
GO:0004042	1	1	1	7	acetyl-CoA:L-glutamate N-acetyltransferase activity	MF
GO:0071012	1	1	1	7	catalytic step 1 spliceosome	CC
GO:0004826	1	1	1	7	phenylalanine-tRNA ligase activity	MF
GO:0006432	1	1	1	7	phenylalanyl-tRNA aminoacylation	BP
GO:0010100	1	1	1	7	negative regulation of photomorphogenesis	BP
GO:0019985	1	1	1	7	translesion synthesis	BP
GO:0015288	1	1	1	7	porin activity	MF
GO:0046930	1	1	1	7	pore complex	CC
GO:0044248	1	1	1	7	cellular catabolic process	BP
GO:0048575	1	1	1	7	short-day photoperiodism, flowering	BP
GO:0046148	1	1	1	7	pigment biosynthetic process	BP
GO:0006694	1	1	2	19	steroid biosynthetic process	BP
GO:0047196	1	1	1	7	long-chain-alcohol O-fatty-acyltransferase activity	MF
GO:0010286	1	1	4	43	heat acclimation	BP
GO:0010183	1	1	1	7	pollen tube guidance	BP
GO:0035267	1	1	1	7	NuA4 histone acetyltransferase complex	CC
GO:0048364	1	1	5	59	root development	BP
GO:0045038	1	1	1	7	protein import into chloroplast thylakoid membrane	BP
GO:0072583	1	1	1	7	clathrin-dependent endocytosis	BP
GO:0006777	1	1	1	7	Mo-molybdopterin cofactor biosynthetic process	BP
GO:0000815	1	1	1	7	ESCRT III complex	CC
GO:0003755	1	1	5	58	peptidyl-prolyl cis-trans isomerase activity	MF
GO:0034975	1	1	1	7	protein folding in endoplasmic reticulum	BP
GO:0072546	1	1	1	7	ER membrane protein complex	CC
GO:0070072	1	1	1	7	vacuolar proton-transporting V-type ATPase complex assembly	BP
GO:0006518	1	1	1	7	peptide metabolic process	BP
GO:0005885	1	1	1	7	Arp2/3 protein complex	CC
GO:0034314	1	1	1	7	Arp2/3 complex-mediated actin nucleation	BP
GO:0010332	1	1	3	33	response to gamma radiation	BP
GO:0032787	1	1	1	7	monocarboxylic acid metabolic process	BP
GO:0008168	1	1	14	181	methyltransferase activity	MF
GO:0016831	1	1	1	7	carboxy-lyase activity	MF
GO:0006561	1	1	1	7	proline biosynthetic process	BP
GO:0003743	1	1	12	153	translation initiation factor activity	MF
GO:0000038	1	1	2	20	very long-chain fatty acid metabolic process	BP
GO:0035196	1	1	5	59	production of miRNAs involved in gene silencing by miRNA	BP
GO:0008080	1	1	2	20	N-acetyltransferase activity	MF
GO:0008559	1	1	2	20	ATPase-coupled xenobiotic transmembrane transporter activity	MF
GO:0042908	1	1	2	20	xenobiotic transport	BP
GO:0009738	1	1	10	127	abscisic acid-activated signaling pathway	BP
GO:0033290	1	1	3	33	eukaryotic 48S preinitiation complex	CC
GO:0032991	1	1	1	7	protein-containing complex	CC
GO:0035725	1	1	2	20	sodium ion transmembrane transport	BP
GO:0005839	1	1	2	19	proteasome core complex	CC
GO:0010363	1	1	9	114	regulation of plant-type hypersensitive response	BP
GO:0006308	1	1	1	7	DNA catabolic process	BP
GO:0016126	1	1	9	114	sterol biosynthetic process	BP
GO:0019825	1	1	1	7	oxygen binding	MF
GO:0043169	1	1	2	20	cation binding	MF
GO:0006546	1	1	3	33	glycine catabolic process	BP
GO:0000418	1	1	1	7	RNA polymerase IV complex	CC
GO:0010466	1	1	1	6	negative regulation of peptidase activity	BP
GO:0006346	1	1	5	60	DNA methylation-dependent heterochromatin assembly	BP
GO:0005853	1	1	1	7	eukaryotic translation elongation factor 1 complex	CC
GO:0009041	1	1	1	7	uridylate kinase activity	MF
GO:0071004	1	1	2	20	U2-type prespliceosome	CC
GO:0004300	1	1	1	7	enoyl-CoA hydratase activity	MF
GO:0009555	1	1	5	60	pollen development	BP
GO:0034051	1	1	1	7	negative regulation of plant-type hypersensitive response	BP
GO:0006413	1	1	11	140	translational initiation	BP
GO:0005525	1	1	23	306	GTP binding	MF
GO:0033043	1	1	1	8	regulation of organelle organization	BP
GO:0016747	1	1	6	74	transferase activity, transferring acyl groups other than amino-acyl groups	MF
GO:0000288	1	1	1	8	nuclear-transcribed mRNA catabolic process, deadenylation-dependent decay	BP
GO:0019438	1	1	2	20	aromatic compound biosynthetic process	BP
GO:0008380	1	1	4	47	RNA splicing	BP
GO:0016573	1	1	3	34	histone acetylation	BP
GO:0005384	1	1	1	7	manganese ion transmembrane transporter activity	MF
GO:0006897	1	1	2	21	endocytosis	BP
GO:0005622	1	1	45	614	intracellular	CC
GO:0051103	1	1	1	8	DNA ligation involved in DNA repair	BP
GO:0030244	1	1	7	90	cellulose biosynthetic process	BP
GO:0045893	1	1	16	212	positive regulation of transcription, DNA-templated	BP
GO:0004298	1	1	3	33	threonine-type endopeptidase activity	MF
GO:0034719	1	1	1	7	SMN-Sm protein complex	CC
GO:0009505	1	1	10	130	plant-type cell wall	CC
GO:0008235	1	1	1	8	metalloexopeptidase activity	MF
GO:0048767	1	1	7	90	root hair elongation	BP
GO:0061088	1	1	1	8	regulation of sequestering of zinc ion	BP
GO:0006401	1	1	1	8	RNA catabolic process	BP
GO:0009607	1	1	3	32	response to biotic stimulus	BP
GO:0008515	1	1	1	8	sucrose transmembrane transporter activity	MF
GO:0015770	1	1	1	8	sucrose transport	BP
GO:0009956	1	1	1	8	radial pattern formation	BP
GO:0060548	1	1	1	8	negative regulation of cell death	BP
GO:0006869	1	1	7	83	lipid transport	BP
GO:0006152	1	1	1	8	purine nucleoside catabolic process	BP
GO:0006796	1	1	2	21	phosphate-containing compound metabolic process	BP
GO:0055074	1	1	1	8	calcium ion homeostasis	BP
GO:0003854	1	1	1	8	3-beta-hydroxy-delta5-steroid dehydrogenase activity	MF
GO:0015266	1	1	2	20
GO:0008177	1	1	1	8	succinate dehydrogenase (ubiquinone) activity	MF
GO:0009308	1	1	1	8	amine metabolic process	BP
GO:0010228	1	1	13	173	vegetative to reproductive phase transition of meristem	BP
GO:0004520	1	1	1	8	endodeoxyribonuclease activity	MF
GO:0055085	1	1	29	400	transmembrane transport	BP
GO:0034045	1	1	1	8	phagophore assembly site membrane	CC
GO:0006270	1	1	3	35	DNA replication initiation	BP
GO:0048209	1	1	1	8	regulation of vesicle targeting, to, from or within Golgi	BP
GO:0080147	1	1	1	8	root hair cell development	BP
GO:0007094	1	1	1	8	mitotic spindle assembly checkpoint	BP
GO:0004623	1	1	1	8	phospholipase A2 activity	MF
GO:0071586	1	1	1	8	CAAX-box protein processing	BP
GO:0016050	1	1	1	8	vesicle organization	BP
GO:0005753	1	1	1	8	mitochondrial proton-transporting ATP synthase complex	CC
GO:0003950	1	1	2	21	NAD+ ADP-ribosyltransferase activity	MF
GO:0005576	1	1	18	234	extracellular region	CC
GO:0009678	1	1	1	8	pyrophosphate hydrolysis-driven proton transmembrane transporter activity	MF
GO:0097428	1	1	1	8	protein maturation by iron-sulfur cluster transfer	BP
GO:0006099	1	1	4	49	tricarboxylic acid cycle	BP
GO:0030041	1	1	1	8	actin filament polymerization	BP
GO:0033179	1	1	1	8	proton-transporting V-type ATPase, V0 domain	CC
GO:0022900	1	1	2	20	electron transport chain	BP
GO:0043167	1	1	2	22	ion binding	MF
GO:1903507	1	1	2	21	negative regulation of nucleic acid-templated transcription	BP
GO:0009697	1	1	5	63	salicylic acid biosynthetic process	BP
GO:0004175	1	1	2	21	endopeptidase activity	MF
GO:0006164	1	1	2	22	purine nucleotide biosynthetic process	BP
GO:0044249	1	1	3	35	cellular biosynthetic process	BP
GO:0045735	1	1	3	34	nutrient reservoir activity	MF
GO:0019432	1	1	2	22	triglyceride biosynthetic process	BP
GO:0009813	1	1	9	118	flavonoid biosynthetic process	BP
GO:0006289	1	1	2	22	nucleotide-excision repair	BP
GO:0009827	1	1	2	22	plant-type cell wall modification	BP
GO:0042793	1	1	5	63	plastid transcription	BP
GO:0016772	1	1	1	9	transferase activity, transferring phosphorus-containing groups	MF
GO:0009735	1	1	2	22	response to cytokinin	BP
GO:0006273	1	1	1	9	lagging strand elongation	BP
GO:0006887	1	1	3	36	exocytosis	BP
GO:0000103	1	1	3	35	sulfate assimilation	BP
GO:0007623	1	1	4	50	circadian rhythm	BP
GO:0042393	1	1	4	50	histone binding	MF
GO:0044464	1	1	5	65
GO:0008420	1	1	1	9	RNA polymerase II CTD heptapeptide repeat phosphatase activity	MF
GO:0016591	1	1	1	9	RNA polymerase II, holoenzyme	CC
GO:0070940	1	1	1	9	dephosphorylation of RNA polymerase II C-terminal domain	BP
GO:0009800	1	1	1	9	cinnamic acid biosynthetic process	BP
GO:0045548	1	1	1	9	phenylalanine ammonia-lyase activity	MF
GO:0003830	1	1	1	9	beta-1,4-mannosylglycoprotein 4-beta-N-acetylglucosaminyltransferase activity	MF
GO:0009753	1	1	3	36	response to jasmonic acid	BP
GO:0015369	1	1	1	9	calcium:proton antiporter activity	MF
GO:0032957	1	1	1	9	inositol trisphosphate metabolic process	BP
GO:0009704	1	1	1	9	de-etiolation	BP
GO:0000974	1	1	1	9	Prp19 complex	CC
GO:0017004	1	1	1	9	cytochrome complex assembly	BP
GO:0005689	1	1	2	21	U12-type spliceosomal complex	CC
GO:0070449	1	1	1	9	elongin complex	CC
GO:0005432	1	1	1	9	calcium:sodium antiporter activity	MF
GO:0048040	1	1	1	9	UDP-glucuronate decarboxylase activity	MF
GO:0008131	1	1	1	9	primary amine oxidase activity	MF
GO:0004332	1	1	1	9	fructose-bisphosphate aldolase activity	MF
GO:0052696	1	1	8	106	flavonoid glucuronidation	BP
GO:0000467	1	1	1	9	exonucleolytic trimming to generate mature 3'-end of 5.8S rRNA from tricistronic rRNA transcript (SSU-rRNA, 5.8S rRNA, LSU-rRNA)	BP
GO:0071035	1	1	1	9	nuclear polyadenylation-dependent rRNA catabolic process	BP
GO:0071038	1	1	1	9	nuclear polyadenylation-dependent tRNA catabolic process	BP
GO:0033809	1	1	1	9	anthocyanin 6''-O-malonyltransferase activity	MF
GO:0031624	1	1	2	22	ubiquitin conjugating enzyme binding	MF
GO:0004028	1	1	1	9	3-chloroallyl aldehyde dehydrogenase activity	MF
GO:0048856	1	1	4	51	anatomical structure development	BP
GO:0008534	1	1	1	9	oxidized purine nucleobase lesion DNA N-glycosylase activity	MF
GO:0001101	1	1	2	23	response to acid chemical	BP
GO:0015996	1	1	3	37	chlorophyll catabolic process	BP
GO:1902475	1	1	1	9	L-alpha-amino acid transmembrane transport	BP
GO:0048608	1	1	3	37	reproductive structure development	BP
GO:0005797	1	1	1	9	Golgi medial cisterna	CC
GO:0008198	1	1	1	9	ferrous iron binding	MF
GO:0010015	1	1	2	23	root morphogenesis	BP
GO:0006623	1	1	6	79	protein targeting to vacuole	BP
GO:0061025	1	1	2	22	membrane fusion	BP
GO:0045736	1	1	1	9	negative regulation of cyclin-dependent protein serine/threonine kinase activity	BP
GO:0016757	1	1	12	163	transferase activity, transferring glycosyl groups	MF
GO:0015292	1	1	1	9	uniporter activity	MF
GO:0016579	1	1	6	81	protein deubiquitination	BP
GO:0016791	1	1	3	37	phosphatase activity	MF
GO:0010106	1	1	2	23	cellular response to iron ion starvation	BP
GO:0017111	1	1	1	10	nucleoside-triphosphatase activity	MF
GO:0042335	1	1	2	24	cuticle development	BP
GO:0000027	1	1	4	49	ribosomal large subunit assembly	BP
GO:0005509	1	1	20	273	calcium ion binding	MF
GO:0031098	1	1	3	38	stress-activated protein kinase signaling cascade	BP
GO:0019953	1	1	1	9	sexual reproduction	BP
GO:0097602	1	1	1	9	cullin family protein binding	MF
GO:0006452	1	1	1	9	translational frameshifting	BP
GO:0045901	1	1	1	9	positive regulation of translational elongation	BP
GO:0045905	1	1	1	9	positive regulation of translational termination	BP
GO:0006970	1	1	2	23	response to osmotic stress	BP
GO:0006904	1	1	2	24	vesicle docking involved in exocytosis	BP
GO:0003910	1	1	1	10	DNA ligase (ATP) activity	MF
GO:0009941	1	1	27	378	chloroplast envelope	CC
GO:0000271	1	1	4	53	polysaccharide biosynthetic process	BP
GO:0034660	1	1	3	38	ncRNA metabolic process	BP
GO:0051017	1	1	1	10	actin filament bundle assembly	BP
GO:0006559	1	1	1	10	L-phenylalanine catabolic process	BP
GO:0022402	1	1	1	10	cell cycle process	BP
GO:0000045	1	1	2	24	autophagosome assembly	BP
GO:0004739	1	1	1	10	pyruvate dehydrogenase (acetyl-transferring) activity	MF
GO:0006782	1	1	1	10	protoporphyrinogen IX biosynthetic process	BP
GO:0006406	1	1	4	53	mRNA export from nucleus	BP
GO:0030276	1	1	1	10	clathrin binding	MF
GO:0042398	1	1	2	23	cellular modified amino acid biosynthetic process	BP
GO:0016820	1	1	1	9
GO:0009743	1	1	1	10	response to carbohydrate	BP
GO:0003959	1	1	1	10	NADPH dehydrogenase activity	MF
GO:0008253	1	1	1	10	5'-nucleotidase activity	MF
GO:0044711	1	1	2	24
GO:0005829	1	1	81	1141	cytosol	CC
GO:0030173	1	1	1	10	integral component of Golgi membrane	CC
GO:0051707	1	1	1	10	response to other organism	BP
GO:0051087	1	1	3	37	chaperone binding	MF
GO:0004003	1	1	1	10
GO:0005876	1	1	1	10	spindle microtubule	CC
GO:0004749	1	1	1	10	ribose phosphate diphosphokinase activity	MF
GO:0042391	1	1	2	25	regulation of membrane potential	BP
GO:0045787	1	1	1	10	positive regulation of cell cycle	BP
GO:0003964	1	1	1	10	RNA-directed DNA polymerase activity	MF
GO:0006278	1	1	1	10	RNA-dependent DNA biosynthetic process	BP
GO:0032012	1	1	1	11	regulation of ARF protein signal transduction	BP
GO:0005743	1	1	6	80	mitochondrial inner membrane	CC
GO:0003714	1	1	2	24	transcription corepressor activity	MF
GO:0010214	1	1	1	10	seed coat development	BP
GO:0051260	1	1	1	10	protein homooligomerization	BP
GO:0004364	1	1	5	65	glutathione transferase activity	MF
GO:0008649	1	1	1	10	rRNA methyltransferase activity	MF
GO:0009926	1	1	4	55	auxin polar transport	BP
GO:0010304	1	1	2	25	PSII associated light-harvesting complex II catabolic process	BP
GO:0016620	1	1	1	10	oxidoreductase activity, acting on the aldehyde or oxo group of donors, NAD or NADP as acceptor	MF
GO:0098869	1	1	8	110	cellular oxidant detoxification	BP
GO:0005484	1	1	5	67	SNAP receptor activity	MF
GO:0031224	1	1	2	24	intrinsic component of membrane	CC
GO:0018105	1	1	7	98	peptidyl-serine phosphorylation	BP
GO:0009269	1	1	1	10	response to desiccation	BP
GO:0061077	1	1	2	24	chaperone-mediated protein folding	BP
GO:0031201	1	1	3	39	SNARE complex	CC
GO:0009630	1	1	5	71	gravitropism	BP
GO:0010103	1	1	5	69	stomatal complex morphogenesis	BP
GO:0000278	1	1	6	84	mitotic cell cycle	BP
GO:0005759	1	1	4	54	mitochondrial matrix	CC
GO:1901363	1	1	7	99	heterocyclic compound binding	MF
GO:0004812	1	1	2	25	aminoacyl-tRNA ligase activity	MF
GO:0008173	1	1	1	10	RNA methyltransferase activity	MF
GO:0005381	1	1	1	10	iron ion transmembrane transporter activity	MF
GO:0034755	1	1	1	10	iron ion transmembrane transport	BP
GO:0000822	1	1	1	11	inositol hexakisphosphate binding	MF
GO:0097502	1	1	1	11	mannosylation	BP
GO:0005778	1	1	1	11	peroxisomal membrane	CC
GO:0033539	1	1	1	11	fatty acid beta-oxidation using acyl-CoA dehydrogenase	BP
GO:0052890	1	1	1	11	oxidoreductase activity, acting on the CH-CH group of donors, with a flavin as acceptor	MF
GO:0000049	1	1	2	25	tRNA binding	MF
GO:0003995	1	1	1	11	acyl-CoA dehydrogenase activity	MF
GO:0009396	1	1	1	11	folic acid-containing compound biosynthetic process	BP
GO:0000407	1	1	1	11	phagophore assembly site	CC
GO:0003887	1	1	2	26	DNA-directed DNA polymerase activity	MF
GO:0000400	1	1	1	11	four-way junction DNA binding	MF
GO:0042803	1	1	6	84	protein homodimerization activity	MF
GO:0006863	1	1	1	11	purine nucleobase transport	BP
GO:1903959	1	1	2	26	regulation of anion transmembrane transport	BP
GO:2000377	1	1	1	11	regulation of reactive oxygen species metabolic process	BP
GO:0000902	1	1	3	41	cell morphogenesis	BP
GO:0010227	1	1	1	11	floral organ abscission	BP
GO:0051026	1	1	1	11	chiasma assembly	BP
GO:0008374	1	1	1	11	O-acyltransferase activity	MF
GO:0008327	1	1	1	11	methyl-CpG binding	MF
GO:0005086	1	1	1	12	ARF guanyl-nucleotide exchange factor activity	MF
GO:0004030	1	1	1	11	aldehyde dehydrogenase [NAD(P)+] activity	MF
GO:0006655	1	1	4	56	phosphatidylglycerol biosynthetic process	BP
GO:0031146	1	1	1	11	SCF-dependent proteasomal ubiquitin-dependent protein catabolic process	BP
GO:0004722	1	1	6	86	protein serine/threonine phosphatase activity	MF
GO:0006598	1	1	2	25	polyamine catabolic process	BP
GO:0050665	1	1	3	42	hydrogen peroxide biosynthetic process	BP
GO:0006418	1	1	2	26	tRNA aminoacylation for protein translation	BP
GO:0000287	1	1	11	159	magnesium ion binding	MF
GO:0009107	1	1	1	11	lipoate biosynthetic process	BP
GO:0051539	1	1	4	56	4 iron, 4 sulfur cluster binding	MF
GO:0030154	1	1	4	56	cell differentiation	BP
GO:0010277	1	1	1	11	chlorophyllide a oxygenase [overall] activity	MF
GO:0009658	1	1	7	101	chloroplast organization	BP
GO:0008312	1	1	1	11	7S RNA binding	MF
GO:0008236	1	1	2	25	serine-type peptidase activity	MF
GO:0015299	1	1	1	12	solute:proton antiporter activity	MF
GO:0019538	1	1	2	27	protein metabolic process	BP
GO:0000956	1	1	4	57	nuclear-transcribed mRNA catabolic process	BP
GO:0007165	1	1	17	250	signal transduction	BP
GO:0008284	1	1	2	27	positive regulation of cell population proliferation	BP
GO:0015171	1	1	5	72	amino acid transmembrane transporter activity	MF
GO:0009612	1	1	1	11	response to mechanical stimulus	BP
GO:0004017	1	1	1	11	adenylate kinase activity	MF
GO:0005694	1	1	4	56	chromosome	CC
GO:0009052	1	1	1	11	pentose-phosphate shunt, non-oxidative branch	BP
GO:0000795	1	1	1	12	synaptonemal complex	CC
GO:0010388	1	1	5	72
GO:0006491	1	1	1	12	N-glycan processing	BP
GO:0080090	1	1	2	27	regulation of primary metabolic process	BP
GO:0006563	1	1	1	12	L-serine metabolic process	BP
GO:0006882	1	1	1	12	cellular zinc ion homeostasis	BP
GO:0005635	1	1	3	42	nuclear envelope	CC
GO:0005978	1	1	1	12	glycogen biosynthetic process	BP
GO:0030060	1	1	1	12	L-malate dehydrogenase activity	MF
GO:0046855	1	1	1	12	inositol phosphate dephosphorylation	BP
GO:0005643	1	1	3	43	nuclear pore	CC
GO:0016023	1	1	3	40
GO:0005687	1	1	1	11	U4 snRNP	CC
GO:0009931	1	1	4	58	calcium-dependent protein serine/threonine kinase activity	MF
GO:0004402	1	1	2	28	histone acetyltransferase activity	MF
GO:0047372	1	1	1	12	acylglycerol lipase activity	MF
GO:0019829	1	1	1	12	ATPase-coupled cation transmembrane transporter activity	MF
GO:0003979	1	1	1	12	UDP-glucose 6-dehydrogenase activity	MF
GO:0010817	1	1	2	28	regulation of hormone levels	BP
GO:0000177	1	1	1	12	cytoplasmic exosome (RNase complex)	CC
GO:0034427	1	1	1	12	nuclear-transcribed mRNA catabolic process, exonucleolytic, 3'-5'	BP
GO:0034475	1	1	1	12	U4 snRNA 3'-end processing	BP
GO:0019901	1	1	1	12	protein kinase binding	MF
GO:0006612	1	1	8	117	protein targeting to membrane	BP
GO:0006879	1	1	1	12	cellular iron ion homeostasis	BP
GO:0005739	1	1	42	600	mitochondrion	CC
GO:0004022	1	1	1	12	alcohol dehydrogenase (NAD+) activity	MF
GO:0009902	1	1	5	73	chloroplast relocation	BP
GO:0043687	1	1	4	58	post-translational protein modification	BP
GO:0009654	1	1	1	12	photosystem II oxygen evolving complex	CC
GO:0008270	1	1	82	1188	zinc ion binding	MF
GO:0004806	1	1	1	12	triglyceride lipase activity	MF
GO:0016717	1	1	2	28	oxidoreductase activity, acting on paired donors, with oxidation of a pair of donors resulting in the reduction of molecular oxygen to two molecules of water	MF
GO:0003727	1	1	1	12	single-stranded RNA binding	MF
GO:0071010	1	1	1	12	prespliceosome	CC
GO:0009825	1	1	4	60	multidimensional cell growth	BP
GO:0005543	1	1	1	13	phospholipid binding	MF
GO:0052541	1	1	1	13	plant-type cell wall cellulose metabolic process	BP
GO:0016571	1	1	3	44	histone methylation	BP
GO:0006349	1	1	1	12	regulation of gene expression by genetic imprinting	BP
GO:0048316	1	1	2	28	seed development	BP
GO:0005315	1	1	1	13	inorganic phosphate transmembrane transporter activity	MF
GO:0016779	1	1	5	74	nucleotidyltransferase activity	MF
GO:0009664	1	1	7	103	plant-type cell wall organization	BP
GO:0008180	1	1	1	13	COP9 signalosome	CC
GO:0009816	1	1	1	13	defense response to bacterium, incompatible interaction	BP
GO:0009407	1	1	7	102	toxin catabolic process	BP
GO:0005507	1	1	11	164	copper ion binding	MF
GO:0006486	1	1	6	91	protein glycosylation	BP
GO:0071702	1	1	1	13	organic substance transport	BP
GO:0010206	1	1	1	13	photosystem II repair	BP
GO:0006221	1	1	1	12	pyrimidine nucleotide biosynthetic process	BP
GO:0010212	1	1	1	13	response to ionizing radiation	BP
GO:0006450	1	1	1	13	regulation of translational fidelity	BP
GO:0005983	1	1	1	13	starch catabolic process	BP
GO:0030001	1	1	4	57	metal ion transport	BP
GO:0004601	1	1	5	74	peroxidase activity	MF
GO:0008610	1	1	1	13	lipid biosynthetic process	BP
GO:0015179	1	1	1	13	L-amino acid transmembrane transporter activity	MF
GO:0000785	1	1	1	13	chromatin	CC
GO:0034976	1	1	6	90	response to endoplasmic reticulum stress	BP
GO:0003857	1	1	1	13	3-hydroxyacyl-CoA dehydrogenase activity	MF
GO:0048278	1	1	2	29	vesicle docking	BP
GO:0071949	1	1	1	13	FAD binding	MF
GO:0031167	1	1	1	13	rRNA methylation	BP
GO:0006826	1	1	2	29	iron ion transport	BP
GO:0009640	1	1	9	137	photomorphogenesis	BP
GO:0006812	1	1	1	13	cation transport	BP
GO:0046323	1	1	2	30	glucose import	BP
GO:1904659	1	1	2	30	glucose transmembrane transport	BP
GO:0005355	1	1	2	30	glucose transmembrane transporter activity	MF
GO:0006995	1	1	2	29	cellular response to nitrogen starvation	BP
GO:0009570	1	1	26	387	chloroplast stroma	CC
GO:0045116	1	1	1	13	protein neddylation	BP
GO:0035999	1	1	1	14	tetrahydrofolate interconversion	BP
GO:0008295	1	1	1	14	spermidine biosynthetic process	BP
GO:0071310	1	1	2	30	cellular response to organic substance	BP
GO:1902582	1	1	1	14
GO:0016926	1	1	3	47	protein desumoylation	BP
GO:0017056	1	1	1	14	structural constituent of nuclear pore	MF
GO:0000422	1	1	1	14	autophagy of mitochondrion	BP
GO:0042631	1	1	2	30	cellular response to water deprivation	BP
GO:0055088	1	1	1	14	lipid homeostasis	BP
GO:0006506	1	1	1	14	GPI anchor biosynthetic process	BP
GO:0030042	1	1	1	13	actin filament depolymerization	BP
GO:0007031	1	1	1	14	peroxisome organization	BP
GO:1902600	1	1	5	76	proton transmembrane transport	BP
GO:0048522	1	1	1	14	positive regulation of cellular process	BP
GO:0044710	1	1	9	139
GO:0030687	1	1	1	14	preribosome, large subunit precursor	CC
GO:0006535	1	1	1	14	cysteine biosynthetic process from serine	BP
GO:0004713	1	1	1	14	protein tyrosine kinase activity	MF
GO:0016616	1	1	1	14	oxidoreductase activity, acting on the CH-OH group of donors, NAD or NADP as acceptor	MF
GO:0048868	1	1	1	14	pollen tube development	BP
GO:0016630	1	1	1	14	protochlorophyllide reductase activity	MF
GO:0003712	1	1	2	31	transcription coregulator activity	MF
GO:0035251	1	1	2	31	UDP-glucosyltransferase activity	MF
GO:0031225	1	1	2	30	anchored component of membrane	CC
GO:0009826	1	1	2	32	unidimensional cell growth	BP
GO:0009960	1	1	1	14	endosperm development	BP
GO:0040007	1	1	2	31	growth	BP
GO:0009409	1	1	7	107	response to cold	BP
GO:0009718	1	1	1	14	anthocyanin-containing compound biosynthetic process	BP
GO:0004066	1	1	1	14	asparagine synthase (glutamine-hydrolyzing) activity	MF
GO:0006529	1	1	1	14	asparagine biosynthetic process	BP
GO:0016485	1	1	2	32	protein processing	BP
GO:0010154	1	1	1	14	fruit development	BP
GO:0048831	1	1	1	15	regulation of shoot system development	BP
GO:0016702	1	1	1	15	oxidoreductase activity, acting on single donors with incorporation of molecular oxygen, incorporation of two atoms of oxygen	MF
GO:0006357	1	1	3	47	regulation of transcription by RNA polymerase II	BP
GO:0006378	1	1	1	15	mRNA polyadenylation	BP
GO:0006487	1	1	5	81	protein N-linked glycosylation	BP
GO:0042761	1	1	1	15	very long-chain fatty acid biosynthetic process	BP
GO:0004869	1	1	1	13	cysteine-type endopeptidase inhibitor activity	MF
GO:0006396	1	1	8	125	RNA processing	BP
GO:0006813	1	1	1	15	potassium ion transport	BP
GO:0006605	1	1	1	14	protein targeting	BP
GO:0008138	1	1	1	15	protein tyrosine/serine/threonine phosphatase activity	MF
GO:0009560	1	1	4	64	embryo sac egg cell differentiation	BP
GO:0031966	1	1	1	14	mitochondrial membrane	CC
GO:0010540	1	1	1	15	basipetal auxin transport	BP
GO:0031369	1	1	1	15	translation initiation factor binding	MF
GO:0004012	1	1	1	16
GO:0045332	1	1	1	16	phospholipid translocation	BP
GO:0050661	1	1	3	49	NADP binding	MF
GO:0006464	1	1	3	49	cellular protein modification process	BP
GO:0051276	1	1	2	32	chromosome organization	BP
GO:0000176	1	1	1	15	nuclear exosome (RNase complex)	CC
GO:0042538	1	1	3	48	hyperosmotic salinity response	BP
GO:0016568	1	1	2	32
GO:0006614	1	1	1	15	SRP-dependent cotranslational protein targeting to membrane	BP
GO:0045892	1	1	3	48	negative regulation of transcription, DNA-templated	BP
GO:0052546	1	1	1	16	cell wall pectin metabolic process	BP
GO:0005794	1	1	27	405	Golgi apparatus	CC
GO:0080130	1	1	1	16	L-phenylalanine:2-oxoglutarate aminotransferase activity	MF
GO:0070330	1	1	1	15	aromatase activity	MF
GO:0008271	1	1	1	16	secondary active sulfate transmembrane transporter activity	MF
GO:0001228	1	1	2	33	DNA-binding transcription activator activity, RNA polymerase II-specific	MF
GO:0004970	1	1	1	16	ionotropic glutamate receptor activity	MF
GO:0035235	1	1	1	16	ionotropic glutamate receptor signaling pathway	BP
GO:0031323	1	1	1	16	regulation of cellular metabolic process	BP
GO:0006749	1	1	4	63	glutathione metabolic process	BP
GO:0030127	1	1	1	16	COPII vesicle coat	CC
GO:0010105	1	1	1	16	negative regulation of ethylene-activated signaling pathway	BP
GO:0019005	1	1	1	16	SCF ubiquitin ligase complex	CC
GO:0009695	1	1	4	66	jasmonic acid biosynthetic process	BP
GO:0034219	1	1	2	33	carbohydrate transmembrane transport	BP
GO:0010207	1	1	6	96	photosystem II assembly	BP
GO:0015629	1	1	1	15	actin cytoskeleton	CC
GO:0005655	1	1	1	16	nucleolar ribonuclease P complex	CC
GO:0019773	1	1	1	16	proteasome core complex, alpha-subunit complex	CC
GO:0050832	1	1	7	110	defense response to fungus	BP
GO:0016762	1	1	2	33	xyloglucan:xyloglucosyl transferase activity	MF
GO:0005677	1	1	1	16	chromatin silencing complex	CC
GO:0010200	1	1	6	97	response to chitin	BP
GO:0006298	1	1	1	17	mismatch repair	BP
GO:0005985	1	1	1	17	sucrose metabolic process	BP
GO:0044707	1	1	1	17
GO:0006368	1	1	1	17	transcription elongation from RNA polymerase II promoter	BP
GO:0015824	1	1	2	33	proline transport	BP
GO:1902358	1	1	1	17	sulfate transmembrane transport	BP
GO:0005615	1	1	3	49	extracellular space	CC
GO:0004144	1	1	1	17	diacylglycerol O-acyltransferase activity	MF
GO:0010050	1	1	2	34	vegetative phase change	BP
GO:0005819	1	1	1	17	spindle	CC
GO:0071806	1	1	1	16	protein transmembrane transport	BP
GO:0046907	1	1	1	17	intracellular transport	BP
GO:0042254	1	1	4	65	ribosome biogenesis	BP
GO:0035091	1	1	2	35	phosphatidylinositol binding	MF
GO:0007000	1	1	1	17	nucleolus organization	BP
GO:0006906	1	1	3	51	vesicle fusion	BP
GO:0010467	1	1	1	17	gene expression	BP
GO:0015706	1	1	3	51	nitrate transport	BP
GO:0010411	1	1	2	34	xyloglucan metabolic process	BP
GO:0031969	1	1	1	17	chloroplast membrane	CC
GO:0006790	1	1	1	17	sulfur compound metabolic process	BP
GO:0009723	1	1	4	67	response to ethylene	BP
GO:0050897	1	1	2	35	cobalt ion binding	MF
GO:2000022	1	1	1	17	regulation of jasmonic acid mediated signaling pathway	BP
GO:0005737	1	1	73	1080	cytoplasm	CC
GO:0030126	1	1	1	18	COPI vesicle coat	CC
GO:0051015	1	1	1	18	actin filament binding	MF
GO:0048367	1	1	2	36	shoot system development	BP
GO:0044699	1	1	10	162
GO:0006265	1	1	1	18	DNA topological change	BP
GO:0003002	1	1	1	18	regionalization	BP
GO:0071013	1	1	3	51	catalytic step 2 spliceosome	CC
GO:0015979	1	1	3	52	photosynthesis	BP
GO:0006511	1	1	12	192	ubiquitin-dependent protein catabolic process	BP
GO:0045944	1	1	3	53	positive regulation of transcription by RNA polymerase II	BP
GO:0000741	1	1	1	18	karyogamy	BP
GO:0019904	1	1	1	18	protein domain specific binding	MF
GO:0000220	1	1	1	18	vacuolar proton-transporting V-type ATPase, V0 domain	CC
GO:0007035	1	1	1	18	vacuolar acidification	BP
GO:0090305	1	1	5	86	nucleic acid phosphodiester bond hydrolysis	BP
GO:0051119	1	1	1	18	sugar transmembrane transporter activity	MF
GO:0009624	1	1	1	19	response to nematode	BP
GO:0012505	1	1	3	54	endomembrane system	CC
GO:0009863	1	1	3	53	salicylic acid mediated signaling pathway	BP
GO:0007034	1	1	1	18	vacuolar transport	BP
GO:0044424	1	1	4	70
GO:0000788	1	1	1	15	nuclear nucleosome	CC
GO:0019722	1	1	2	35	calcium-mediated signaling	BP
GO:0046914	1	1	2	35	transition metal ion binding	MF
GO:0000062	1	1	1	19	fatty-acyl-CoA binding	MF
GO:0036459	1	1	2	38
GO:0000463	1	1	1	18	maturation of LSU-rRNA from tricistronic rRNA transcript (SSU-rRNA, 5.8S rRNA, LSU-rRNA)	BP
GO:0044237	1	1	5	87	cellular metabolic process	BP
GO:0006352	1	1	2	37	DNA-templated transcription, initiation	BP
GO:0030131	1	1	1	19	clathrin adaptor complex	CC
GO:0003713	1	1	1	18	transcription coactivator activity	MF
GO:0004518	1	1	1	19	nuclease activity	MF
GO:0019243	1	1	4	71	methylglyoxal catabolic process to D-lactate via S-lactoyl-glutathione	BP
GO:0009788	1	1	1	19	negative regulation of abscisic acid-activated signaling pathway	BP
GO:0022891	1	1	1	19
GO:0005351	1	1	2	38	carbohydrate:proton symporter activity	MF
GO:0010162	1	1	4	72	seed dormancy process	BP
GO:0009653	1	1	1	20	anatomical structure morphogenesis	BP
GO:0009306	1	1	1	19	protein secretion	BP
GO:0046482	1	1	1	19	para-aminobenzoic acid metabolic process	BP
GO:0016556	1	1	2	38	mRNA modification	BP
GO:0003684	1	1	2	38	damaged DNA binding	MF
GO:0035556	1	1	15	247	intracellular signal transduction	BP
GO:0032436	1	1	1	19	positive regulation of proteasomal ubiquitin-dependent protein catabolic process	BP
GO:0030968	1	1	3	56	endoplasmic reticulum unfolded protein response	BP
GO:0045491	1	1	1	20	xylan metabolic process	BP
GO:0009684	1	1	2	38	indoleacetic acid biosynthetic process	BP
GO:0005528	1	1	1	19	FK506 binding	MF
GO:0010252	1	1	1	20	auxin homeostasis	BP
GO:0005681	1	1	2	37	spliceosomal complex	CC
GO:0043248	1	1	2	38	proteasome assembly	BP
GO:0000303	1	1	1	20	response to superoxide	BP
GO:0005929	1	1	1	20	cilium	CC
GO:0061512	1	1	1	20	protein localization to cilium	BP
GO:0009793	1	1	12	200	embryo development ending in seed dormancy	BP
GO:0071577	1	1	1	20	zinc ion transmembrane transport	BP
GO:0005385	1	1	1	20	zinc ion transmembrane transporter activity	MF
GO:0009060	1	1	2	37	aerobic respiration	BP
GO:0042991	1	1	1	20
GO:0044550	1	1	8	138	secondary metabolite biosynthetic process	BP
GO:0018106	1	1	1	21	peptidyl-histidine phosphorylation	BP
GO:0016614	1	1	2	40	oxidoreductase activity, acting on CH-OH group of donors	MF
GO:0006950	1	1	9	151	response to stress	BP
GO:0007389	1	1	2	40	pattern specification process	BP
GO:0000413	1	1	3	56	protein peptidyl-prolyl isomerization	BP
GO:0016125	1	1	2	40	sterol metabolic process	BP
GO:0042542	1	1	6	106	response to hydrogen peroxide	BP
GO:0010167	1	1	2	39	response to nitrate	BP
GO:0006952	1	1	17	285	defense response	BP
GO:0009853	1	1	7	120	photorespiration	BP
GO:0032502	1	1	1	21	developmental process	BP
GO:0008150	1	1	83	1243	biological_process	BP
GO:0009086	1	1	4	75	methionine biosynthetic process	BP
GO:0016197	1	1	1	21	endosomal transport	BP
GO:0031625	1	1	4	74	ubiquitin protein ligase binding	MF
GO:0005198	1	1	2	41	structural molecule activity	MF
GO:0042973	1	1	1	22	glucan endo-1,3-beta-D-glucosidase activity	MF
GO:0003899	1	1	2	41	DNA-directed 5'-3' RNA polymerase activity	MF
GO:1901700	1	1	2	41	response to oxygen-containing compound	BP
GO:0003333	1	1	4	77	amino acid transmembrane transport	BP
GO:0071704	1	1	3	58	organic substance metabolic process	BP
GO:0006606	1	1	5	94	protein import into nucleus	BP
GO:0019013	1	1	4	74	viral nucleocapsid	CC
GO:0001046	1	1	1	22	core promoter sequence-specific DNA binding	MF
GO:0000280	1	1	1	22	nuclear division	BP
GO:0000325	1	1	1	22	plant-type vacuole	CC
GO:0006007	1	1	4	76	glucose catabolic process	BP
GO:0048038	1	1	1	22	quinone binding	MF
GO:0009451	1	1	1	22	RNA modification	BP
GO:0003756	1	1	1	22	protein disulfide isomerase activity	MF
GO:0070838	1	1	1	22	divalent metal ion transport	BP
GO:0016070	1	1	1	22	RNA metabolic process	BP
GO:0043928	1	1	1	21	exonucleolytic catabolism of deadenylated mRNA	BP
GO:0009055	1	1	5	90	electron transfer activity	MF
GO:0003746	1	1	4	76	translation elongation factor activity	MF
GO:0006366	1	1	5	93	transcription by RNA polymerase II	BP
GO:0042787	1	1	4	77
GO:0016597	1	1	3	61	amino acid binding	MF
GO:0009062	1	1	1	21	fatty acid catabolic process	BP
GO:0016570	1	1	2	42	histone modification	BP
GO:0008137	1	1	2	41	NADH dehydrogenase (ubiquinone) activity	MF
GO:0042802	1	1	4	79	identical protein binding	MF
GO:0065007	1	1	1	23	biological regulation	BP
GO:0009736	1	1	1	23	cytokinin-activated signaling pathway	BP
GO:0006301	1	1	2	41	postreplication repair	BP
GO:0046961	1	1	2	42	proton-transporting ATPase activity, rotational mechanism	MF
GO:0000394	1	1	6	110	RNA splicing, via endonucleolytic cleavage and ligation	BP
GO:0007067	1	1	1	23
GO:0007015	1	1	1	23	actin filament organization	BP
GO:0005682	1	1	1	22	U5 snRNP	CC
GO:0044267	1	1	1	23	cellular protein metabolic process	BP
GO:0015991	1	1	2	43
GO:0019706	1	1	1	24	protein-cysteine S-palmitoyltransferase activity	MF
GO:0044822	1	1	2	44
GO:0010150	1	1	1	24	leaf senescence	BP
GO:0003993	1	1	2	44	acid phosphatase activity	MF
GO:0016558	1	1	4	80	protein import into peroxisome matrix	BP
GO:0010027	1	1	8	147	thylakoid membrane organization	BP
GO:0010564	1	1	1	25	regulation of cell cycle process	BP
GO:0043161	1	1	7	130	proteasome-mediated ubiquitin-dependent protein catabolic process	BP
GO:0006914	1	1	2	43	autophagy	BP
GO:0031072	1	1	1	24	heat shock protein binding	MF
GO:0043069	1	1	3	64	negative regulation of programmed cell death	BP
GO:0005623	1	1	4	79
GO:0051726	1	1	2	45	regulation of cell cycle	BP
GO:0006006	1	1	1	25	glucose metabolic process	BP
GO:0004519	1	1	2	45	endonuclease activity	MF
GO:0004177	1	1	1	25	aminopeptidase activity	MF
GO:0071229	1	1	1	25	cellular response to acid chemical	BP
GO:0022626	1	1	2	45	cytosolic ribosome	CC
GO:0006108	1	1	1	26	malate metabolic process	BP
GO:0030529	1	1	3	64
GO:0009812	1	1	1	26	flavonoid metabolic process	BP
GO:0009790	1	1	2	46	embryo development	BP
GO:0048193	1	1	5	101	Golgi vesicle transport	BP
GO:0006312	1	1	2	47	mitotic recombination	BP
GO:0006857	1	1	2	47	oligopeptide transport	BP
GO:0000209	1	1	3	64	protein polyubiquitination	BP
GO:0004526	1	1	1	26	ribonuclease P activity	MF
GO:0046540	1	1	1	25	U4/U6 x U5 tri-snRNP complex	CC
GO:0005685	1	1	1	25	U1 snRNP	CC
GO:1901701	1	1	1	26	cellular response to oxygen-containing compound	BP
GO:0098542	1	1	2	46	defense response to other organism	BP
GO:0005764	1	1	1	26	lysosome	CC
GO:0005634	1	1	124	1882	nucleus	CC
GO:0044238	1	1	6	120	primary metabolic process	BP
GO:0004721	1	1	5	104	phosphoprotein phosphatase activity	MF
GO:0000932	1	1	2	46	P-body	CC
GO:0042343	1	1	1	26	indole glucosinolate metabolic process	BP
GO:0031347	1	1	3	67	regulation of defense response	BP
GO:0016298	1	1	1	26	lipase activity	MF
GO:0016829	1	1	5	101	lyase activity	MF
GO:0004197	1	1	2	48	cysteine-type endopeptidase activity	MF
GO:0009755	1	1	1	27	hormone-mediated signaling pathway	BP
GO:0043022	1	1	1	27	ribosome binding	MF
GO:0003690	1	1	2	48	double-stranded DNA binding	MF
GO:0015031	1	1	6	119	protein transport	BP
GO:0030422	1	1	1	28	production of siRNA involved in RNA interference	BP
GO:0047134	1	1	2	49	protein-disulfide reductase activity	MF
GO:0080008	1	1	3	69	Cul4-RING E3 ubiquitin ligase complex	CC
GO:0010118	1	1	1	28	stomatal movement	BP
GO:0004725	1	1	1	28	protein tyrosine phosphatase activity	MF
GO:0035335	1	1	1	28	peptidyl-tyrosine dephosphorylation	BP
GO:0015986	1	1	2	47	ATP synthesis coupled proton transport	BP
GO:0005665	1	1	1	27	RNA polymerase II, core complex	CC
GO:0016043	1	1	2	49	cellular component organization	BP
GO:0005762	1	1	1	27	mitochondrial large ribosomal subunit	CC
GO:0009535	1	1	8	155	chloroplast thylakoid membrane	CC
GO:0016709	1	1	7	141	oxidoreductase activity, acting on paired donors, with incorporation or reduction of molecular oxygen, NAD(P)H as one donor, and incorporation of one atom of oxygen	MF
GO:0000398	1	1	5	104	mRNA splicing, via spliceosome	BP
GO:0006569	1	1	1	29	tryptophan catabolic process	BP
GO:0048573	1	1	3	70	photoperiodism, flowering	BP
GO:0000159	1	1	1	30	protein phosphatase type 2A complex	CC
GO:0008601	1	1	1	30
GO:0034047	1	1	1	30
GO:0005730	1	1	13	235	nucleolus	CC
GO:0009963	1	1	1	29	positive regulation of flavonoid biosynthetic process	BP
GO:0045454	1	1	5	105	cell redox homeostasis	BP
GO:0003697	1	1	1	30	single-stranded DNA binding	MF
GO:0003674	1	1	27	462	molecular_function	MF
GO:0006520	1	1	1	31	cellular amino acid metabolic process	BP
GO:0009933	1	1	2	52	meristem structural organization	BP
GO:0070469	1	1	1	30	respirasome	CC
GO:0031977	1	1	1	31	thylakoid lumen	CC
GO:0009628	1	1	3	74	response to abiotic stimulus	BP
GO:0005575	1	1	6	126	cellular_component	CC
GO:0046983	1	1	11	216	protein dimerization activity	MF
GO:0009805	1	1	1	32	coumarin biosynthetic process	BP
GO:0019843	1	1	3	69	rRNA binding	MF
GO:0005686	1	1	1	31	U2 snRNP	CC
GO:0006457	1	1	14	267	protein folding	BP
GO:0090502	1	1	2	56	RNA phosphodiester bond hydrolysis, endonucleolytic	BP
GO:0008219	1	1	1	34	cell death	BP
GO:0046916	1	1	1	32	cellular transition metal ion homeostasis	BP
GO:0006354	1	1	1	33	DNA-templated transcription, elongation	BP
GO:0034599	1	1	1	33	cellular response to oxidative stress	BP
GO:0006470	1	1	8	173	protein dephosphorylation	BP
GO:0007264	1	1	6	131	small GTPase mediated signal transduction	BP
GO:0061630	1	1	6	132	ubiquitin protein ligase activity	MF
GO:0008565	1	1	3	78
GO:0050790	1	1	1	34	regulation of catalytic activity	BP
GO:0005789	1	1	7	153	endoplasmic reticulum membrane	CC
GO:0009737	1	1	6	135	response to abscisic acid	BP
GO:0016592	1	1	1	36	mediator complex	CC
GO:0048825	1	1	1	36	cotyledon development	BP
GO:0071011	1	1	1	34	precatalytic spliceosome	CC
GO:0006414	1	1	3	78	translational elongation	BP
GO:0048481	1	1	3	82	plant ovule development	BP
GO:0000139	1	1	3	83	Golgi membrane	CC
GO:0046658	1	1	2	59	anchored component of plasma membrane	CC
GO:0009220	1	1	3	83	pyrimidine ribonucleotide biosynthetic process	BP
GO:0010468	1	1	1	39	regulation of gene expression	BP
GO:0003723	1	1	21	392	RNA binding	MF
GO:0004222	1	1	2	63	metalloendopeptidase activity	MF
GO:0008643	1	1	1	39	carbohydrate transport	BP
GO:0016042	1	1	1	40	lipid catabolic process	BP
GO:0016192	1	1	7	161	vesicle-mediated transport	BP
GO:0009706	1	1	1	40	chloroplast inner membrane	CC
GO:0009627	1	1	2	67	systemic acquired resistance	BP
GO:0010501	1	1	2	68	RNA secondary structure unwinding	BP
GO:0005783	1	1	13	274	endoplasmic reticulum	CC
GO:0003677	1	1	78	1287	DNA binding	MF
GO:0006913	1	1	3	88	nucleocytoplasmic transport	BP
GO:0032040	1	1	1	45	small-subunit processome	CC
GO:0015254	1	1	1	43	glycerol channel activity	MF
GO:0015793	1	1	1	43	glycerol transport	BP
GO:0051604	1	1	1	45	protein maturation	BP
GO:0001510	1	1	4	111	RNA methylation	BP
GO:0016226	1	1	4	114	iron-sulfur cluster assembly	BP
GO:0004004	1	1	3	98
GO:0051082	1	1	3	97	unfolded protein binding	MF
GO:0043531	1	1	6	167	ADP binding	MF
GO:0015250	1	1	1	49	water channel activity	MF
GO:0051213	1	1	1	49	dioxygenase activity	MF
GO:0006364	1	1	6	167	rRNA processing	BP
GO:0016311	1	1	5	149	dephosphorylation	BP
GO:0008568	1	1	1	55	microtubule-severing ATPase activity	MF
GO:0043565	1	1	10	244	sequence-specific DNA binding	MF
GO:0009073	1	1	1	57	aromatic amino acid family biosynthetic process	BP
GO:0009791	1	1	1	58	post-embryonic development	BP
GO:0002181	1	1	1	53	cytoplasmic translation	BP
GO:0009165	1	1	1	59	nucleotide biosynthetic process	BP
GO:0015035	1	1	1	57	protein disulfide oxidoreductase activity	MF
GO:0050826	1	1	1	62	response to freezing	BP
GO:0006891	1	1	1	65	intra-Golgi vesicle-mediated transport	BP
GO:0019915	1	1	1	65	lipid storage	BP
GO:0006886	1	1	8	225	intracellular protein transport	BP
GO:0005768	1	1	4	146	endosome	CC
GO:0010182	1	1	1	76	sugar mediated signaling pathway	BP
GO:0006888	1	1	2	107	endoplasmic reticulum to Golgi vesicle-mediated transport	BP
GO:0009909	1	1	4	160	regulation of flower development	BP
GO:0022627	1	1	2	107	cytosolic small ribosomal subunit	CC
GO:0009845	1	1	1	88	seed germination	BP
GO:0006351	1	1	24	562	transcription, DNA-templated	BP
GO:0005840	1	1	5	185	ribosome	CC
GO:0003700	1	1	24	578	DNA-binding transcription factor activity	MF
GO:0005802	1	1	3	175	trans-Golgi network	CC
GO:0006355	1	0.176604	53	1163	regulation of transcription, DNA-templated	BP
GO:0022625	1	0.0463399	2	195	cytosolic large ribosomal subunit	CC
GO:0006412	1	2.80333e-06	8	509	translation	BP
[truncated: 3,401 more rows]

## Sheet: CAN v TEX Upregulated
category	over_represented_pvalue	under_represented_pvalue	numDEInCat	numInCat	term	ontology
GO:0043531	2.10974e-13	1	42	167	ADP binding	MF
GO:0006952	1.88593e-10	1	52	285	defense response	BP
GO:0007165	0.00164783	1	35	250	signal transduction	BP
GO:0016036	0.293839	1	10	46	cellular response to phosphate starvation	BP
GO:0070191	0.324043	1	3	3	methionine-R-sulfoxide reductase activity	MF
GO:0009699	0.681303	1	4	8	phenylpropanoid biosynthetic process	BP
GO:0050737	0.681303	1	3	4	O-hydroxycinnamoyltransferase activity	MF
GO:0030091	0.717935	1	4	8	protein repair	BP
GO:0042631	0.889068	1	7	30	cellular response to water deprivation	BP
GO:0009081	0.889068	1	3	5	branched-chain amino acid metabolic process	BP
GO:0052654	0.889068	1	3	5	L-leucine transaminase activity	MF
GO:0052655	0.889068	1	3	5	L-valine transaminase activity	MF
GO:0052656	0.889068	1	3	5	L-isoleucine transaminase activity	MF
GO:0009631	0.936222	1	4	10	cold acclimation	BP
GO:0008859	1	1	2	2	exoribonuclease II activity	MF
GO:0031418	1	1	6	24	L-ascorbic acid binding	MF
GO:0008652	1	1	9	51	cellular amino acid biosynthetic process	BP
GO:0016023	1	1	8	40
GO:0006792	1	1	2	2	regulation of sulfur utilization	BP
GO:0033743	1	1	3	6	peptide-methionine (R)-S-oxide reductase activity	MF
GO:0004602	1	1	4	12	glutathione peroxidase activity	MF
GO:0004462	1	1	4	12	lactoylglutathione lyase activity	MF
GO:0006997	1	1	3	7	nucleus organization	BP
GO:0000723	1	1	5	20	telomere maintenance	BP
GO:0042273	1	1	6	27	ribosomal large subunit biogenesis	BP
GO:0009626	1	1	4	14	plant-type hypersensitive response	BP
GO:0008643	1	1	7	39	carbohydrate transport	BP
GO:0019375	1	1	7	42	galactolipid biosynthetic process	BP
GO:0016984	1	1	3	7	ribulose-bisphosphate carboxylase activity	MF
GO:0009821	1	1	2	3	alkaloid biosynthetic process	BP
GO:0010033	1	1	5	23	response to organic substance	BP
GO:0061416	1	1	2	3
GO:0001106	1	1	2	3
GO:0032508	1	1	7	41	DNA duplex unwinding	BP
GO:0080043	1	1	12	92	quercetin 3-O-glucosyltransferase activity	MF
GO:0080044	1	1	12	92	quercetin 7-O-glucosyltransferase activity	MF
GO:0031408	1	1	7	43	oxylipin biosynthetic process	BP
GO:0033897	1	1	2	3	ribonuclease T2 activity	MF
GO:0032549	1	1	3	10	ribonucleoside binding	MF
GO:0052696	1	1	13	106	flavonoid glucuronidation	BP
GO:0004866	1	1	3	8	endopeptidase inhibitor activity	MF
GO:0003678	1	1	5	25	DNA helicase activity	MF
GO:0009813	1	1	14	118	flavonoid biosynthetic process	BP
GO:0009607	1	1	6	32	response to biotic stimulus	BP
GO:0010583	1	1	6	33	response to cyclopentenone	BP
GO:0004854	1	1	2	4	xanthine dehydrogenase activity	MF
GO:0009115	1	1	2	4	xanthine catabolic process	BP
GO:0032550	1	1	2	4	purine ribonucleoside binding	MF
GO:0032559	1	1	2	4	adenyl ribonucleotide binding	MF
GO:0043168	1	1	2	4	anion binding	MF
GO:0016833	1	1	2	4	oxo-acid-lyase activity	MF
GO:0042742	1	1	14	127	defense response to bacterium	BP
GO:0000389	1	1	2	4	mRNA 3'-splice site recognition	BP
GO:0000107	1	1	2	4	imidazoleglycerol-phosphate synthase activity	MF
GO:0048608	1	1	6	37	reproductive structure development	BP
GO:0006517	1	1	3	11	protein deglycosylation	BP
GO:0005623	1	1	10	79
GO:0003960	1	1	3	10	NADPH:quinone reductase activity	MF
GO:0005849	1	1	2	4	mRNA cleavage factor complex	CC
GO:0010359	1	1	4	19	regulation of anion channel activity	BP
GO:0016740	1	1	58	723	transferase activity	MF
GO:0035671	1	1	2	4	enone reductase activity	MF
GO:0035798	1	1	2	4	2-alkenal reductase (NADP+) activity	MF
GO:0004386	1	1	11	95	helicase activity	MF
GO:0008865	1	1	3	11	fructokinase activity	MF
GO:0009532	1	1	2	4	plastid stroma	CC
GO:0019253	1	1	3	10	reductive pentose-phosphate cycle	BP
GO:0018106	1	1	4	21	peptidyl-histidine phosphorylation	BP
GO:0006491	1	1	3	12	N-glycan processing	BP
GO:0000118	1	1	2	5	histone deacetylase complex	CC
GO:0009688	1	1	3	12	abscisic acid biosynthetic process	BP
GO:0044611	1	1	2	5	nuclear pore inner ring	CC
GO:0005884	1	1	2	5	actin filament	CC
GO:0034399	1	1	4	22	nuclear periphery	CC
GO:0048471	1	1	2	5	perinuclear region of cytoplasm	CC
GO:0004559	1	1	3	13	alpha-mannosidase activity	MF
GO:0006013	1	1	3	13	mannose metabolic process	BP
GO:0004872	1	1	4	19
GO:0043269	1	1	4	22	regulation of ion transport	BP
GO:0003917	1	1	2	6	DNA topoisomerase type I (single strand cut, ATP-independent) activity	MF
GO:0015266	1	1	4	20
GO:0016651	1	1	2	5	oxidoreductase activity, acting on NAD(P)H	MF
GO:0098869	1	1	12	110	cellular oxidant detoxification	BP
GO:0090063	1	1	2	6	positive regulation of microtubule nucleation	BP
GO:0005986	1	1	2	6	sucrose biosynthetic process	BP
GO:0051731	1	1	2	6	polynucleotide 5'-hydroxyl-kinase activity	MF
GO:0006999	1	1	2	6	nuclear pore organization	BP
GO:0006733	1	1	4	22
GO:0015923	1	1	2	6	mannosidase activity	MF
GO:0007140	1	1	2	6	male meiotic nuclear division	BP
GO:0004713	1	1	3	14	protein tyrosine kinase activity	MF
GO:0016973	1	1	3	14	poly(A)+ mRNA export from nucleus	BP
GO:0061025	1	1	4	22	membrane fusion	BP
GO:0019216	1	1	4	23	regulation of lipid metabolic process	BP
GO:0006378	1	1	3	15	mRNA polyadenylation	BP
GO:0016702	1	1	3	15	oxidoreductase activity, acting on single donors with incorporation of molecular oxygen, incorporation of two atoms of oxygen	MF
GO:0030976	1	1	3	15	thiamine pyrophosphate binding	MF
GO:0052544	1	1	2	7	defense response by callose deposition in cell wall	BP
GO:0019511	1	1	2	6	peptidyl-proline hydroxylation	BP
GO:0033263	1	1	1	1	CORVET complex	CC
GO:0042144	1	1	1	1	vacuole fusion, non-autophagic	BP
GO:0003724	1	1	2	7	RNA helicase activity	MF
GO:0010165	1	1	1	1	response to X-ray	BP
GO:0003677	1	1	93	1287	DNA binding	MF
GO:0055114	1	1	125	1784	oxidation-reduction process	BP
GO:0048367	1	1	5	36	shoot system development	BP
GO:0004855	1	1	1	1	xanthine oxidase activity	MF
GO:0016903	1	1	1	1	oxidoreductase activity, acting on the aldehyde or oxo group of donors	MF
GO:0052906	1	1	1	1	tRNA (guanine(37)-N(1))-methyltransferase activity	MF
GO:0043687	1	1	7	58	post-translational protein modification	BP
GO:0009407	1	1	11	102	toxin catabolic process	BP
GO:0005536	1	1	2	7	glucose binding	MF
GO:0008419	1	1	1	1	RNA lariat debranching enzyme activity	MF
GO:0009108	1	1	4	24
GO:0051669	1	1	1	1	fructan beta-fructosidase activity	MF
GO:0005545	1	1	2	7	1-phosphatidylinositol binding	MF
GO:0048268	1	1	2	7	clathrin coat assembly	BP
GO:0004555	1	1	1	1	alpha,alpha-trehalase activity	MF
GO:0005993	1	1	1	1	trehalose catabolic process	BP
GO:0050247	1	1	1	1	raucaffricine beta-glucosidase activity	MF
GO:0050506	1	1	1	1	vomilenine glucosyltransferase activity	MF
GO:0045903	1	1	2	6	positive regulation of translational fidelity	BP
GO:0004587	1	1	1	1	ornithine-oxo-acid transaminase activity	MF
GO:0006593	1	1	1	1	ornithine catabolic process	BP
GO:0010121	1	1	1	1	arginine catabolic process to proline via ornithine	BP
GO:0008641	1	1	1	1	ubiquitin-like modifier activating enzyme activity	MF
GO:0009117	1	1	4	24	nucleotide metabolic process	BP
GO:0009790	1	1	6	46	embryo development	BP
GO:0016575	1	1	2	7	histone deacetylation	BP
GO:0050897	1	1	5	35	cobalt ion binding	MF
GO:0017121	1	1	1	1	plasma membrane phospholipid scrambling	BP
GO:0017128	1	1	1	1	phospholipid scramblase activity	MF
GO:0010270	1	1	1	1	photosystem II oxygen evolving complex assembly	BP
GO:0004673	1	1	2	7	protein histidine kinase activity	MF
GO:0016847	1	1	2	7	1-aminocyclopropane-1-carboxylate synthase activity	MF
GO:0042218	1	1	2	7	1-aminocyclopropane-1-carboxylate biosynthetic process	BP
GO:0042800	1	1	1	1	histone methyltransferase activity (H3-K4 specific)	MF
GO:0009978	1	1	1	1	allene oxide synthase activity	MF
GO:0019373	1	1	1	1	epoxygenase P450 pathway	BP
GO:0015145	1	1	1	1	monosaccharide transmembrane transporter activity	MF
GO:0015749	1	1	1	1	monosaccharide transmembrane transport	BP
GO:0004077	1	1	1	1	biotin-[acetyl-CoA-carboxylase] ligase activity	MF
GO:0019903	1	1	2	7	protein phosphatase binding	MF
GO:0015105	1	1	1	1	arsenite transmembrane transporter activity	MF
GO:0015700	1	1	1	1	arsenite transport	BP
GO:0080138	1	1	1	1
GO:0009268	1	1	1	1	response to pH	BP
GO:0004053	1	1	1	1	arginase activity	MF
GO:0006591	1	1	1	1	ornithine metabolic process	BP
GO:0009445	1	1	1	1	putrescine metabolic process	BP
GO:0000122	1	1	3	15	negative regulation of transcription by RNA polymerase II	BP
GO:0004032	1	1	1	1	alditol:NADP+ 1-oxidoreductase activity	MF
GO:0005901	1	1	1	1	caveola	CC
GO:0005956	1	1	2	7	protein kinase CK2 complex	CC
GO:0045859	1	1	2	7	regulation of protein kinase activity	BP
GO:0030388	1	1	1	1	fructose 1,6-bisphosphate metabolic process	BP
GO:0035494	1	1	1	1	SNARE complex disassembly	BP
GO:0048244	1	1	1	1	phytanoyl-CoA dioxygenase activity	MF
GO:0016812	1	1	1	1	hydrolase activity, acting on carbon-nitrogen (but not peptide) bonds, in cyclic amides	MF
GO:0006561	1	1	2	7	proline biosynthetic process	BP
GO:0018580	1	1	1	1	nitronate monooxygenase activity	MF
GO:0008517	1	1	1	1	folic acid transmembrane transporter activity	MF
GO:0050221	1	1	1	1	prostaglandin-E2 9-reductase activity	MF
GO:0045145	1	1	1	1	single-stranded DNA 5'-3' exodeoxyribonuclease activity	MF
GO:0052624	1	1	1	1	2-phytyl-1,4-naphthoquinone methyltransferase activity	MF
GO:0019144	1	1	1	1	ADP-sugar diphosphatase activity	MF
GO:0003729	1	1	6	46	mRNA binding	MF
GO:0019825	1	1	2	7	oxygen binding	MF
GO:0051103	1	1	2	8	DNA ligation involved in DNA repair	BP
GO:0015391	1	1	1	1	nucleobase:cation symporter activity	MF
GO:0048523	1	1	2	7	negative regulation of cellular process	BP
GO:0004848	1	1	1	1	ureidoglycolate hydrolase activity	MF
GO:0032877	1	1	1	1	positive regulation of DNA endoreduplication	BP
GO:0045793	1	1	1	1	positive regulation of cell size	BP
GO:0051781	1	1	1	1	positive regulation of cell division	BP
GO:0047085	1	1	1	1	hydroxyphenylacetonitrile 2-monooxygenase activity	MF
GO:0050592	1	1	1	1	4-hydroxyphenylacetaldehyde oxime monooxygenase activity	MF
GO:0033730	1	1	1	1	arogenate dehydrogenase (NADP+) activity	MF
GO:0006418	1	1	4	26	tRNA aminoacylation for protein translation	BP
GO:0008809	1	1	1	1	carnitine racemase activity	MF
GO:0004865	1	1	1	1	protein serine/threonine phosphatase inhibitor activity	MF
GO:0032515	1	1	1	1	negative regulation of phosphoprotein phosphatase activity	BP
GO:0004656	1	1	2	7	procollagen-proline 4-dioxygenase activity	MF
GO:0006401	1	1	2	8	RNA catabolic process	BP
GO:0001678	1	1	2	8	cellular glucose homeostasis	BP
GO:0004340	1	1	2	8	glucokinase activity	MF
GO:0019158	1	1	2	8	mannokinase activity	MF
GO:0051156	1	1	2	8	glucose 6-phosphate metabolic process	BP
GO:0030136	1	1	2	8	clathrin-coated vesicle	CC
GO:0009738	1	1	12	127	abscisic acid-activated signaling pathway	BP
GO:0004550	1	1	2	7	nucleoside diphosphate kinase activity	MF
GO:0006165	1	1	2	7	nucleoside diphosphate phosphorylation	BP
GO:0006183	1	1	2	7	GTP biosynthetic process	BP
GO:0006228	1	1	2	7	UTP biosynthetic process	BP
GO:0006241	1	1	2	7	CTP biosynthetic process	BP
GO:0052542	1	1	3	17	defense response by callose deposition	BP
GO:0009628	1	1	8	74	response to abiotic stimulus	BP
GO:0004402	1	1	4	28	histone acetyltransferase activity	MF
GO:0080163	1	1	3	15	regulation of protein serine/threonine phosphatase activity	BP
GO:0015238	1	1	7	63
GO:0019887	1	1	2	8	protein kinase regulator activity	MF
GO:0009106	1	1	4	27	lipoate metabolic process	BP
GO:0016614	1	1	5	40	oxidoreductase activity, acting on CH-OH group of donors	MF
GO:0006273	1	1	2	9	lagging strand elongation	BP
GO:0048441	1	1	2	8	petal development	BP
GO:0038199	1	1	2	9	ethylene receptor activity	MF
GO:0006950	1	1	14	151	response to stress	BP
GO:0000059	1	1	3	19
GO:0004372	1	1	2	9	glycine hydroxymethyltransferase activity	MF
GO:0006544	1	1	2	9	glycine metabolic process	BP
GO:0000096	1	1	4	28	sulfur amino acid metabolic process	BP
GO:0051213	1	1	6	49	dioxygenase activity	MF
GO:0006417	1	1	3	18	regulation of translation	BP
GO:0004697	1	1	2	9	protein kinase C activity	MF
GO:0004814	1	1	2	9	arginine-tRNA ligase activity	MF
GO:0006420	1	1	2	9	arginyl-tRNA aminoacylation	BP
GO:0071013	1	1	6	51	catalytic step 2 spliceosome	CC
GO:0043170	1	1	2	9	macromolecule metabolic process	BP
GO:0000902	1	1	5	41	cell morphogenesis	BP
GO:0003676	1	1	48	657	nucleic acid binding	MF
GO:0005634	1	1	129	1882	nucleus	CC
GO:0005643	1	1	5	43	nuclear pore	CC
GO:0033365	1	1	2	8	protein localization to organelle	BP
GO:0015369	1	1	2	9	calcium:proton antiporter activity	MF
GO:0007126	1	1	3	19
GO:0010951	1	1	4	26	negative regulation of endopeptidase activity	BP
GO:0003899	1	1	5	41	DNA-directed 5'-3' RNA polymerase activity	MF
GO:0048827	1	1	3	20	phyllome development	BP
GO:0003910	1	1	2	10	DNA ligase (ATP) activity	MF
GO:0051740	1	1	2	10	ethylene binding	MF
GO:0010427	1	1	3	17	abscisic acid binding	MF
GO:0009416	1	1	5	41	response to light stimulus	BP
GO:0008150	1	1	88	1243	biological_process	BP
GO:0034498	1	1	1	2	early endosome to Golgi transport	BP
GO:1990071	1	1	1	2	TRAPPII protein complex	CC
GO:0004864	1	1	3	17	protein phosphatase inhibitor activity	MF
GO:0030170	1	1	11	122	pyridoxal phosphate binding	MF
GO:0004348	1	1	1	2	glucosylceramidase activity	MF
GO:0006680	1	1	1	2	glucosylceramide catabolic process	BP
GO:0017038	1	1	1	2	protein import	BP
GO:0010197	1	1	2	9	polar nucleus fusion	BP
GO:0035542	1	1	1	2	regulation of SNARE complex assembly	BP
GO:0044272	1	1	3	19	sulfur compound biosynthetic process	BP
GO:0007143	1	1	1	2	female meiotic nuclear division	BP
GO:0006888	1	1	10	107	endoplasmic reticulum to Golgi vesicle-mediated transport	BP
GO:0000390	1	1	1	2	spliceosomal complex disassembly	BP
GO:0071008	1	1	1	2	U2-type post-mRNA release spliceosomal complex	CC
GO:0016901	1	1	1	2	oxidoreductase activity, acting on the CH-OH group of donors, quinone or similar compound as acceptor	MF
GO:0009045	1	1	1	2	xylose isomerase activity	MF
GO:0052691	1	1	2	9	UDP-arabinopyranose mutase activity	MF
GO:0000398	1	1	10	104	mRNA splicing, via spliceosome	BP
GO:0006072	1	1	1	2	glycerol-3-phosphate metabolic process	BP
GO:0006127	1	1	1	2	glycerophosphate shuttle	BP
GO:0052591	1	1	1	2	sn-glycerol-3-phosphate:ubiquinone-8 oxidoreductase activity	MF
GO:0051119	1	1	3	18	sugar transmembrane transporter activity	MF
GO:0010430	1	1	1	2	fatty acid omega-oxidation	BP
GO:0046593	1	1	1	2	mandelonitrile lyase activity	MF
GO:0004407	1	1	1	2	histone deacetylase activity	MF
GO:0004485	1	1	1	2	methylcrotonoyl-CoA carboxylase activity	MF
GO:0001055	1	1	3	18	RNA polymerase II activity	MF
GO:0030276	1	1	2	10	clathrin binding	MF
GO:0004597	1	1	1	2	peptide-aspartate beta-dioxygenase activity	MF
GO:0006766	1	1	4	30	vitamin metabolic process	BP
GO:0046872	1	1	101	1479	metal ion binding	MF
GO:0004003	1	1	2	10
GO:0046482	1	1	3	19	para-aminobenzoic acid metabolic process	BP
GO:0050422	1	1	1	2	strictosidine beta-glucosidase activity	MF
GO:0009931	1	1	6	58	calcium-dependent protein serine/threonine kinase activity	MF
GO:0032545	1	1	1	2	CURI complex	CC
GO:0034456	1	1	1	2	UTP-C complex	CC
GO:0008270	1	1	81	1188	zinc ion binding	MF
GO:0050307	1	1	1	2	sucrose-phosphate phosphatase activity	MF
GO:0000448	1	1	1	2	cleavage in ITS2 between 5.8S rRNA and LSU-rRNA of tricistronic rRNA transcript (SSU-rRNA, 5.8S rRNA, LSU-rRNA)	BP
GO:0009877	1	1	1	2	nodulation	BP
GO:0048437	1	1	2	10	floral organ development	BP
GO:0004190	1	1	8	81	aspartic-type endopeptidase activity	MF
GO:0005506	1	1	25	318	iron ion binding	MF
GO:0071004	1	1	3	20	U2-type prespliceosome	CC
GO:0006570	1	1	1	2	tyrosine metabolic process	BP
GO:0061503	1	1	1	2	tRNA threonylcarbamoyladenosine dehydratase	MF
GO:0061504	1	1	1	2	cyclic threonylcarbamoyladenosine biosynthetic process	BP
GO:0050789	1	1	6	56	regulation of biological process	BP
GO:0033741	1	1	1	2	adenylyl-sulfate reductase (glutathione) activity	MF
GO:0042171	1	1	1	2	lysophosphatidic acid acyltransferase activity	MF
GO:0055089	1	1	1	2	fatty acid homeostasis	BP
GO:0055091	1	1	1	2	phospholipid homeostasis	BP
GO:0070328	1	1	1	2	triglyceride homeostasis	BP
GO:0019544	1	1	1	2	arginine catabolic process to glutamate	BP
GO:0008061	1	1	2	9	chitin binding	MF
GO:0015137	1	1	1	2	citrate transmembrane transporter activity	MF
GO:0015746	1	1	1	2	citrate transport	BP
GO:0004572	1	1	1	2	mannosyl-oligosaccharide 1,3-1,6-alpha-mannosidase activity	MF
GO:0003972	1	1	1	2	RNA ligase (ATP) activity	MF
GO:0004113	1	1	1	2	2',3'-cyclic-nucleotide 3'-phosphodiesterase activity	MF
GO:0006148	1	1	1	2	inosine catabolic process	BP
GO:0048213	1	1	1	2	Golgi vesicle prefusion complex stabilization	BP
GO:0009737	1	1	12	135	response to abscisic acid	BP
GO:0006784	1	1	1	2	heme A biosynthetic process	BP
GO:0008535	1	1	1	2	respiratory chain complex IV assembly	BP
GO:0016653	1	1	1	2	oxidoreductase activity, acting on NAD(P)H, heme protein as acceptor	MF
GO:0000922	1	1	1	2	spindle pole	CC
GO:0004038	1	1	1	2	allantoinase activity	MF
GO:0006145	1	1	1	2	purine nucleobase catabolic process	BP
GO:0051724	1	1	1	2	NAD transmembrane transporter activity	MF
GO:0015884	1	1	1	2	folic acid transport	BP
GO:0047215	1	1	1	2	indole-3-acetate beta-glucosyltransferase activity	MF
GO:0052381	1	1	1	2	tRNA dimethylallyltransferase activity	MF
GO:0070469	1	1	4	30	respirasome	CC
GO:0051020	1	1	1	2	GTPase binding	MF
GO:0060771	1	1	1	2	phyllotactic patterning	BP
GO:0090567	1	1	1	2	reproductive shoot system development	BP
GO:0006828	1	1	1	2	manganese ion transport	BP
GO:0016530	1	1	1	2	metallochaperone activity	MF
GO:0004360	1	1	1	2	glutamine-fructose-6-phosphate transaminase (isomerizing) activity	MF
GO:0008466	1	1	2	10	glycogenin glucosyltransferase activity	MF
GO:0010964	1	1	1	2	regulation of heterochromatin assembly by small RNA	BP
GO:0016435	1	1	1	2	rRNA (guanine) methyltransferase activity	MF
GO:0009791	1	1	6	58	post-embryonic development	BP
GO:0035445	1	1	1	2	borate transmembrane transport	BP
GO:0050275	1	1	1	2	scopoletin glucosyltransferase activity	MF
GO:0016328	1	1	1	2	lateral plasma membrane	CC
GO:0031640	1	1	3	18	killing of cells of other organism	BP
GO:0071818	1	1	1	2	BAT3 complex	CC
GO:0003985	1	1	1	2	acetyl-CoA C-acetyltransferase activity	MF
GO:0012511	1	1	2	9	monolayer-surrounded lipid storage body	CC
GO:0050242	1	1	1	2	pyruvate, phosphate dikinase activity	MF
GO:1900871	1	1	1	2	chloroplast mRNA modification	BP
GO:0016620	1	1	2	10	oxidoreductase activity, acting on the aldehyde or oxo group of donors, NAD or NADP as acceptor	MF
GO:1901671	1	1	1	2	positive regulation of superoxide dismutase activity	BP
GO:0004665	1	1	1	2	prephenate dehydrogenase (NADP+) activity	MF
GO:0008977	1	1	1	2	prephenate dehydrogenase (NAD+) activity	MF
GO:0008806	1	1	1	2	carboxymethylenebutenolidase activity	MF
GO:1900424	1	1	1	2	regulation of defense response to bacterium	BP
GO:0034414	1	1	1	2	tRNA 3'-trailer cleavage, endonucleolytic	BP
GO:0042781	1	1	1	2	3'-tRNA processing endoribonuclease activity	MF
GO:0046406	1	1	1	2	magnesium protoporphyrin IX methyltransferase activity	MF
GO:0036455	1	1	1	2	iron-sulfur transferase activity	MF
GO:0005673	1	1	1	2	transcription factor TFIIE complex	CC
GO:0004652	1	1	2	11	polynucleotide adenylyltransferase activity	MF
GO:0008824	1	1	1	2	cyanate hydratase activity	MF
GO:0009440	1	1	1	2	cyanate catabolic process	BP
GO:0016150	1	1	1	2	translation release factor activity, codon nonspecific	MF
GO:0072344	1	1	1	2	rescue of stalled ribosome	BP
GO:0016209	1	1	1	2	antioxidant activity	MF
GO:0000166	1	1	66	965	nucleotide binding	MF
GO:0010344	1	1	1	2	seed oilbody biogenesis	BP
GO:0010200	1	1	9	97	response to chitin	BP
GO:0005686	1	1	4	31	U2 snRNP	CC
GO:0030246	1	1	12	146	carbohydrate binding	MF
GO:0004722	1	1	8	86	protein serine/threonine phosphatase activity	MF
GO:0016998	1	1	2	10	cell wall macromolecule catabolic process	BP
GO:2000377	1	1	2	11	regulation of reactive oxygen species metabolic process	BP
GO:0006289	1	1	3	22	nucleotide-excision repair	BP
GO:0006855	1	1	8	88	drug transmembrane transport	BP
GO:0030307	1	1	1	3	positive regulation of cell growth	BP
GO:0015994	1	1	2	11	chlorophyll metabolic process	BP
GO:0006546	1	1	4	33	glycine catabolic process	BP
GO:0006470	1	1	14	173	protein dephosphorylation	BP
GO:0016573	1	1	4	34	histone acetylation	BP
GO:0022900	1	1	3	20	electron transport chain	BP
GO:0010286	1	1	5	43	heat acclimation	BP
GO:0008327	1	1	2	11	methyl-CpG binding	MF
GO:0006457	1	1	21	267	protein folding	BP
GO:0065007	1	1	3	23	biological regulation	BP
GO:0071596	1	1	1	3	ubiquitin-dependent protein catabolic process via the N-end rule pathway	BP
GO:0043231	1	1	17	213	intracellular membrane-bounded organelle	CC
GO:0016709	1	1	12	141	oxidoreductase activity, acting on paired donors, with incorporation or reduction of molecular oxygen, NAD(P)H as one donor, and incorporation of one atom of oxygen	MF
GO:0004031	1	1	1	3	aldehyde oxidase activity	MF
GO:0006563	1	1	2	12	L-serine metabolic process	BP
GO:0005770	1	1	2	12	late endosome	CC
GO:0001101	1	1	3	23	response to acid chemical	BP
GO:0010445	1	1	1	3	nuclear dicing body	CC
GO:2000011	1	1	1	3	regulation of adaxial/abaxial pattern formation	BP
GO:0010405	1	1	1	3	arabinogalactan protein metabolic process	BP
GO:0018258	1	1	1	3	protein O-linked glycosylation via hydroxyproline	BP
GO:0015824	1	1	4	33	proline transport	BP
GO:0004815	1	1	1	3	aspartate-tRNA ligase activity	MF
GO:0003824	1	1	23	302	catalytic activity	MF
GO:0007229	1	1	1	3	integrin-mediated signaling pathway	BP
GO:0030692	1	1	1	3	Noc4p-Nop14p complex	CC
GO:0071483	1	1	1	3	cellular response to blue light	BP
GO:0004412	1	1	1	3	homoserine dehydrogenase activity	MF
GO:0005682	1	1	3	22	U5 snRNP	CC
GO:0006560	1	1	1	3	proline metabolic process	BP
GO:0048438	1	1	2	13	floral whorl development	BP
GO:0009904	1	1	2	13	chloroplast accumulation movement	BP
GO:0008453	1	1	1	3	alanine-glyoxylate transaminase activity	MF
GO:0045003	1	1	1	3	double-strand break repair via synthesis-dependent strand annealing	BP
GO:0043090	1	1	4	37	amino acid import	BP
GO:0044435	1	1	1	3
GO:0010088	1	1	1	3	phloem development	BP
GO:0000917	1	1	1	3	division septum assembly	BP
GO:0046777	1	1	11	139	protein autophosphorylation	BP
GO:0044444	1	1	6	62
GO:0019419	1	1	1	3	sulfate reduction	BP
GO:0043069	1	1	6	64	negative regulation of programmed cell death	BP
GO:0009903	1	1	2	13	chloroplast avoidance movement	BP
GO:0042538	1	1	5	48	hyperosmotic salinity response	BP
GO:0006879	1	1	2	12	cellular iron ion homeostasis	BP
GO:0048188	1	1	1	3	Set1C/COMPASS complex	CC
GO:0006625	1	1	1	3	protein targeting to peroxisome	BP
GO:0043484	1	1	1	3	regulation of RNA splicing	BP
GO:0015018	1	1	1	3	galactosylgalactosylxylosylprotein 3-beta-glucuronosyltransferase activity	MF
GO:0043132	1	1	1	3	NAD transport	BP
GO:0010136	1	1	1	3	ureide catabolic process	BP
GO:0016747	1	1	7	74	transferase activity, transferring acyl groups other than amino-acyl groups	MF
GO:0000243	1	1	2	12	commitment complex	CC
GO:0045786	1	1	1	3	negative regulation of cell cycle	BP
GO:0016462	1	1	1	3	pyrophosphatase activity	MF
GO:0048856	1	1	5	51	anatomical structure development	BP
GO:0071011	1	1	4	34	precatalytic spliceosome	CC
GO:0006047	1	1	1	3	UDP-N-acetylglucosamine metabolic process	BP
GO:0010304	1	1	3	25	PSII associated light-harvesting complex II catabolic process	BP
GO:0018454	1	1	1	3	acetoacetyl-CoA reductase activity	MF
GO:0045703	1	1	1	3	ketoreductase activity	MF
GO:0005093	1	1	1	3	Rab GDP-dissociation inhibitor activity	MF
GO:0016829	1	1	9	101	lyase activity	MF
GO:0006367	1	1	3	23	transcription initiation from RNA polymerase II promoter	BP
GO:0042132	1	1	1	3	fructose 1,6-bisphosphate 1-phosphatase activity	MF
GO:0008442	1	1	1	3	3-hydroxyisobutyrate dehydrogenase activity	MF
GO:0046554	1	1	1	3	malate dehydrogenase (NADP+) activity	MF
GO:0000256	1	1	1	3	allantoin catabolic process	BP
GO:0050388	1	1	1	3	uronate dehydrogenase activity	MF
GO:0042802	1	1	7	79	identical protein binding	MF
GO:0071010	1	1	2	12	prespliceosome	CC
GO:0003916	1	1	1	3	DNA topoisomerase activity	MF
GO:0008650	1	1	1	3	rRNA (uridine-2'-O-)-methyltransferase activity	MF
GO:0010212	1	1	2	13	response to ionizing radiation	BP
GO:0045551	1	1	1	3	cinnamyl-alcohol dehydrogenase activity	MF
GO:0052747	1	1	1	3	sinapyl alcohol dehydrogenase activity	MF
GO:0004165	1	1	1	3	dodecenoyl-CoA delta-isomerase activity	MF
GO:0047987	1	1	1	3	hydroperoxide dehydratase activity	MF
GO:0004640	1	1	1	3	phosphoribosylanthranilate isomerase activity	MF
GO:0008290	1	1	1	3	F-actin capping protein complex	CC
GO:0051016	1	1	1	3	barbed-end actin filament capping	BP
GO:0047526	1	1	1	3	2'-hydroxyisoflavone reductase activity	MF
GO:0008194	1	1	2	13	UDP-glycosyltransferase activity	MF
GO:0035999	1	1	2	14	tetrahydrofolate interconversion	BP
GO:0019915	1	1	6	65	lipid storage	BP
GO:0070126	1	1	1	3	mitochondrial translational termination	BP
GO:0000991	1	1	1	3
GO:0005674	1	1	1	3	transcription factor TFIIF complex	CC
GO:0060261	1	1	1	3	positive regulation of transcription initiation from RNA polymerase II promoter	BP
GO:0019761	1	1	7	78	glucosinolate biosynthetic process	BP
GO:0031083	1	1	1	3	BLOC-1 complex	CC
GO:0032947	1	1	1	4
GO:0047066	1	1	1	3	phospholipid-hydroperoxide glutathione peroxidase activity	MF
GO:0006636	1	1	7	77	unsaturated fatty acid biosynthetic process	BP
GO:0017056	1	1	2	14	structural constituent of nuclear pore	MF
GO:0033356	1	1	2	13	UDP-L-arabinose metabolic process	BP
GO:0016556	1	1	4	38	mRNA modification	BP
GO:0005344	1	1	1	3	oxygen carrier activity	MF
GO:0015671	1	1	1	3	oxygen transport	BP
GO:1900057	1	1	1	3	positive regulation of leaf senescence	BP
GO:0006979	1	1	10	117	response to oxidative stress	BP
GO:0005739	1	1	42	600	mitochondrion	CC
GO:0006396	1	1	10	125	RNA processing	BP
GO:0008308	1	1	2	13	voltage-gated anion channel activity	MF
GO:0006890	1	1	3	26	retrograde vesicle-mediated transport, Golgi to endoplasmic reticulum	BP
GO:0005737	1	1	73	1080	cytoplasm	CC
GO:0030897	1	1	1	4	HOPS complex	CC
GO:0004812	1	1	3	25	aminoacyl-tRNA ligase activity	MF
GO:0044710	1	1	11	139
GO:0009870	1	1	1	4	defense response signaling pathway, resistance gene-dependent	BP
GO:0009695	1	1	6	66	jasmonic acid biosynthetic process	BP
GO:0042542	1	1	9	106	response to hydrogen peroxide	BP
GO:0005044	1	1	1	4	scavenger receptor activity	MF
GO:0006898	1	1	1	4	receptor-mediated endocytosis	BP
GO:0010497	1	1	2	13	plasmodesmata-mediated intercellular transport	BP
GO:0009408	1	1	9	107	response to heat	BP
GO:0010046	1	1	1	4	response to mycotoxin	BP
GO:0080123	1	1	1	4	jasmonate-amino synthetase activity	MF
GO:2000030	1	1	1	4	regulation of response to red or far red light	BP
GO:0009746	1	1	1	4	response to hexose	BP
GO:0051603	1	1	8	93	proteolysis involved in cellular protein catabolic process	BP
GO:0097466	1	1	1	4	ubiquitin-dependent glycoprotein ERAD pathway	BP
GO:0008236	1	1	3	25	serine-type peptidase activity	MF
GO:0030687	1	1	2	14	preribosome, large subunit precursor	CC
GO:0070696	1	1	1	4	transmembrane receptor protein serine/threonine kinase binding	MF
GO:0008275	1	1	1	4	gamma-tubulin small complex	CC
GO:1901135	1	1	1	4	carbohydrate derivative metabolic process	BP
GO:0016441	1	1	1	4	posttranscriptional gene silencing	BP
GO:0046540	1	1	3	25	U4/U6 x U5 tri-snRNP complex	CC
GO:0006177	1	1	1	4	GMP biosynthetic process	BP
GO:0015908	1	1	1	4	fatty acid transport	BP
GO:0008686	1	1	1	4	3,4-dihydroxy-2-butanone-4-phosphate synthase activity	MF
GO:0032041	1	1	1	4	NAD-dependent histone deacetylase activity (H3-K14 specific)	MF
GO:0070932	1	1	1	4	histone H3 deacetylation	BP
GO:0016567	1	1	21	293	protein ubiquitination	BP
GO:0015293	1	1	1	4	symporter activity	MF
GO:0000105	1	1	2	14	histidine biosynthetic process	BP
GO:0004729	1	1	1	4	oxygen-dependent protoporphyrinogen oxidase activity	MF
GO:0030915	1	1	1	4	Smc5-Smc6 complex	CC
GO:0006333	1	1	3	25	chromatin assembly or disassembly	BP
GO:0032776	1	1	1	4	DNA methylation on cytosine	BP
GO:0016621	1	1	1	4	cinnamoyl-CoA reductase activity	MF
GO:0046685	1	1	2	15	response to arsenic-containing substance	BP
GO:0006090	1	1	1	4	pyruvate metabolic process	BP
GO:0031930	1	1	1	4	mitochondria-nucleus signaling pathway	BP
GO:0010260	1	1	2	15	animal organ senescence	BP
GO:0033862	1	1	1	4	UMP kinase activity	MF
GO:0005730	1	1	18	235	nucleolus	CC
GO:0005685	1	1	3	25	U1 snRNP	CC
GO:0051171	1	1	1	4	regulation of nitrogen compound metabolic process	BP
GO:0050832	1	1	9	110	defense response to fungus	BP
GO:0047724	1	1	1	4	inosine nucleosidase activity	MF
GO:0009862	1	1	6	68	systemic acquired resistance, salicylic acid mediated signaling pathway	BP
GO:0009220	1	1	7	83	pyrimidine ribonucleotide biosynthetic process	BP
GO:0005764	1	1	3	26	lysosome	CC
GO:0005576	1	1	18	234	extracellular region	CC
GO:0006873	1	1	1	4	cellular ion homeostasis	BP
GO:0010118	1	1	3	28	stomatal movement	BP
GO:0030422	1	1	3	28	production of siRNA involved in RNA interference	BP
GO:0030490	1	1	1	4	maturation of SSU-rRNA	BP
GO:0009330	1	1	1	4	DNA topoisomerase type II (double strand cut, ATP-hydrolyzing) complex	CC
GO:1901006	1	1	1	4	ubiquinone-6 biosynthetic process	BP
GO:1901700	1	1	4	41	response to oxygen-containing compound	BP
GO:0003723	1	1	28	392	RNA binding	MF
GO:0044767	1	1	4	42
GO:0006085	1	1	1	4	acetyl-CoA biosynthetic process	BP
GO:0030127	1	1	2	16	COPII vesicle coat	CC
GO:0003922	1	1	1	4	GMP synthase (glutamine-hydrolyzing) activity	MF
GO:0004795	1	1	1	4	threonine synthase activity	MF
GO:0004857	1	1	3	25	enzyme inhibitor activity	MF
GO:0004568	1	1	2	14	chitinase activity	MF
GO:0006032	1	1	2	14	chitin catabolic process	BP
GO:0010105	1	1	2	16	negative regulation of ethylene-activated signaling pathway	BP
GO:0006302	1	1	2	16	double-strand break repair	BP
GO:0005815	1	1	1	4	microtubule organizing center	CC
GO:0018401	1	1	1	4	peptidyl-proline hydroxylation to 4-hydroxy-L-proline	BP
GO:0080167	1	1	1	4	response to karrikin	BP
GO:0016607	1	1	2	15	nuclear speck	CC
GO:0016491	1	1	43	616	oxidoreductase activity	MF
GO:0046417	1	1	1	4	chorismate metabolic process	BP
GO:0080036	1	1	1	4	regulation of cytokinin-activated signaling pathway	BP
GO:0019003	1	1	1	4	GDP binding	MF
GO:0001732	1	1	1	4	formation of cytoplasmic translation initiation complex	BP
GO:0006862	1	1	2	16	nucleotide transport	BP
GO:0000774	1	1	1	4	adenyl-nucleotide exchange factor activity	MF
GO:0008113	1	1	1	4	peptide-methionine (S)-S-oxide reductase activity	MF
GO:0010155	1	1	4	43	regulation of proton transport	BP
GO:0009543	1	1	1	4	chloroplast thylakoid lumen	CC
GO:0006571	1	1	1	4	tyrosine biosynthetic process	BP
GO:0008106	1	1	1	4	alcohol dehydrogenase (NADP+) activity	MF
GO:0005483	1	1	1	4	soluble NSF attachment protein activity	MF
GO:0000712	1	1	1	5	resolution of meiotic recombination intermediates	BP
GO:0043022	1	1	3	27	ribosome binding	MF
GO:0009538	1	1	1	4	photosystem I reaction center	CC
GO:0071215	1	1	1	5	cellular response to abscisic acid stimulus	BP
GO:0048700	1	1	1	4	acquisition of desiccation tolerance in seed	BP
GO:0008429	1	1	1	4	phosphatidylethanolamine binding	MF
GO:0005985	1	1	2	17	sucrose metabolic process	BP
GO:0055075	1	1	1	5	potassium ion homeostasis	BP
GO:0006334	1	1	6	64	nucleosome assembly	BP
GO:0000301	1	1	1	5	retrograde transport, vesicle recycling within Golgi	BP
GO:0000176	1	1	2	15	nuclear exosome (RNase complex)	CC
GO:0010777	1	1	1	5	meiotic mismatch repair involved in reciprocal meiotic recombination	BP
GO:0043073	1	1	1	5	germ cell nucleus	CC
GO:0005665	1	1	3	27	RNA polymerase II, core complex	CC
GO:0010011	1	1	1	5	auxin binding	MF
GO:0000055	1	1	1	5	ribosomal large subunit export from nucleus	BP
GO:0004825	1	1	1	5	methionine-tRNA ligase activity	MF
GO:0006431	1	1	1	5	methionyl-tRNA aminoacylation	BP
GO:0044424	1	1	6	70
GO:0010264	1	1	3	28	myo-inositol hexakisphosphate biosynthetic process	BP
GO:0010241	1	1	1	5	ent-kaurene oxidation to kaurenoic acid	BP
GO:0006779	1	1	1	5	porphyrin-containing compound biosynthetic process	BP
GO:0009851	1	1	1	5	auxin biosynthetic process	BP
GO:0003935	1	1	1	5	GTP cyclohydrolase II activity	MF
GO:0009922	1	1	1	5	fatty acid elongase activity	MF
GO:0030029	1	1	1	5	actin filament-based process	BP
GO:0070403	1	1	1	5	NAD+ binding	MF
GO:0031593	1	1	1	5	polyubiquitin modification-dependent protein binding	MF
GO:0016554	1	1	1	5	cytidine to uridine editing	BP
GO:0042285	1	1	1	5	xylosyltransferase activity	MF
GO:0006301	1	1	4	41	postreplication repair	BP
GO:0000245	1	1	2	16	spliceosomal complex assembly	BP
GO:0006826	1	1	3	29	iron ion transport	BP
GO:0006557	1	1	1	5	S-adenosylmethioninamine biosynthetic process	BP
GO:0006597	1	1	1	5	spermine biosynthetic process	BP
GO:0030643	1	1	1	5	cellular phosphate ion homeostasis	BP
GO:0046475	1	1	1	5	glycerophospholipid catabolic process	BP
GO:0051568	1	1	1	5	histone H3-K4 methylation	BP
GO:0009691	1	1	2	16	cytokinin biosynthetic process	BP
GO:0009954	1	1	1	5	proximal/distal pattern formation	BP
GO:0009644	1	1	9	115	response to high light intensity	BP
GO:0000790	1	1	3	27	nuclear chromatin	CC
GO:0006664	1	1	1	5	glycolipid metabolic process	BP
GO:0019867	1	1	1	5	outer membrane	CC
GO:0016075	1	1	1	5	rRNA catabolic process	BP
GO:0005654	1	1	3	30	nucleoplasm	CC
GO:0016757	1	1	12	163	transferase activity, transferring glycosyl groups	MF
GO:0090503	1	1	3	30	RNA phosphodiester bond hydrolysis, exonucleolytic	BP
GO:0000375	1	1	1	5	RNA splicing, via transesterification reactions	BP
GO:0016779	1	1	6	74	nucleotidyltransferase activity	MF
GO:0016853	1	1	7	86	isomerase activity	MF
GO:0031225	1	1	3	30	anchored component of membrane	CC
GO:0016706	1	1	1	5	2-oxoglutarate-dependent dioxygenase activity	MF
GO:0031012	1	1	1	5	extracellular matrix	CC
GO:0006265	1	1	2	18	DNA topological change	BP
GO:0005509	1	1	19	273	calcium ion binding	MF
GO:0060918	1	1	1	5	auxin transport	BP
GO:0008373	1	1	1	5	sialyltransferase activity	MF
GO:0097503	1	1	1	5	sialylation	BP
GO:0004425	1	1	1	5	indole-3-glycerol-phosphate synthase activity	MF
GO:0016758	1	1	3	29	transferase activity, transferring hexosyl groups	MF
GO:0009941	1	1	26	378	chloroplast envelope	CC
GO:0003942	1	1	1	5	N-acetyl-gamma-glutamyl-phosphate reductase activity	MF
GO:0000164	1	1	1	5	protein phosphatase type 1 complex	CC
GO:0006626	1	1	6	70	protein targeting to mitochondrion	BP
GO:0009231	1	1	2	17	riboflavin biosynthetic process	BP
GO:0016210	1	1	1	5	naringenin-chalcone synthase activity	MF
GO:0004106	1	1	1	5	chorismate mutase activity	MF
GO:0009072	1	1	3	30	aromatic amino acid family metabolic process	BP
GO:0044571	1	1	1	5	[2Fe-2S] cluster assembly	BP
GO:0045048	1	1	1	5	protein insertion into ER membrane	BP
GO:0040007	1	1	3	31	growth	BP
GO:0016165	1	1	1	6	linoleate 13S-lipoxygenase activity	MF
GO:0000387	1	1	2	16	spliceosomal snRNP assembly	BP
GO:0016765	1	1	1	5	transferase activity, transferring alkyl or aryl (other than methyl) groups	MF
GO:0003871	1	1	1	6	5-methyltetrahydropteroyltriglutamate-homocysteine S-methyltransferase activity	MF
GO:0071806	1	1	2	16	protein transmembrane transport	BP
GO:0004519	1	1	4	45	endonuclease activity	MF
GO:0015385	1	1	1	6	sodium:proton antiporter activity	MF
GO:0004571	1	1	1	6	mannosyl-oligosaccharide 1,2-alpha-mannosidase activity	MF
GO:0043086	1	1	6	70	negative regulation of catalytic activity	BP
GO:0043171	1	1	1	6	peptide catabolic process	BP
GO:0042372	1	1	1	5	phylloquinone biosynthetic process	BP
GO:0050236	1	1	1	5	pyridoxine:NADP 4-dehydrogenase activity	MF
GO:0004222	1	1	5	63	metalloendopeptidase activity	MF
GO:0009620	1	1	3	33	response to fungus	BP
GO:0030742	1	1	1	5	GTP-dependent protein binding	MF
GO:0080115	1	1	1	5	myosin XI tail binding	MF
GO:0017089	1	1	1	5	glycolipid transfer activity	MF
GO:0046836	1	1	1	5	glycolipid transport	BP
GO:0051861	1	1	1	5	glycolipid binding	MF
GO:0005976	1	1	1	6	polysaccharide metabolic process	BP
GO:0080031	1	1	1	5	methyl salicylate esterase activity	MF
GO:0004683	1	1	5	63	calmodulin-dependent protein kinase activity	MF
GO:0016117	1	1	6	75	carotenoid biosynthetic process	BP
GO:0004072	1	1	1	6	aspartate kinase activity	MF
GO:0009331	1	1	1	6	glycerol-3-phosphate dehydrogenase complex	CC
GO:0004497	1	1	11	146	monooxygenase activity	MF
GO:0001887	1	1	1	6	selenium compound metabolic process	BP
GO:0006880	1	1	1	5	intracellular sequestering of iron ion	BP
GO:0034976	1	1	7	90	response to endoplasmic reticulum stress	BP
GO:0050826	1	1	5	62	response to freezing	BP
GO:0000466	1	1	1	6	maturation of 5.8S rRNA from tricistronic rRNA transcript (SSU-rRNA, 5.8S rRNA, LSU-rRNA)	BP
GO:0035251	1	1	3	31	UDP-glucosyltransferase activity	MF
GO:1902600	1	1	6	76	proton transmembrane transport	BP
GO:0004014	1	1	1	6	adenosylmethionine decarboxylase activity	MF
GO:0019899	1	1	1	6	enzyme binding	MF
GO:0004129	1	1	2	17	cytochrome-c oxidase activity	MF
GO:0046527	1	1	1	6	glucosyltransferase activity	MF
GO:0009864	1	1	1	6	induced systemic resistance, jasmonic acid mediated signaling pathway	BP
GO:0071014	1	1	1	6	post-mRNA release spliceosomal complex	CC
GO:0006388	1	1	1	6	tRNA splicing, via endonucleolytic cleavage and ligation	BP
GO:0004619	1	1	1	6	phosphoglycerate mutase activity	MF
GO:0045333	1	1	1	6	cellular respiration	BP
GO:0031625	1	1	6	74	ubiquitin protein ligase binding	MF
GO:0010582	1	1	1	6	floral meristem determinacy	BP
GO:0009311	1	1	1	6	oligosaccharide metabolic process	BP
GO:0009966	1	1	2	20	regulation of signal transduction	BP
GO:0070918	1	1	2	20	production of small RNA involved in gene silencing by RNA	BP
GO:0044464	1	1	5	65
GO:0051903	1	1	2	18	S-(hydroxymethyl)glutathione dehydrogenase activity	MF
GO:0016114	1	1	3	32	terpenoid biosynthetic process	BP
GO:0009916	1	1	1	6	alternative oxidase activity	MF
GO:0000463	1	1	2	18	maturation of LSU-rRNA from tricistronic rRNA transcript (SSU-rRNA, 5.8S rRNA, LSU-rRNA)	BP
GO:0019013	1	1	6	74	viral nucleocapsid	CC
GO:0016174	1	1	1	7	NAD(P)H oxidase H2O2-forming activity	MF
GO:0017091	1	1	1	6	AU-rich element binding	MF
GO:0034473	1	1	1	6	U1 snRNA 3'-end processing	BP
GO:0034476	1	1	1	6	U5 snRNA 3'-end processing	BP
GO:0071042	1	1	1	6	nuclear polyadenylation-dependent mRNA catabolic process	BP
GO:0030163	1	1	5	63	protein catabolic process	BP
GO:0010205	1	1	1	7	photoinhibition	BP
GO:0044550	1	1	10	138	secondary metabolite biosynthetic process	BP
GO:0032968	1	1	1	6	positive regulation of transcription elongation from RNA polymerase II promoter	BP
GO:0006338	1	1	2	19	chromatin remodeling	BP
GO:0008531	1	1	1	6	riboflavin kinase activity	MF
GO:0009815	1	1	1	6	1-aminocyclopropane-1-carboxylate oxidase activity	MF
GO:0015802	1	1	2	20	basic amino acid transport	BP
GO:0000923	1	1	1	7	equatorial microtubule organizing center	CC
GO:0005816	1	1	1	7	spindle pole body	CC
GO:0051298	1	1	1	7	centrosome duplication	BP
GO:0051415	1	1	1	7	microtubule nucleation by interphase microtubule organizing center	BP
GO:0090307	1	1	1	7	mitotic spindle assembly	BP
GO:0016787	1	1	50	764	hydrolase activity	MF
GO:0019637	1	1	1	7	organophosphate metabolic process	BP
GO:0006402	1	1	1	7	mRNA catabolic process	BP
GO:0000038	1	1	2	20	very long-chain fatty acid metabolic process	BP
GO:0004737	1	1	1	7	pyruvate decarboxylase activity	MF
GO:0050896	1	1	8	112	response to stimulus	BP
GO:0015969	1	1	1	7	guanosine tetraphosphate metabolic process	BP
GO:0051537	1	1	4	47	2 iron, 2 sulfur cluster binding	MF
GO:0043412	1	1	1	7	macromolecule modification	BP
GO:0046835	1	1	3	35	carbohydrate phosphorylation	BP
GO:0016705	1	1	10	137	oxidoreductase activity, acting on paired donors, with incorporation or reduction of molecular oxygen	MF
GO:0071281	1	1	1	6	cellular response to iron ion	BP
GO:0004197	1	1	4	48	cysteine-type endopeptidase activity	MF
GO:0030619	1	1	1	7	U1 snRNA binding	MF
GO:0030026	1	1	1	6	cellular manganese ion homeostasis	BP
GO:0042744	1	1	7	93	hydrogen peroxide catabolic process	BP
GO:0009415	1	1	1	6	response to water	BP
GO:0016442	1	1	1	7	RISC complex	CC
GO:0034219	1	1	3	33	carbohydrate transmembrane transport	BP
GO:1902626	1	1	1	6	assembly of large subunit precursor of preribosome	BP
GO:0042393	1	1	4	50	histone binding	MF
GO:0048825	1	1	3	36	cotyledon development	BP
GO:0015696	1	1	2	21	ammonium transport	BP
GO:0000439	1	1	1	7	transcription factor TFIIH core complex	CC
GO:0071012	1	1	1	7	catalytic step 1 spliceosome	CC
GO:0005839	1	1	2	19	proteasome core complex	CC
GO:0017053	1	1	1	7	transcription repressor complex	CC
GO:0032774	1	1	1	7	RNA biosynthetic process	BP
GO:0048481	1	1	6	82	plant ovule development	BP
GO:0033043	1	1	1	8	regulation of organelle organization	BP
GO:0045735	1	1	3	34	nutrient reservoir activity	MF
GO:0000041	1	1	2	20	transition metal ion transport	BP
GO:0044434	1	1	2	20
GO:0015288	1	1	1	7	porin activity	MF
GO:0046930	1	1	1	7	pore complex	CC
GO:0032991	1	1	1	7	protein-containing complex	CC
GO:0006556	1	1	1	7	S-adenosylmethionine biosynthetic process	BP
GO:0034599	1	1	3	33	cellular response to oxidative stress	BP
GO:0006607	1	1	2	23	NLS-bearing protein import into nucleus	BP
GO:0016831	1	1	1	7	carboxy-lyase activity	MF
GO:0010363	1	1	8	114	regulation of plant-type hypersensitive response	BP
GO:0003950	1	1	2	21	NAD+ ADP-ribosyltransferase activity	MF
GO:0031122	1	1	1	8	cytoplasmic microtubule organization	BP
GO:0004664	1	1	1	7	prephenate dehydratase activity	MF
GO:0047769	1	1	1	7	arogenate dehydratase activity	MF
GO:0008447	1	1	1	8	L-ascorbate oxidase activity	MF
GO:0016810	1	1	1	7	hydrolase activity, acting on carbon-nitrogen (but not peptide) bonds	MF
GO:0000325	1	1	2	22	plant-type vacuole	CC
GO:0048544	1	1	2	21	recognition of pollen	BP
GO:0015698	1	1	1	7	inorganic anion transport	BP
GO:0003777	1	1	4	56	microtubule motor activity	MF
GO:0004096	1	1	1	8	catalase activity	MF
GO:0009753	1	1	3	36	response to jasmonic acid	BP
GO:0044702	1	1	3	37
GO:0070461	1	1	1	7	SAGA-type complex	CC
GO:0035556	1	1	16	247	intracellular signal transduction	BP
GO:0016593	1	1	1	8	Cdc73/Paf1 complex	CC
GO:0005384	1	1	1	7	manganese ion transmembrane transporter activity	MF
GO:0009611	1	1	8	112	response to wounding	BP
GO:0019432	1	1	2	22	triglyceride biosynthetic process	BP
GO:0008515	1	1	1	8	sucrose transmembrane transporter activity	MF
GO:0015770	1	1	1	8	sucrose transport	BP
GO:0009678	1	1	1	8	pyrophosphate hydrolysis-driven proton transmembrane transporter activity	MF
GO:0008152	1	1	130	2104	metabolic process	BP
GO:0048653	1	1	3	37	anther development	BP
GO:0080008	1	1	5	69	Cul4-RING E3 ubiquitin ligase complex	CC
GO:0019748	1	1	3	36	secondary metabolic process	BP
GO:0031537	1	1	1	8	regulation of anthocyanin metabolic process	BP
GO:0009451	1	1	2	22	RNA modification	BP
GO:0019745	1	1	2	22	pentacyclic triterpenoid biosynthetic process	BP
GO:0035145	1	1	1	7	exon-exon junction complex	CC
GO:0046429	1	1	1	8	4-hydroxy-3-methylbut-2-en-1-yl diphosphate synthase activity	MF
GO:0008889	1	1	1	8	glycerophosphodiester phosphodiesterase activity	MF
GO:0000326	1	1	1	7	protein storage vacuole	CC
GO:0003756	1	1	2	22	protein disulfide isomerase activity	MF
GO:0070646	1	1	1	8	protein modification by small protein removal	BP
GO:0003854	1	1	1	8	3-beta-hydroxy-delta5-steroid dehydrogenase activity	MF
GO:0034715	1	1	1	7	pICln-Sm protein complex	CC
GO:0034719	1	1	1	7	SMN-Sm protein complex	CC
GO:0004623	1	1	1	8	phospholipase A2 activity	MF
GO:0019760	1	1	1	8	glucosinolate metabolic process	BP
GO:0010229	1	1	1	8	inflorescence development	BP
GO:0006612	1	1	8	117	protein targeting to membrane	BP
GO:0009800	1	1	1	9	cinnamic acid biosynthetic process	BP
GO:0045548	1	1	1	9	phenylalanine ammonia-lyase activity	MF
GO:0015979	1	1	4	52	photosynthesis	BP
GO:0004176	1	1	2	25	ATP-dependent peptidase activity	MF
GO:0010089	1	1	3	39	xylem development	BP
GO:0001510	1	1	8	111	RNA methylation	BP
GO:0001085	1	1	1	8	RNA polymerase II transcription factor binding	MF
GO:0019752	1	1	1	8	carboxylic acid metabolic process	BP
GO:0016627	1	1	1	8	oxidoreductase activity, acting on the CH-CH group of donors	MF
GO:0009719	1	1	1	8	response to endogenous stimulus	BP
GO:0071586	1	1	1	8	CAAX-box protein processing	BP
GO:0043928	1	1	2	21	exonucleolytic catabolism of deadenylated mRNA	BP
GO:0008146	1	1	1	8	sulfotransferase activity	MF
GO:0000184	1	1	1	8	nuclear-transcribed mRNA catabolic process, nonsense-mediated decay	BP
GO:0048731	1	1	2	24	system development	BP
GO:0044030	1	1	1	8	regulation of DNA methylation	BP
GO:0009927	1	1	1	8	histidine phosphotransfer kinase activity	MF
GO:0005813	1	1	1	9	centrosome	CC
GO:0006865	1	1	2	22	amino acid transport	BP
GO:0009062	1	1	2	21	fatty acid catabolic process	BP
GO:0035194	1	1	2	24	post-transcriptional gene silencing by RNA	BP
GO:0010027	1	1	10	147	thylakoid membrane organization	BP
GO:0005575	1	1	9	126	cellular_component	CC
GO:0016772	1	1	1	9	transferase activity, transferring phosphorus-containing groups	MF
GO:0009625	1	1	1	9	response to insect	BP
GO:0004478	1	1	1	8	methionine adenosyltransferase activity	MF
GO:0006325	1	1	2	25	chromatin organization	BP
GO:0046786	1	1	1	8	viral replication complex formation and maintenance	BP
GO:0006970	1	1	2	23	response to osmotic stress	BP
GO:0043015	1	1	1	9	gamma-tubulin binding	MF
GO:0005337	1	1	1	8	nucleoside transmembrane transporter activity	MF
GO:0000381	1	1	1	8	regulation of alternative mRNA splicing, via spliceosome	BP
GO:0010150	1	1	2	24	leaf senescence	BP
GO:0042335	1	1	2	24	cuticle development	BP
GO:0071421	1	1	1	8	manganese ion transmembrane transport	BP
GO:0019706	1	1	2	24	protein-cysteine S-palmitoyltransferase activity	MF
GO:0097428	1	1	1	8	protein maturation by iron-sulfur cluster transfer	BP
GO:0007015	1	1	2	23	actin filament organization	BP
GO:0004721	1	1	7	104	phosphoprotein phosphatase activity	MF
GO:0003830	1	1	1	9	beta-1,4-mannosylglycoprotein 4-beta-N-acetylglucosaminyltransferase activity	MF
GO:0005759	1	1	4	54	mitochondrial matrix	CC
GO:0045040	1	1	1	8	protein insertion into mitochondrial outer membrane	BP
GO:0007050	1	1	1	8	cell cycle arrest	BP
GO:0045036	1	1	2	23	protein targeting to chloroplast	BP
GO:2000280	1	1	1	8	regulation of root development	BP
GO:0010106	1	1	2	23	cellular response to iron ion starvation	BP
GO:0005488	1	1	16	254	binding	MF
GO:0009704	1	1	1	9	de-etiolation	BP
GO:0004364	1	1	5	65	glutathione transferase activity	MF
GO:0008121	1	1	2	22	ubiquinol-cytochrome-c reductase activity	MF
GO:0009707	1	1	2	24	chloroplast outer membrane	CC
GO:0043407	1	1	1	9	negative regulation of MAP kinase activity	BP
GO:0004322	1	1	1	8	ferroxidase activity	MF
GO:0008199	1	1	1	8	ferric iron binding	MF
GO:0050662	1	1	5	68
GO:0010287	1	1	2	23	plastoglobule	CC
GO:0000453	1	1	1	8	enzyme-directed rRNA 2'-O-methylation	BP
GO:0006633	1	1	6	87	fatty acid biosynthetic process	BP
GO:0019288	1	1	11	164	isopentenyl diphosphate biosynthetic process, methylerythritol 4-phosphate pathway	BP
GO:0019789	1	1	1	9	SUMO transferase activity	MF
GO:0005484	1	1	5	67	SNAP receptor activity	MF
GO:0000974	1	1	1	9	Prp19 complex	CC
GO:0051087	1	1	3	37	chaperone binding	MF
GO:0006559	1	1	1	10	L-phenylalanine catabolic process	BP
GO:0043565	1	1	16	244	sequence-specific DNA binding	MF
GO:0009251	1	1	1	10	glucan catabolic process	BP
GO:0006885	1	1	1	10	regulation of pH	BP
GO:0033609	1	1	1	8	oxalate metabolic process	BP
GO:0046564	1	1	1	8	oxalate decarboxylase activity	MF
GO:0004622	1	1	1	9	lysophospholipase activity	MF
GO:0048040	1	1	1	9	UDP-glucuronate decarboxylase activity	MF
GO:0010167	1	1	3	39	response to nitrate	BP
GO:0008483	1	1	2	25	transaminase activity	MF
GO:0005763	1	1	1	9	mitochondrial small ribosomal subunit	CC
GO:0030150	1	1	2	23	protein import into mitochondrial matrix	BP
GO:0000467	1	1	1	9	exonucleolytic trimming to generate mature 3'-end of 5.8S rRNA from tricistronic rRNA transcript (SSU-rRNA, 5.8S rRNA, LSU-rRNA)	BP
GO:0071035	1	1	1	9	nuclear polyadenylation-dependent rRNA catabolic process	BP
GO:0071038	1	1	1	9	nuclear polyadenylation-dependent tRNA catabolic process	BP
GO:0048509	1	1	1	10	regulation of meristem development	BP
GO:0071028	1	1	1	9	nuclear mRNA surveillance	BP
GO:0008139	1	1	2	27	nuclear localization sequence binding	MF
GO:0044212	1	1	1	9
GO:0000155	1	1	2	28	phosphorelay sensor kinase activity	MF
GO:0032204	1	1	2	26	regulation of telomere maintenance	BP
GO:0043247	1	1	2	26	telomere maintenance in response to DNA damage	BP
GO:0005089	1	1	1	10	Rho guanyl-nucleotide exchange factor activity	MF
GO:0009694	1	1	1	10	jasmonic acid metabolic process	BP
GO:0043900	1	1	2	25	regulation of multi-organism process	BP
GO:0015292	1	1	1	9	uniporter activity	MF
GO:0009410	1	1	1	10	response to xenobiotic stimulus	BP
GO:0008198	1	1	1	9	ferrous iron binding	MF
GO:0019905	1	1	1	10	syntaxin binding	MF
GO:0090502	1	1	4	56	RNA phosphodiester bond hydrolysis, endonucleolytic	BP
GO:0045431	1	1	1	9	flavonol synthase activity	MF
GO:0044262	1	1	2	25	cellular carbohydrate metabolic process	BP
GO:0004739	1	1	1	10	pyruvate dehydrogenase (acetyl-transferring) activity	MF
GO:0009910	1	1	1	10	negative regulation of flower development	BP
GO:0018108	1	1	7	109	peptidyl-tyrosine phosphorylation	BP
GO:0019538	1	1	2	27	protein metabolic process	BP
GO:0006108	1	1	2	26	malate metabolic process	BP
GO:1903959	1	1	2	26	regulation of anion transmembrane transport	BP
GO:0008253	1	1	1	10	5'-nucleotidase activity	MF
GO:0010029	1	1	1	10	regulation of seed germination	BP
GO:0005635	1	1	3	42	nuclear envelope	CC
GO:0044281	1	1	1	10	small molecule metabolic process	BP
GO:0019953	1	1	1	9	sexual reproduction	BP
GO:0000977	1	1	1	10	RNA polymerase II transcription regulatory region sequence-specific DNA binding	MF
GO:0004045	1	1	1	9	aminoacyl-tRNA hydrolase activity	MF
GO:0006452	1	1	1	9	translational frameshifting	BP
GO:0045901	1	1	1	9	positive regulation of translational elongation	BP
GO:0045905	1	1	1	9	positive regulation of translational termination	BP
GO:0004747	1	1	1	10	ribokinase activity	MF
GO:0006014	1	1	1	10	D-ribose metabolic process	BP
GO:0015074	1	1	3	42	DNA integration	BP
GO:0008284	1	1	2	27	positive regulation of cell population proliferation	BP
GO:0019239	1	1	1	10	deaminase activity	MF
GO:0044822	1	1	3	44
GO:0051172	1	1	1	11	negative regulation of nitrogen compound metabolic process	BP
GO:2000113	1	1	1	11	negative regulation of cellular macromolecule biosynthetic process	BP
GO:0006360	1	1	2	25	transcription by RNA polymerase I	BP
GO:0004867	1	1	1	9	serine-type endopeptidase inhibitor activity	MF
GO:0004004	1	1	6	98
GO:0003959	1	1	1	10	NADPH dehydrogenase activity	MF
GO:0003674	1	1	29	462	molecular_function	MF
GO:0010119	1	1	2	28	regulation of stomatal movement	BP
GO:0016688	1	1	1	10	L-ascorbate peroxidase activity	MF
GO:0002679	1	1	2	26	respiratory burst involved in defense response	BP
GO:0010417	1	1	1	11	glucuronoxylan biosynthetic process	BP
GO:0015299	1	1	1	12	solute:proton antiporter activity	MF
GO:0047220	1	1	1	11	galactosylxylosylprotein 3-beta-galactosyltransferase activity	MF
GO:0016635	1	1	1	10	oxidoreductase activity, acting on the CH-CH group of donors, quinone or related compound as acceptor	MF
GO:0016597	1	1	4	61	amino acid binding	MF
GO:0080090	1	1	2	27	regulation of primary metabolic process	BP
GO:0004527	1	1	2	26	exonuclease activity	MF
GO:0009595	1	1	2	27	detection of biotic stimulus	BP
GO:0008173	1	1	1	10	RNA methyltransferase activity	MF
GO:0000175	1	1	1	11	3'-5'-exoribonuclease activity	MF
GO:0010227	1	1	1	11	floral organ abscission	BP
GO:0005742	1	1	1	10	mitochondrial outer membrane translocase complex	CC
GO:0005381	1	1	1	10	iron ion transmembrane transporter activity	MF
GO:0034755	1	1	1	10	iron ion transmembrane transport	BP
GO:0010093	1	1	1	10	specification of floral organ identity	BP
GO:0015297	1	1	5	78	antiporter activity	MF
GO:0006086	1	1	1	11	acetyl-CoA biosynthetic process from pyruvate	BP
GO:0044723	1	1	2	28
GO:0019919	1	1	1	11	peptidyl-arginine methylation, to asymmetrical-dimethyl arginine	BP
GO:0035242	1	1	1	11	protein-arginine omega-N asymmetric methyltransferase activity	MF
GO:1902589	1	1	2	29
GO:0010215	1	1	1	11	cellulose microfibril organization	BP
GO:0009812	1	1	2	26	flavonoid metabolic process	BP
GO:0009873	1	1	3	44	ethylene-activated signaling pathway	BP
GO:0042343	1	1	2	26	indole glucosinolate metabolic process	BP
GO:0030036	1	1	1	12	actin cytoskeleton organization	BP
GO:0032040	1	1	3	45	small-subunit processome	CC
GO:0002238	1	1	1	10	response to molecule of fungal origin	BP
GO:0004601	1	1	5	74	peroxidase activity	MF
GO:0000272	1	1	2	28	polysaccharide catabolic process	BP
GO:0015112	1	1	1	11	nitrate transmembrane transporter activity	MF
GO:0000795	1	1	1	12	synaptonemal complex	CC
GO:0051026	1	1	1	11	chiasma assembly	BP
GO:0006882	1	1	1	12	cellular zinc ion homeostasis	BP
GO:0031514	1	1	1	10	motile cilium	CC
GO:0004725	1	1	2	28	protein tyrosine phosphatase activity	MF
GO:0035335	1	1	2	28	peptidyl-tyrosine dephosphorylation	BP
GO:0070534	1	1	1	10	protein K63-linked ubiquitination	BP
GO:0023014	1	1	4	65	signal transduction by protein phosphorylation	BP
GO:0005667	1	1	1	11	transcription regulator complex	CC
GO:0046939	1	1	2	26	nucleotide phosphorylation	BP
GO:0030145	1	1	2	27	manganese ion binding	MF
GO:0004693	1	1	1	11	cyclin-dependent protein serine/threonine kinase activity	MF
GO:0016020	1	1	185	3010	membrane	CC
GO:0005871	1	1	4	67	kinesin complex	CC
GO:0045493	1	1	1	12	xylan catabolic process	BP
GO:1901642	1	1	1	11	nucleoside transmembrane transport	BP
GO:0051011	1	1	1	12	microtubule minus-end binding	MF
GO:0010494	1	1	1	12	cytoplasmic stress granule	CC
GO:0016298	1	1	2	26	lipase activity	MF
GO:0097526	1	1	1	10	spliceosomal tri-snRNP complex	CC
GO:0006366	1	1	6	93	transcription by RNA polymerase II	BP
GO:0000159	1	1	2	30	protein phosphatase type 2A complex	CC
GO:0008601	1	1	2	30
GO:0034047	1	1	2	30
GO:0051555	1	1	1	11	flavonol biosynthetic process	BP
GO:0009742	1	1	2	30	brassinosteroid mediated signaling pathway	BP
GO:0009094	1	1	1	11	L-phenylalanine biosynthetic process	BP
GO:0000783	1	1	1	12	nuclear telomere cap complex	CC
GO:0010333	1	1	1	12	terpene synthase activity	MF
GO:0006730	1	1	2	28	one-carbon metabolic process	BP
GO:0006310	1	1	3	46	DNA recombination	BP
GO:0018279	1	1	1	12	protein N-linked glycosylation via asparagine	BP
GO:0009911	1	1	1	12	positive regulation of flower development	BP
GO:0015995	1	1	6	94	chlorophyll biosynthetic process	BP
GO:0006857	1	1	3	47	oligopeptide transport	BP
GO:0031053	1	1	1	12	primary miRNA processing	BP
GO:0001054	1	1	2	27	RNA polymerase I activity	MF
GO:0005736	1	1	2	27	RNA polymerase I complex	CC
GO:0030983	1	1	1	13	mismatched DNA binding	MF
GO:0071310	1	1	2	30	cellular response to organic substance	BP
GO:0004017	1	1	1	11	adenylate kinase activity	MF
GO:0051082	1	1	6	97	unfolded protein binding	MF
GO:0090501	1	1	1	12	RNA phosphodiester bond hydrolysis	BP
GO:0016149	1	1	1	12	translation release factor activity, codon specific	MF
GO:0030488	1	1	1	12	tRNA methylation	BP
GO:0000394	1	1	7	110	RNA splicing, via endonucleolytic cleavage and ligation	BP
GO:0000139	1	1	5	83	Golgi membrane	CC
GO:0017119	1	1	1	13	Golgi transport complex	CC
GO:0009411	1	1	1	12	response to UV	BP
GO:0031305	1	1	1	11	integral component of mitochondrial inner membrane	CC
GO:0030060	1	1	1	12	L-malate dehydrogenase activity	MF
GO:0005687	1	1	1	11	U4 snRNP	CC
GO:0006569	1	1	2	29	tryptophan catabolic process	BP
GO:0000724	1	1	3	47	double-strand break repair via homologous recombination	BP
GO:0006810	1	1	19	312	transport	BP
GO:0006281	1	1	8	131	DNA repair	BP
GO:0005983	1	1	1	13	starch catabolic process	BP
GO:0004616	1	1	1	12	phosphogluconate dehydrogenase (decarboxylating) activity	MF
GO:0009816	1	1	1	13	defense response to bacterium, incompatible interaction	BP
GO:0007018	1	1	4	70	microtubule-based movement	BP
GO:0071897	1	1	2	30	DNA biosynthetic process	BP
GO:0030904	1	1	1	12	retromer complex	CC
GO:0008469	1	1	1	13	histone-arginine N-methyltransferase activity	MF
GO:0034969	1	1	1	13	histone arginine methylation	BP
GO:0008380	1	1	3	47	RNA splicing	BP
GO:0010501	1	1	4	68	RNA secondary structure unwinding	BP
GO:0009553	1	1	2	31	embryo sac development	BP
GO:0003691	1	1	1	13	double-stranded telomeric DNA binding	MF
GO:0000177	1	1	1	12	cytoplasmic exosome (RNase complex)	CC
GO:0034427	1	1	1	12	nuclear-transcribed mRNA catabolic process, exonucleolytic, 3'-5'	BP
GO:0034475	1	1	1	12	U4 snRNA 3'-end processing	BP
GO:0004022	1	1	1	12	alcohol dehydrogenase (NAD+) activity	MF
GO:0006610	1	1	1	14	ribosomal protein import into nucleus	BP
GO:0000989	1	1	1	12
GO:0005777	1	1	6	98	peroxisome	CC
GO:0003712	1	1	2	31	transcription coregulator activity	MF
GO:0071702	1	1	1	13	organic substance transport	BP
GO:0016874	1	1	25	416	ligase activity	MF
GO:0010206	1	1	1	13	photosystem II repair	BP
GO:0019932	1	1	1	12	second-messenger-mediated signaling	BP
GO:0006221	1	1	1	12	pyrimidine nucleotide biosynthetic process	BP
GO:0042274	1	1	1	12	ribosomal small subunit biogenesis	BP
GO:0000162	1	1	1	13	tryptophan biosynthetic process	BP
GO:0006624	1	1	1	13	vacuolar protein processing	BP
GO:0055085	1	1	23	400	transmembrane transport	BP
GO:0016485	1	1	2	32	protein processing	BP
GO:0005543	1	1	1	13	phospholipid binding	MF
GO:0005788	1	1	1	13	endoplasmic reticulum lumen	CC
GO:0003978	1	1	1	13	UDP-glucose 4-epimerase activity	MF
GO:0000148	1	1	1	16	1,3-beta-D-glucan synthase complex	CC
GO:0003843	1	1	1	16	1,3-beta-D-glucan synthase activity	MF
GO:0006075	1	1	1	16	(1->3)-beta-D-glucan biosynthetic process	BP
GO:0006520	1	1	2	31	cellular amino acid metabolic process	BP
GO:0016049	1	1	4	67	cell growth	BP
GO:0009508	1	1	1	13	plastid chromosome	CC
GO:0000785	1	1	1	13	chromatin	CC
GO:0010319	1	1	2	31	stromule	CC
GO:0008295	1	1	1	14	spermidine biosynthetic process	BP
GO:0008378	1	1	1	13	galactosyltransferase activity	MF
GO:0016846	1	1	1	13	carbon-sulfur lyase activity	MF
GO:0071840	1	1	1	13	cellular component organization or biogenesis	BP
GO:1902582	1	1	1	14
GO:0004843	1	1	1	14	thiol-dependent ubiquitin-specific protease activity	MF
GO:0020037	1	1	18	301	heme binding	MF
GO:0004715	1	1	4	68	non-membrane spanning protein tyrosine kinase activity	MF
GO:0006364	1	1	10	167	rRNA processing	BP
GO:0031307	1	1	1	14	integral component of mitochondrial outer membrane	CC
GO:0005741	1	1	1	13	mitochondrial outer membrane	CC
GO:0006839	1	1	1	13	mitochondrial transport	BP
GO:0048046	1	1	12	204	apoplast	CC
GO:0019199	1	1	1	14	transmembrane receptor protein kinase activity	MF
GO:0000060	1	1	1	15
GO:0005773	1	1	15	252	vacuole	CC
GO:0048522	1	1	1	14	positive regulation of cellular process	BP
GO:0010332	1	1	2	33	response to gamma radiation	BP
GO:0009686	1	1	1	14	gibberellin biosynthetic process	BP
GO:0009960	1	1	1	14	endosperm development	BP
GO:0004525	1	1	1	14	ribonuclease III activity	MF
GO:0007031	1	1	1	14	peroxisome organization	BP
GO:0006749	1	1	4	63	glutathione metabolic process	BP
GO:0010048	1	1	3	52	vernalization response	BP
GO:0009507	1	1	48	797	chloroplast	CC
GO:0004316	1	1	1	13	3-oxoacyl-[acyl-carrier-protein] reductase (NADPH) activity	MF
GO:0006813	1	1	1	15	potassium ion transport	BP
GO:0016604	1	1	1	14	nuclear body	CC
GO:0048831	1	1	1	15	regulation of shoot system development	BP
GO:0003954	1	1	2	30	NADH dehydrogenase activity	MF
GO:0032504	1	1	1	15	multicellular organism reproduction	BP
GO:0010584	1	1	1	15	pollen exine formation	BP
GO:0030042	1	1	1	13	actin filament depolymerization	BP
GO:0070588	1	1	2	35	calcium ion transmembrane transport	BP
GO:0001522	1	1	1	14	pseudouridine synthesis	BP
GO:0016616	1	1	1	14	oxidoreductase activity, acting on the CH-OH group of donors, NAD or NADP as acceptor	MF
GO:0006526	1	1	1	15	arginine biosynthetic process	BP
GO:0016630	1	1	1	14	protochlorophyllide reductase activity	MF
GO:0015706	1	1	3	51	nitrate transport	BP
GO:0001228	1	1	2	33	DNA-binding transcription activator activity, RNA polymerase II-specific	MF
GO:0005829	1	1	67	1141	cytosol	CC
GO:0005615	1	1	3	49	extracellular space	CC
GO:0008271	1	1	1	16	secondary active sulfate transmembrane transporter activity	MF
GO:0009933	1	1	3	52	meristem structural organization	BP
GO:0035091	1	1	2	35	phosphatidylinositol binding	MF
GO:0009556	1	1	1	16	microsporogenesis	BP
GO:0010351	1	1	2	34	lithium ion transport	BP
GO:0004427	1	1	1	15	inorganic diphosphatase activity	MF
GO:0040029	1	1	1	16	regulation of gene expression, epigenetic	BP
GO:0006605	1	1	1	14	protein targeting	BP
GO:0044260	1	1	4	73	cellular macromolecule metabolic process	BP
GO:0070330	1	1	1	15	aromatase activity	MF
GO:0042807	1	1	1	14	central vacuole	CC
GO:0019252	1	1	6	106	starch biosynthetic process	BP
GO:0042761	1	1	1	15	very long-chain fatty acid biosynthetic process	BP
GO:0010050	1	1	2	34	vegetative phase change	BP
GO:0005768	1	1	8	146	endosome	CC
GO:0032440	1	1	10	180	2-alkenal reductase [NAD(P)+] activity	MF
GO:0031966	1	1	1	14	mitochondrial membrane	CC
GO:0009814	1	1	1	15	defense response, incompatible interaction	BP
GO:0009294	1	1	1	16	DNA mediated transformation	BP
GO:0009579	1	1	5	82	thylakoid	CC
GO:0016272	1	1	1	14	prefoldin complex	CC
GO:0015031	1	1	7	119	protein transport	BP
GO:0048573	1	1	4	70	photoperiodism, flowering	BP
GO:0052689	1	1	2	34	carboxylic ester hydrolase activity	MF
GO:0006400	1	1	1	16	tRNA modification	BP
GO:1902358	1	1	1	17	sulfate transmembrane transport	BP
GO:2000112	1	1	1	17	regulation of cellular macromolecule biosynthetic process	BP
GO:0015171	1	1	4	72	amino acid transmembrane transporter activity	MF
GO:0015250	1	1	3	49	water channel activity	MF
GO:0044707	1	1	1	17
GO:0030117	1	1	1	16	membrane coat	CC
GO:0006368	1	1	1	17	transcription elongation from RNA polymerase II promoter	BP
GO:0006511	1	1	11	192	ubiquitin-dependent protein catabolic process	BP
GO:0044249	1	1	2	35	cellular biosynthetic process	BP
GO:0030968	1	1	3	56	endoplasmic reticulum unfolded protein response	BP
GO:0016925	1	1	1	15	protein sumoylation	BP
GO:0000956	1	1	3	57	nuclear-transcribed mRNA catabolic process	BP
GO:0036459	1	1	2	38
GO:0016762	1	1	2	33	xyloglucan:xyloglucosyl transferase activity	MF
GO:0006351	1	1	33	562	transcription, DNA-templated	BP
GO:0050790	1	1	2	34	regulation of catalytic activity	BP
GO:0000160	1	1	2	37	phosphorelay signal transduction system	BP
GO:0009987	1	1	10	181	cellular process	BP
GO:0048439	1	1	2	37	flower morphogenesis	BP
GO:0044036	1	1	1	17	cell wall macromolecule metabolic process	BP
GO:0004298	1	1	2	33	threonine-type endopeptidase activity	MF
GO:0048765	1	1	3	59	root hair cell differentiation	BP
GO:0030126	1	1	1	18	COPI vesicle coat	CC
GO:0051301	1	1	6	111	cell division	BP
GO:0008017	1	1	4	79	microtubule binding	MF
GO:0031348	1	1	5	93	negative regulation of defense response	BP
GO:0016788	1	1	5	87	hydrolase activity, acting on ester bonds	MF
GO:0009793	1	1	11	200	embryo development ending in seed dormancy	BP
GO:0006996	1	1	1	18	organelle organization	BP
GO:0051015	1	1	1	18	actin filament binding	MF
GO:0004535	1	1	1	16	poly(A)-specific ribonuclease activity	MF
GO:0009902	1	1	4	73	chloroplast relocation	BP
GO:0046907	1	1	1	17	intracellular transport	BP
GO:0010411	1	1	2	34	xyloglucan metabolic process	BP
GO:0015450	1	1	1	16	P-P-bond-hydrolysis-driven protein transmembrane transporter activity	MF
GO:0009982	1	1	1	17	pseudouridine synthase activity	MF
GO:0003700	1	1	34	578	DNA-binding transcription factor activity	MF
GO:0005744	1	1	1	16	TIM23 mitochondrial import inner membrane translocase complex	CC
GO:0009624	1	1	1	19	response to nematode	BP
GO:0003002	1	1	1	18	regionalization	BP
GO:0033036	1	1	1	19	macromolecule localization	BP
GO:0006002	1	1	1	18	fructose 6-phosphate metabolic process	BP
GO:0018105	1	1	5	98	peptidyl-serine phosphorylation	BP
GO:0009266	1	1	3	56	response to temperature stimulus	BP
GO:0005694	1	1	3	56	chromosome	CC
GO:0044765	1	1	1	18
GO:0016887	1	1	6	117	ATPase activity	MF
GO:0030154	1	1	3	56	cell differentiation	BP
GO:0009653	1	1	1	20	anatomical structure morphogenesis	BP
GO:0007346	1	1	3	59	regulation of mitotic cell cycle	BP
GO:0000220	1	1	1	18	vacuolar proton-transporting V-type ATPase, V0 domain	CC
GO:0007035	1	1	1	18	vacuolar acidification	BP
GO:0000062	1	1	1	19	fatty-acyl-CoA binding	MF
GO:0009086	1	1	4	75	methionine biosynthetic process	BP
GO:0007267	1	1	2	38	cell-cell signaling	BP
GO:0005794	1	1	23	405	Golgi apparatus	CC
GO:0007049	1	1	2	38	cell cycle	BP
GO:0009684	1	1	2	38	indoleacetic acid biosynthetic process	BP
GO:0010638	1	1	1	20	positive regulation of organelle organization	BP
GO:0005856	1	1	1	19	cytoskeleton	CC
GO:0006007	1	1	4	76	glucose catabolic process	BP
GO:0003333	1	1	4	77	amino acid transmembrane transport	BP
GO:0042138	1	1	2	40	meiotic DNA double-strand break formation	BP
GO:0008237	1	1	1	19	metallopeptidase activity	MF
GO:0042147	1	1	1	18	retrograde transport, endosome to Golgi	BP
GO:0008565	1	1	4	78
GO:0008559	1	1	1	20	ATPase-coupled xenobiotic transmembrane transporter activity	MF
GO:0042908	1	1	1	20	xenobiotic transport	BP
GO:0022891	1	1	1	19
GO:0005525	1	1	17	306	GTP binding	MF
GO:0016126	1	1	6	114	sterol biosynthetic process	BP
GO:0006468	1	1	48	878	protein phosphorylation	BP
GO:0016444	1	1	1	19	somatic cell DNA recombination	BP
GO:0043248	1	1	2	38	proteasome assembly	BP
GO:0003746	1	1	4	76	translation elongation factor activity	MF
GO:0050660	1	1	5	100	flavin adenine dinucleotide binding	MF
GO:0006661	1	1	3	53	phosphatidylinositol biosynthetic process	BP
GO:0004784	1	1	1	17	superoxide dismutase activity	MF
GO:0010025	1	1	1	20	wax biosynthetic process	BP
GO:0043621	1	1	1	20	protein self-association	MF
GO:0000303	1	1	1	20	response to superoxide	BP
GO:0000413	1	1	3	56	protein peptidyl-prolyl isomerization	BP
GO:0004553	1	1	7	131	hydrolase activity, hydrolyzing O-glycosyl compounds	MF
GO:0000023	1	1	4	78	maltose metabolic process	BP
GO:0035725	1	1	1	20	sodium ion transmembrane transport	BP
GO:0032436	1	1	1	19	positive regulation of proteasomal ubiquitin-dependent protein catabolic process	BP
GO:0035196	1	1	3	59	production of miRNAs involved in gene silencing by miRNA	BP
GO:0007059	1	1	1	19	chromosome segregation	BP
GO:0006346	1	1	3	60	DNA methylation-dependent heterochromatin assembly	BP
GO:0004518	1	1	1	19	nuclease activity	MF
GO:0009860	1	1	2	40	pollen tube growth	BP
GO:0004650	1	1	1	19	polygalacturonase activity	MF
GO:0007131	1	1	3	62	reciprocal meiotic recombination	BP
GO:0008080	1	1	1	20	N-acetyltransferase activity	MF
GO:0005516	1	1	6	122	calmodulin binding	MF
GO:0046520	1	1	1	19	sphingoid biosynthetic process	BP
GO:0048443	1	1	2	43	stamen development	BP
GO:0006694	1	1	1	19	steroid biosynthetic process	BP
GO:0006012	1	1	1	19	galactose metabolic process	BP
GO:0032147	1	1	2	41	activation of protein kinase activity	BP
GO:0042732	1	1	1	20	D-xylose metabolic process	BP
GO:0009306	1	1	1	19	protein secretion	BP
GO:0019430	1	1	1	18	removal of superoxide radicals	BP
GO:0006897	1	1	1	21	endocytosis	BP
GO:0090304	1	1	1	21	nucleic acid metabolic process	BP
GO:0005929	1	1	1	20	cilium	CC
GO:0061512	1	1	1	20	protein localization to cilium	BP
GO:0042981	1	1	2	42	regulation of apoptotic process	BP
GO:0016570	1	1	2	42	histone modification	BP
GO:0043169	1	1	1	20	cation binding	MF
GO:0071577	1	1	1	20	zinc ion transmembrane transport	BP
GO:0009658	1	1	5	101	chloroplast organization	BP
GO:0003755	1	1	3	58	peptidyl-prolyl cis-trans isomerase activity	MF
GO:0005385	1	1	1	20	zinc ion transmembrane transporter activity	MF
GO:0009570	1	1	21	387	chloroplast stroma	CC
GO:0042991	1	1	1	20
GO:0010207	1	1	5	96	photosystem II assembly	BP
GO:0015078	1	1	1	19	proton transmembrane transporter activity	MF
GO:0031965	1	1	1	22	nuclear membrane	CC
GO:0030015	1	1	1	20	CCR4-NOT core complex	CC
GO:0006399	1	1	1	21	tRNA metabolic process	BP
GO:0006508	1	1	24	443	proteolysis	BP
GO:0009697	1	1	3	63	salicylic acid biosynthetic process	BP
GO:0006796	1	1	1	21	phosphate-containing compound metabolic process	BP
GO:0008233	1	1	9	168	peptidase activity	MF
GO:0015079	1	1	1	23	potassium ion transmembrane transporter activity	MF
GO:0016197	1	1	1	21	endosomal transport	BP
GO:0005249	1	1	1	23	voltage-gated potassium channel activity	MF
GO:0006886	1	1	12	225	intracellular protein transport	BP
GO:0045893	1	1	11	212	positive regulation of transcription, DNA-templated	BP
GO:0048038	1	1	1	22	quinone binding	MF
GO:0045132	1	1	2	44	meiotic chromosome segregation	BP
GO:0009560	1	1	3	64	embryo sac egg cell differentiation	BP
GO:0043167	1	1	1	22	ion binding	MF
GO:0007129	1	1	1	23	homologous chromosome pairing at meiosis	BP
GO:0048451	1	1	1	23	petal formation	BP
GO:0048453	1	1	1	23	sepal formation	BP
GO:0016301	1	1	32	590	kinase activity	MF
GO:0008137	1	1	2	41	NADH dehydrogenase (ubiquinone) activity	MF
GO:0000786	1	1	5	91	nucleosome	CC
GO:1903507	1	1	1	21	negative regulation of nucleic acid-templated transcription	BP
GO:0001046	1	1	1	22	core promoter sequence-specific DNA binding	MF
GO:0032502	1	1	1	21	developmental process	BP
GO:0071944	1	1	1	22	cell periphery	CC
GO:0005743	1	1	4	80	mitochondrial inner membrane	CC
GO:0009616	1	1	2	44	virus induced gene silencing	BP
GO:0042793	1	1	3	63	plastid transcription	BP
GO:0004842	1	1	9	182	ubiquitin-protein transferase activity	MF
GO:0009827	1	1	1	22	plant-type cell wall modification	BP
GO:0009536	1	1	9	172	plastid	CC
GO:0010310	1	1	2	44	regulation of hydrogen peroxide metabolic process	BP
GO:0008422	1	1	1	24	beta-glucosidase activity	MF
GO:0003993	1	1	2	44	acid phosphatase activity	MF
GO:0009630	1	1	3	71	gravitropism	BP
GO:0006397	1	1	2	45	mRNA processing	BP
GO:0016798	1	1	3	63	hydrolase activity, acting on glycosyl bonds	MF
GO:0016926	1	1	2	47	protein desumoylation	BP
GO:0006891	1	1	3	65	intra-Golgi vesicle-mediated transport	BP
GO:0008540	1	1	1	23	proteasome regulatory particle, base subcomplex	CC
GO:0051726	1	1	2	45	regulation of cell cycle	BP
GO:0005689	1	1	1	21	U12-type spliceosomal complex	CC
GO:0031624	1	1	1	22	ubiquitin conjugating enzyme binding	MF
GO:0009736	1	1	1	23	cytokinin-activated signaling pathway	BP
GO:0042391	1	1	1	25	regulation of membrane potential	BP
GO:0009832	1	1	3	68	plant-type cell wall biogenesis	BP
GO:0005524	1	1	126	2313	ATP binding	MF
GO:0004180	1	1	1	23	carboxypeptidase activity	MF
GO:0010431	1	1	1	25	seed maturation	BP
GO:0009657	1	1	2	44	plastid organization	BP
GO:0044267	1	1	1	23	cellular protein metabolic process	BP
GO:0009846	1	1	1	24	pollen germination	BP
GO:0006413	1	1	7	140	translational initiation	BP
GO:0010181	1	1	2	45	FMN binding	MF
GO:0006904	1	1	1	24	vesicle docking involved in exocytosis	BP
GO:0009740	1	1	1	23	gibberellic acid mediated signaling pathway	BP
GO:0007067	1	1	1	23
GO:0071805	1	1	2	49	potassium ion transmembrane transport	BP
GO:0010114	1	1	2	45	response to red light	BP
GO:0051607	1	1	1	22	defense response to virus	BP
GO:0009867	1	1	4	87	jasmonic acid mediated signaling pathway	BP
GO:0004743	1	1	1	25	pyruvate kinase activity	MF
GO:0030955	1	1	1	25	potassium ion binding	MF
GO:0090305	1	1	4	86	nucleic acid phosphodiester bond hydrolysis	BP
GO:0006312	1	1	2	47	mitotic recombination	BP
GO:0009845	1	1	4	88	seed germination	BP
GO:0005200	1	1	2	48	structural constituent of cytoskeleton	MF
GO:0031347	1	1	3	67	regulation of defense response	BP
GO:0044237	1	1	4	87	cellular metabolic process	BP
GO:0043424	1	1	1	24	protein histidine kinase binding	MF
GO:0030433	1	1	1	25	ubiquitin-dependent ERAD pathway	BP
GO:0045330	1	1	1	25	aspartyl esterase activity	MF
GO:0044711	1	1	1	24
GO:0015254	1	1	2	43	glycerol channel activity	MF
GO:0015793	1	1	2	43	glycerol transport	BP
GO:0000149	1	1	3	64	SNARE binding	MF
GO:0098542	1	1	2	46	defense response to other organism	BP
GO:0003714	1	1	1	24	transcription corepressor activity	MF
GO:0005802	1	1	8	175	trans-Golgi network	CC
GO:0006465	1	1	1	23	signal peptide processing	BP
GO:0006869	1	1	4	83	lipid transport	BP
GO:0008757	1	1	4	89	S-adenosylmethionine-dependent methyltransferase activity	MF
GO:0009733	1	1	4	89	response to auxin	BP
GO:0000462	1	1	1	24	maturation of SSU-rRNA from tricistronic rRNA transcript (SSU-rRNA, 5.8S rRNA, LSU-rRNA)	BP
GO:0009723	1	1	3	67	response to ethylene	BP
GO:0071229	1	1	1	25	cellular response to acid chemical	BP
GO:0031224	1	1	1	24	intrinsic component of membrane	CC
GO:0047134	1	1	2	49	protein-disulfide reductase activity	MF
GO:0009524	1	1	1	26	phragmoplast	CC
GO:0045454	1	1	5	105	cell redox homeostasis	BP
GO:0009409	1	1	5	107	response to cold	BP
GO:0030243	1	1	1	27	cellulose metabolic process	BP
GO:0015095	1	1	1	26	magnesium ion transmembrane transporter activity	MF
GO:1903830	1	1	1	26	magnesium ion transmembrane transport	BP
GO:0007275	1	1	6	128	multicellular organism development	BP
GO:0009725	1	1	3	72	response to hormone	BP
GO:0007623	1	1	2	50	circadian rhythm	BP
GO:1901701	1	1	1	26	cellular response to oxygen-containing compound	BP
GO:0004707	1	1	1	27	MAP kinase activity	MF
GO:0009617	1	1	1	26	response to bacterium	BP
GO:0010162	1	1	3	72	seed dormancy process	BP
GO:0009888	1	1	1	28	tissue development	BP
GO:0016132	1	1	4	91	brassinosteroid biosynthetic process	BP
GO:0015693	1	1	1	27	magnesium ion transport	BP
GO:0045892	1	1	2	48	negative regulation of transcription, DNA-templated	BP
GO:0016043	1	1	2	49	cellular component organization	BP
GO:0042545	1	1	2	50	cell wall modification	BP
GO:0009741	1	1	1	26	response to brassinosteroid	BP
GO:0009506	1	1	28	544	plasmodesma	CC
GO:0048366	1	1	2	50	leaf development	BP
GO:0006139	1	1	1	27	nucleobase-containing compound metabolic process	BP
GO:0031463	1	1	1	27	Cul3-RING ubiquitin ligase complex	CC
GO:0098655	1	1	1	28	cation transmembrane transport	BP
GO:0007062	1	1	3	76	sister chromatid cohesion	BP
GO:0017148	1	1	1	27	negative regulation of translation	BP
GO:0005874	1	1	4	98	microtubule	CC
GO:0006913	1	1	4	88	nucleocytoplasmic transport	BP
GO:0010182	1	1	3	76	sugar mediated signaling pathway	BP
GO:0003682	1	1	2	53	chromatin binding	MF
GO:0022857	1	1	2	50	transmembrane transporter activity	MF
GO:0004029	1	1	1	29	aldehyde dehydrogenase (NAD+) activity	MF
GO:0048316	1	1	1	28	seed development	BP
GO:0006383	1	1	1	27	transcription by RNA polymerase III	BP
GO:0045087	1	1	1	29	innate immune response	BP
GO:0003743	1	1	7	153	translation initiation factor activity	MF
GO:0005096	1	1	1	30	GTPase activator activity	MF
GO:0042626	1	1	4	106	ATPase-coupled transmembrane transporter activity	MF
GO:0032880	1	1	1	29	regulation of protein localization	BP
GO:0045944	1	1	2	53	positive regulation of transcription by RNA polymerase II	BP
GO:0009055	1	1	4	90	electron transfer activity	MF
GO:0006096	1	1	8	176	glycolytic process	BP
GO:1901363	1	1	4	99	heterocyclic compound binding	MF
GO:0044425	1	1	1	28
GO:0009855	1	1	2	55	determination of bilateral symmetry	BP
GO:0008234	1	1	2	53	cysteine-type peptidase activity	MF
GO:0005789	1	1	7	153	endoplasmic reticulum membrane	CC
GO:0009863	1	1	2	53	salicylic acid mediated signaling pathway	BP
GO:0061630	1	1	6	132	ubiquitin protein ligase activity	MF
GO:0044763	1	1	10	222
GO:0097159	1	1	4	100	organic cyclic compound binding	MF
GO:0006487	1	1	3	81	protein N-linked glycosylation	BP
GO:0006995	1	1	1	29	cellular response to nitrogen starvation	BP
GO:0008568	1	1	2	55	microtubule-severing ATPase activity	MF
GO:0000027	1	1	2	49	ribosomal large subunit assembly	BP
GO:0005975	1	1	13	275	carbohydrate metabolic process	BP
GO:0016717	1	1	1	28	oxidoreductase activity, acting on paired donors, with oxidation of a pair of donors resulting in the reduction of molecular oxygen to two molecules of water	MF
GO:0006499	1	1	3	78	N-terminal protein myristoylation	BP
GO:0000028	1	1	1	27	ribosomal small subunit assembly	BP
GO:0006906	1	1	2	51	vesicle fusion	BP
GO:0016055	1	1	1	31	Wnt signaling pathway	BP
GO:0009963	1	1	1	29	positive regulation of flavonoid biosynthetic process	BP
GO:0009834	1	1	1	31	plant-type secondary cell wall biogenesis	BP
GO:0009826	1	1	1	32	unidimensional cell growth	BP
GO:0005762	1	1	1	27	mitochondrial large ribosomal subunit	CC
GO:0043085	1	1	3	75	positive regulation of catalytic activity	BP
GO:0010073	1	1	1	31	meristem maintenance	BP
GO:0010267	1	1	2	55	production of ta-siRNAs involved in RNA interference	BP
GO:0022627	1	1	5	107	cytosolic small ribosomal subunit	CC
GO:0016579	1	1	3	81	protein deubiquitination	BP
GO:0047262	1	1	1	32	polygalacturonate 4-alpha-galacturonosyltransferase activity	MF
GO:0004565	1	1	1	33	beta-galactosidase activity	MF
GO:0006655	1	1	2	56	phosphatidylglycerol biosynthetic process	BP
GO:0016246	1	1	1	32	RNA interference	BP
GO:0051539	1	1	2	56	4 iron, 4 sulfur cluster binding	MF
GO:0051276	1	1	1	32	chromosome organization	BP
GO:0008168	1	1	8	181	methyltransferase activity	MF
GO:0006342	1	1	4	101	chromatin silencing	BP
GO:0008171	1	1	1	30	O-methyltransferase activity	MF
GO:1901576	1	1	1	31	organic substance biosynthetic process	BP
GO:0004252	1	1	4	102	serine-type endopeptidase activity	MF
GO:0009534	1	1	3	79	chloroplast thylakoid	CC
GO:0006820	1	1	1	32	anion transport	BP
GO:0045492	1	1	3	80	xylan biosynthetic process	BP
GO:0005840	1	1	9	185	ribosome	CC
GO:0042546	1	1	2	55	cell wall biogenesis	BP
GO:0046983	1	1	10	216	protein dimerization activity	MF
GO:0048193	1	1	4	101	Golgi vesicle transport	BP
GO:0005622	1	1	31	614	intracellular	CC
GO:0007155	1	1	2	63	cell adhesion	BP
GO:0006623	1	1	3	79	protein targeting to vacuole	BP
GO:0016192	1	1	7	161	vesicle-mediated transport	BP
GO:0007033	1	1	1	33	vacuole organization	BP
GO:0016568	1	1	1	32
GO:0048364	1	1	2	59	root development	BP
GO:0006541	1	1	1	32	glutamine metabolic process	BP
GO:0008536	1	1	1	35	Ran GTPase binding	MF
GO:0006414	1	1	3	78	translational elongation	BP
GO:0008299	1	1	1	33	isoprenoid biosynthetic process	BP
GO:0009693	1	1	1	32	ethylene biosynthetic process	BP
GO:0006084	1	1	2	57	acetyl-CoA metabolic process	BP
GO:0006270	1	1	1	35	DNA replication initiation	BP
GO:0009805	1	1	1	32	coumarin biosynthetic process	BP
GO:0008219	1	1	1	34	cell death	BP
GO:0000278	1	1	3	84	mitotic cell cycle	BP
GO:0000151	1	1	1	34	ubiquitin ligase complex	CC
GO:0009073	1	1	2	57	aromatic amino acid family biosynthetic process	BP
GO:0043547	1	1	2	63	positive regulation of GTPase activity	BP
GO:0042023	1	1	2	58	DNA endoreduplication	BP
GO:0045010	1	1	2	65	actin nucleation	BP
GO:0004712	1	1	1	35	protein serine/threonine/tyrosine kinase activity	MF
GO:0030599	1	1	1	34	pectinesterase activity	MF
GO:0016310	1	1	37	740	phosphorylation	BP
GO:0071704	1	1	2	58	organic substance metabolic process	BP
GO:0010224	1	1	1	34	response to UV-B	BP
GO:0006261	1	1	2	59	DNA-dependent DNA replication	BP
GO:0009664	1	1	4	103	plant-type cell wall organization	BP
GO:0051536	1	1	2	57	iron-sulfur cluster binding	MF
GO:0009555	1	1	2	60	pollen development	BP
GO:0001056	1	1	1	33	RNA polymerase III activity	MF
GO:0005215	1	1	8	193	transporter activity	MF
GO:0006629	1	1	4	104	lipid metabolic process	BP
GO:0000165	1	1	5	132	MAPK cascade	BP
GO:0006355	1	1	62	1163	regulation of transcription, DNA-templated	BP
GO:0006354	1	1	1	33	DNA-templated transcription, elongation	BP
GO:0016722	1	1	1	38	oxidoreductase activity, oxidizing metal ions	MF
GO:0015035	1	1	2	57	protein disulfide oxidoreductase activity	MF
GO:0016671	1	1	1	34	oxidoreductase activity, acting on a sulfur group of donors, disulfide as acceptor	MF
GO:0009505	1	1	5	130	plant-type cell wall	CC
GO:0019722	1	1	1	35	calcium-mediated signaling	BP
GO:0009414	1	1	4	106	response to water deprivation	BP
GO:0005351	1	1	1	38	carbohydrate:proton symporter activity	MF
GO:0030244	1	1	3	90	cellulose biosynthetic process	BP
GO:0006098	1	1	4	106	pentose-phosphate shunt	BP
GO:0006486	1	1	3	91	protein glycosylation	BP
GO:0003924	1	1	10	231	GTPase activity	MF
GO:0031098	1	1	1	38	stress-activated protein kinase signaling cascade	BP
GO:0009965	1	1	3	89	leaf morphogenesis	BP
GO:0010468	1	1	1	39	regulation of gene expression	BP
GO:0005666	1	1	1	35	RNA polymerase III complex	CC
GO:0006352	1	1	1	37	DNA-templated transcription, initiation	BP
GO:0003684	1	1	1	38	damaged DNA binding	MF
GO:0005783	1	1	12	274	endoplasmic reticulum	CC
GO:0034660	1	1	1	38	ncRNA metabolic process	BP
GO:0035304	1	1	2	63	regulation of protein dephosphorylation	BP
GO:0009640	1	1	5	137	photomorphogenesis	BP
GO:0030529	1	1	2	64
GO:0015992	1	1	2	66
GO:0048449	1	1	1	42	floral organ formation	BP
GO:0009060	1	1	1	37	aerobic respiration	BP
GO:0033044	1	1	1	42	regulation of chromosome organization	BP
GO:0000287	1	1	6	159	magnesium ion binding	MF
GO:0009627	1	1	2	67	systemic acquired resistance	BP
GO:0005618	1	1	11	257	cell wall	CC
GO:0009705	1	1	2	66	plant-type vacuole membrane	CC
GO:0050665	1	1	1	42	hydrogen peroxide biosynthetic process	BP
GO:0046982	1	1	6	141	protein heterodimerization activity	MF
GO:0016125	1	1	1	40	sterol metabolic process	BP
GO:0004674	1	1	33	703	protein serine/threonine kinase activity	MF
GO:0006606	1	1	3	94	protein import into nucleus	BP
GO:0005198	1	1	1	41	structural molecule activity	MF
GO:0009706	1	1	1	40	chloroplast inner membrane	CC
GO:0006833	1	1	4	111	water transport	BP
GO:0006094	1	1	4	119	gluconeogenesis	BP
GO:0010051	1	1	1	44	xylem and phloem pattern formation	BP
GO:0010413	1	1	2	70	glucuronoxylan metabolic process	BP
GO:0031201	1	1	1	39	SNARE complex	CC
GO:0004871	1	1	1	41
GO:0000502	1	1	1	41	proteasome complex	CC
GO:0000226	1	1	2	75	microtubule cytoskeleton organization	BP
GO:0009535	1	1	6	155	chloroplast thylakoid membrane	CC
GO:0010075	1	1	4	123	regulation of meristem growth	BP
GO:0044238	1	1	4	120	primary metabolic process	BP
GO:0016413	1	1	1	43	O-acetyltransferase activity	MF
GO:0045490	1	1	1	44	pectin catabolic process	BP
GO:0016571	1	1	1	44	histone methylation	BP
GO:0010218	1	1	1	44	response to far red light	BP
GO:0007264	1	1	5	131	small GTPase mediated signal transduction	BP
GO:0046961	1	1	1	42	proton-transporting ATPase activity, rotational mechanism	MF
GO:0015991	1	1	1	43
GO:0031048	1	1	1	45	heterochromatin assembly by small RNA	BP
GO:0044699	1	1	6	162
GO:0009651	1	1	8	207	response to salt stress	BP
GO:0010388	1	1	2	72
GO:0007010	1	1	2	76	cytoskeleton organization	BP
GO:0051510	1	1	1	44	regulation of unidimensional cell growth	BP
GO:0019243	1	1	2	71	methylglyoxal catabolic process to D-lactate via S-lactoyl-glutathione	BP
GO:0019684	1	1	1	44	photosynthesis, light reaction	BP
GO:0004672	1	1	27	601	protein kinase activity	MF
GO:0010090	1	1	2	80	trichome morphogenesis	BP
GO:0051604	1	1	1	45	protein maturation	BP
GO:0010228	1	1	6	173	vegetative to reproductive phase transition of meristem	BP
GO:0005747	1	1	1	43	mitochondrial respiratory chain complex I	CC
GO:0022626	1	1	1	45	cytosolic ribosome	CC
GO:0071554	1	1	1	46	cell wall organization or biogenesis	BP
GO:0006464	1	1	1	49	cellular protein modification process	BP
GO:0050661	1	1	1	49	NADP binding	MF
GO:0004185	1	1	1	48	serine-type carboxypeptidase activity	MF
GO:0006357	1	1	1	47	regulation of transcription by RNA polymerase II	BP
GO:0000932	1	1	1	46	P-body	CC
GO:0016311	1	1	5	149	dephosphorylation	BP
GO:0019843	1	1	2	69	rRNA binding	MF
GO:0016746	1	1	3	100	transferase activity, transferring acyl groups	MF
GO:0009853	1	1	4	120	photorespiration	BP
GO:0009887	1	1	1	51	animal organ morphogenesis	BP
GO:0006259	1	1	1	52	DNA metabolic process	BP
GO:0004709	1	1	1	52	MAP kinase kinase kinase activity	MF
GO:0015986	1	1	1	47	ATP synthesis coupled proton transport	BP
GO:0003690	1	1	1	48	double-stranded DNA binding	MF
GO:0009637	1	1	1	52	response to blue light	BP
GO:0000186	1	1	1	54	activation of MAPKK activity	BP
GO:0006406	1	1	1	53	mRNA export from nucleus	BP
GO:0000271	1	1	1	53	polysaccharide biosynthetic process	BP
GO:0006972	1	1	1	52	hyperosmotic response	BP
GO:0009734	1	1	2	82	auxin-activated signaling pathway	BP
GO:0032259	1	1	12	306	methylation	BP
GO:0009909	1	1	5	160	regulation of flower development	BP
GO:0010498	1	1	1	57	proteasomal protein catabolic process	BP
GO:0012505	1	1	1	54	endomembrane system	CC
GO:0006816	1	1	1	55	calcium ion transport	BP
GO:0010014	1	1	1	60	meristem initiation	BP
GO:0031047	1	1	1	59	gene silencing by RNA	BP
GO:0071555	1	1	6	194	cell wall organization	BP
GO:0000911	1	1	2	94	cytokinesis by cell plate formation	BP
GO:0006635	1	1	3	115	fatty acid beta-oxidation	BP
GO:0007030	1	1	3	116	Golgi organization	BP
GO:0051287	1	1	2	89	NAD binding	MF
GO:0009165	1	1	1	59	nucleotide biosynthetic process	BP
GO:0006275	1	1	1	61	regulation of DNA replication	BP
GO:0002181	1	1	1	53	cytoplasmic translation	BP
GO:0005774	1	1	9	258	vacuolar membrane	CC
GO:0009058	1	1	1	61	biosynthetic process	BP
GO:0005515	1	1	6	187	protein binding	MF
GO:0050794	1	1	4	150	regulation of cellular process	BP
GO:0046658	1	1	1	59	anchored component of plasma membrane	CC
GO:0003779	1	1	1	65	actin binding	MF
GO:0046686	1	1	3	121	response to cadmium ion	BP
GO:0008289	1	1	2	96	lipid binding	MF
GO:0009750	1	1	1	66	response to fructose	BP
GO:0051788	1	1	3	121	response to misfolded protein	BP
GO:0010103	1	1	1	69	stomatal complex morphogenesis	BP
GO:0000209	1	1	1	64	protein polyubiquitination	BP
GO:0042254	1	1	1	65	ribosome biogenesis	BP
GO:0051567	1	1	1	73	histone H3-K9 methylation	BP
GO:0080129	1	1	2	97	proteasome core complex assembly	BP
GO:0043161	1	1	3	130	proteasome-mediated ubiquitin-dependent protein catabolic process	BP
GO:0009744	1	1	1	73	response to sucrose	BP
GO:0042787	1	1	1	77
GO:0005886	1	1	62	1375	plasma membrane	CC
GO:0019344	1	1	2	109	cysteine biosynthetic process	BP
GO:0034220	1	1	1	77	ion transmembrane transport	BP
GO:0006412	1	1	21	509	translation	BP
GO:0016558	1	1	1	80	protein import into peroxisome matrix	BP
GO:0006306	1	1	1	84	DNA methylation	BP
GO:0042803	1	1	1	84	protein homodimerization activity	MF
GO:0008283	1	1	1	83	cell population proliferation	BP
GO:0016226	1	1	2	114	iron-sulfur cluster assembly	BP
GO:0048767	1	1	1	90	root hair elongation	BP
GO:0005887	1	1	2	127	integral component of plasma membrane	CC
GO:0022625	1	1	5	195	cytosolic large ribosomal subunit	CC
GO:0005507	1	1	3	164	copper ion binding	MF
GO:0016021	1	1	288	5577	integral component of membrane	CC
GO:0003735	1	1	20	562	structural constituent of ribosome	MF
GO:0015185	1	1	0	2	gamma-aminobutyric acid transmembrane transporter activity	MF
GO:0015812	1	1	0	2	gamma-aminobutyric acid transport	BP
GO:0009787	1	1	0	2	regulation of abscisic acid-activated signaling pathway	BP
GO:0000224	1	1	0	2	peptide-N4-(N-acetyl-beta-glucosaminyl)asparagine amidase activity	MF
GO:0004181	1	1	0	2	metallocarboxypeptidase activity	MF
GO:0033186	1	1	0	2	CAF-1 complex	CC
GO:0008886	1	1	0	2	glyceraldehyde-3-phosphate dehydrogenase (NADP+) (non-phosphorylating) activity	MF
GO:0009884	1	1	0	2	cytokinin receptor activity	MF
GO:0010271	1	1	0	2	regulation of chlorophyll catabolic process	BP
GO:0034757	1	1	0	2	negative regulation of iron ion transport	BP
GO:0080117	1	1	0	2	secondary growth	BP
GO:0010276	1	1	0	2	phytol kinase activity	MF
GO:0015139	1	1	0	2	alpha-ketoglutarate transmembrane transporter activity	MF
GO:0015742	1	1	0	2	alpha-ketoglutarate transport	BP
GO:0004516	1	1	0	2	nicotinate phosphoribosyltransferase activity	MF
GO:0019358	1	1	0	2	nicotinate nucleotide salvage	BP
GO:0004838	1	1	0	2	L-tyrosine:2-oxoglutarate aminotransferase activity	MF
GO:0007026	1	1	0	2	negative regulation of microtubule depolymerization	BP
GO:0051010	1	1	0	2	microtubule plus-end binding	MF
GO:0010455	1	1	0	2	positive regulation of cell fate commitment	BP
GO:0010608	1	1	0	2	posttranscriptional regulation of gene expression	BP
GO:0004771	1	1	0	2	sterol esterase activity	MF
GO:0006895	1	1	0	2	Golgi to endosome transport	BP
GO:0043186	1	1	0	2	P granule	CC
GO:0080146	1	1	0	2	L-cysteine desulfhydrase activity	MF
GO:0043631	1	1	0	2	RNA polyadenylation	BP
GO:0001053	1	1	0	2
GO:0031538	1	1	0	2	negative regulation of anthocyanin metabolic process	BP
GO:1990538	1	1	0	2	xylan O-acetyltransferase activity	MF
GO:0045549	1	1	0	2	9-cis-epoxycarotenoid dioxygenase activity	MF
GO:0044843	1	1	0	2	cell cycle G1/S phase transition	BP
GO:0000707	1	1	0	2	meiotic DNA recombinase assembly	BP
GO:0005657	1	1	0	2	replication fork	CC
GO:0033063	1	1	0	2	Rad51B-Rad51C-Rad51D-XRCC2 complex	CC
GO:0000132	1	1	0	2	establishment of mitotic spindle orientation	BP
GO:0031262	1	1	0	2	Ndc80 complex	CC
GO:0051315	1	1	0	2	attachment of mitotic spindle microtubules to kinetochore	BP
GO:0004109	1	1	0	2	coproporphyrinogen oxidase activity	MF
GO:0016920	1	1	0	2	pyroglutamyl-peptidase activity	MF
GO:0005662	1	1	0	2	DNA replication factor A complex	CC
GO:0009901	1	1	0	2	anther dehiscence	BP
GO:0090071	1	1	0	2	negative regulation of ribosome biogenesis	BP
GO:0033528	1	1	0	2	S-methylmethionine cycle	BP
GO:0036422	1	1	0	2	heptaprenyl diphosphate synthase activity	MF
GO:0031990	1	1	0	2	mRNA export from nucleus in response to heat stress	BP
GO:0034402	1	1	0	2	recruitment of 3'-end processing factors to RNA polymerase II holoenzyme complex	BP
GO:0010007	1	1	0	2	magnesium chelatase complex	CC
GO:0047927	1	1	0	2	gibberellin-44 dioxygenase activity	MF
GO:0009662	1	1	0	2	etioplast organization	BP
GO:0000445	1	1	0	2	THO complex part of transcription export complex	CC
GO:0071541	1	1	0	2	eukaryotic translation initiation factor 3 complex, eIF3m	CC
GO:0002100	1	1	0	2	tRNA wobble adenosine to inosine editing	BP
GO:0008251	1	1	0	2	tRNA-specific adenosine deaminase activity	MF
GO:0080144	1	1	0	2	amino acid homeostasis	BP
GO:0035066	1	1	0	2	positive regulation of histone acetylation	BP
GO:0032153	1	1	0	3	cell division site	CC
GO:0009446	1	1	0	2	putrescine biosynthetic process	BP
GO:0004309	1	1	0	2	exopolyphosphatase activity	MF
GO:0050521	1	1	0	2	alpha-glucan, water dikinase activity	MF
GO:0009977	1	1	0	2	proton motive force dependent protein transmembrane transporter activity	MF
GO:0031361	1	1	0	2	integral component of thylakoid membrane	CC
GO:0033281	1	1	0	2	TAT protein transport complex	CC
GO:0006222	1	1	0	2	UMP biosynthetic process	BP
GO:0008470	1	1	0	2	isovaleryl-CoA dehydrogenase activity	MF
GO:0042175	1	1	0	2	nuclear outer membrane-endoplasmic reticulum membrane network	CC
GO:0008732	1	1	0	2	L-allo-threonine aldolase activity	MF
GO:0006359	1	1	0	2	regulation of transcription by RNA polymerase III	BP
GO:0050254	1	1	0	2	rhodopsin kinase activity	MF
GO:2000122	1	1	0	2	negative regulation of stomatal complex development	BP
GO:0050664	1	1	0	2	oxidoreductase activity, acting on NAD(P)H, oxygen as acceptor	MF
GO:0000076	1	1	0	2	DNA replication checkpoint	BP
GO:0071479	1	1	0	2	cellular response to ionizing radiation	BP
GO:0008465	1	1	0	2	glycerate dehydrogenase activity	MF
GO:0010482	1	1	0	2	regulation of epidermal cell division	BP
GO:0031129	1	1	0	2	inductive cell-cell signaling	BP
GO:0045604	1	1	0	2	regulation of epidermal cell differentiation	BP
GO:2000039	1	1	0	2	regulation of trichome morphogenesis	BP
GO:0009298	1	1	0	2	GDP-mannose biosynthetic process	BP
GO:0017113	1	1	0	2	dihydropyrimidine dehydrogenase (NADP+) activity	MF
GO:0004121	1	1	0	2	cystathionine beta-lyase activity	MF
GO:0016720	1	1	0	2	delta12-fatty acid dehydrogenase activity	MF
GO:0004588	1	1	0	2	orotate phosphoribosyltransferase activity	MF
GO:0004590	1	1	0	2	orotidine-5'-phosphate decarboxylase activity	MF
GO:0046976	1	1	0	2	histone methyltransferase activity (H3-K27 specific)	MF
GO:0070734	1	1	0	2	histone H3-K27 methylation	BP
GO:0008440	1	1	0	2	inositol-1,4,5-trisphosphate 3-kinase activity	MF
GO:0030611	1	1	0	2	arsenate reductase activity	MF
GO:0046621	1	1	0	2	negative regulation of organ growth	BP
GO:0048482	1	1	0	2	plant ovule morphogenesis	BP
GO:0003923	1	1	0	2	GPI-anchor transamidase activity	MF
GO:0031023	1	1	0	2	microtubule organizing center organization	BP
GO:0010629	1	1	0	2	negative regulation of gene expression	BP
GO:0043157	1	1	0	2	response to cation stress	BP
GO:0016655	1	1	0	2	oxidoreductase activity, acting on NAD(P)H, quinone or similar compound as acceptor	MF
GO:0009647	1	1	0	2	skotomorphogenesis	BP
GO:0009571	1	1	0	2	proplastid stroma	CC
GO:0007231	1	1	0	2	osmosensory signaling pathway	BP
GO:0009885	1	1	0	2	transmembrane histidine kinase cytokinin receptor activity	MF
GO:0010086	1	1	0	2	embryonic root morphogenesis	BP
GO:0019955	1	1	0	2	cytokine binding	MF
GO:0033500	1	1	0	2	carbohydrate homeostasis	BP
GO:0042255	1	1	0	2	ribosome assembly	BP
GO:0045931	1	1	0	3	positive regulation of mitotic cell cycle	BP
GO:0004377	1	1	0	2	GDP-Man:Man3GlcNAc2-PP-Dol alpha-1,2-mannosyltransferase activity	MF
GO:0030931	1	1	0	2	heterotetrameric ADPG pyrophosphorylase complex	CC
GO:0030974	1	1	0	2	thiamine pyrophosphate transmembrane transport	BP
GO:0090422	1	1	0	2	thiamine pyrophosphate transmembrane transporter activity	MF
GO:0019153	1	1	0	2	protein-disulfide reductase (glutathione) activity	MF
GO:0005459	1	1	0	2	UDP-galactose transmembrane transporter activity	MF
GO:0005460	1	1	0	2	UDP-glucose transmembrane transporter activity	MF
GO:0072334	1	1	0	2	UDP-galactose transmembrane transport	BP
GO:0004163	1	1	0	2	diphosphomevalonate decarboxylase activity	MF
GO:0051879	1	1	0	2	Hsp90 protein binding	MF
GO:0010323	1	1	0	2	negative regulation of isopentenyl diphosphate biosynthetic process, methylerythritol 4-phosphate pathway	BP
GO:0006505	1	1	0	2	GPI anchor metabolic process	BP
GO:2000604	1	1	0	2	negative regulation of secondary growth	BP
GO:0005354	1	1	0	2	galactose transmembrane transporter activity	MF
GO:0015757	1	1	0	2	galactose transmembrane transport	BP
GO:0046739	1	1	0	2	transport of virus in multicellular host	BP
GO:0010213	1	1	0	2	non-photoreactive DNA repair	BP
GO:0008802	1	1	0	2	betaine-aldehyde dehydrogenase activity	MF
GO:0000779	1	1	0	2	condensed chromosome, centromeric region	CC
GO:0000799	1	1	0	2	nuclear condensin complex	CC
GO:0010032	1	1	0	2	meiotic chromosome condensation	BP
GO:0004803	1	1	0	2	transposase activity	MF
GO:0006313	1	1	0	2	transposition, DNA-mediated	BP
GO:0004635	1	1	0	2	phosphoribosyl-AMP cyclohydrolase activity	MF
GO:0004636	1	1	0	2	phosphoribosyl-ATP diphosphatase activity	MF
GO:0000706	1	1	0	2	meiotic DNA double-strand break processing	BP
GO:0034090	1	1	0	2	maintenance of meiotic sister chromatid cohesion	BP
GO:0009019	1	1	0	2	tRNA (guanine-N1-)-methyltransferase activity	MF
GO:0044436	1	1	0	2
GO:0035493	1	1	0	2	SNARE complex assembly	BP
GO:0009629	1	1	0	2	response to gravity	BP
GO:0032587	1	1	0	2	ruffle membrane	CC
GO:1900027	1	1	0	2	regulation of ruffle assembly	BP
GO:0006203	1	1	0	2	dGTP catabolic process	BP
GO:0097056	1	1	0	2	selenocysteinyl-tRNA(Sec) biosynthetic process	BP
GO:0032922	1	1	0	2	circadian regulation of gene expression	BP
GO:1901672	1	1	0	2	positive regulation of systemic acquired resistance	BP
GO:0004034	1	1	0	2	aldose 1-epimerase activity	MF
GO:0019318	1	1	0	2	hexose metabolic process	BP
GO:0009833	1	1	0	2	plant-type primary cell wall biogenesis	BP
GO:0035452	1	1	0	2	extrinsic component of plastid membrane	CC
GO:0000395	1	1	0	2	mRNA 5'-splice site recognition	BP
GO:0030627	1	1	0	2	pre-mRNA 5'-splice site binding	MF
GO:0022904	1	1	0	2	respiratory electron transport chain	BP
GO:0000109	1	1	0	1	nucleotide-excision repair complex	CC
GO:0004046	1	1	0	2	aminoacylase activity	MF
GO:0010941	1	1	0	2	regulation of cell death	BP
GO:0001078	1	1	0	3
GO:0010071	1	1	0	2	root meristem specification	BP
GO:0048609	1	1	0	2	multicellular organismal reproductive process	BP
GO:0003886	1	1	0	2	DNA (cytosine-5-)-methyltransferase activity	MF
GO:0090116	1	1	0	2	C-5 methylation of cytosine	BP
GO:0015886	1	1	0	2	heme transport	BP
GO:0055070	1	1	0	2	copper ion homeostasis	BP
GO:0004740	1	1	0	2	pyruvate dehydrogenase (acetyl-transferring) kinase activity	MF
GO:0006144	1	1	0	2	purine nucleobase metabolic process	BP
GO:0003840	1	1	0	2
GO:0008158	1	1	0	2	hedgehog receptor activity	MF
GO:0030301	1	1	0	2	cholesterol transport	BP
GO:0010400	1	1	0	2	rhamnogalacturonan I side chain metabolic process	BP
GO:2001289	1	1	0	2	lipid X metabolic process	BP
GO:0016131	1	1	0	2	brassinosteroid metabolic process	BP
GO:0010322	1	1	0	2	regulation of isopentenyl diphosphate biosynthetic process, methylerythritol 4-phosphate pathway	BP
GO:1902395	1	1	0	2	regulation of 1-deoxy-D-xylulose-5-phosphate synthase activity	BP
GO:0008897	1	1	0	2	holo-[acyl-carrier-protein] synthase activity	MF
GO:0051649	1	1	0	2	establishment of localization in cell	BP
GO:0031407	1	1	0	2	oxylipin metabolic process	BP
GO:0046509	1	1	0	2	1,2-diacylglycerol 3-beta-galactosyltransferase activity	MF
GO:0002229	1	1	0	2	defense response to oomycetes	BP
GO:2001141	1	1	0	2	regulation of RNA biosynthetic process	BP
GO:0045739	1	1	0	2	positive regulation of DNA repair	BP
GO:0006218	1	1	0	2	uridine catabolic process	BP
GO:0047622	1	1	0	2	adenosine nucleosidase activity	MF
GO:0072585	1	1	0	2	xanthosine nucleotidase activity	MF
GO:0004496	1	1	0	1	mevalonate kinase activity	MF
GO:0006534	1	1	0	2	cysteine metabolic process	BP
GO:0010269	1	1	0	2	response to selenium ion	BP
GO:0018283	1	1	0	2	iron incorporation into metallo-sulfur cluster	BP
GO:0006659	1	1	0	2	phosphatidylserine biosynthetic process	BP
GO:0004746	1	1	0	2	riboflavin synthase activity	MF
GO:0016314	1	1	0	2	phosphatidylinositol-3,4,5-trisphosphate 3-phosphatase activity	MF
GO:0016776	1	1	0	2	phosphotransferase activity, phosphate group as acceptor	MF
GO:0004021	1	1	0	2	L-alanine:2-oxoglutarate aminotransferase activity	MF
GO:0032870	1	1	0	2	cellular response to hormone stimulus	BP
GO:0003956	1	1	0	2	NAD(P)+-protein-arginine ADP-ribosyltransferase activity	MF
GO:0004108	1	1	0	2	citrate (Si)-synthase activity	MF
GO:0080085	1	1	0	2	signal recognition particle, chloroplast targeting	CC
GO:0043666	1	1	0	2	regulation of phosphoprotein phosphatase activity	BP
GO:0016647	1	1	0	2	oxidoreductase activity, acting on the CH-NH group of donors, oxygen as acceptor	MF
GO:0035864	1	1	0	1	response to potassium ion	BP
GO:0004445	1	1	0	2	inositol-polyphosphate 5-phosphatase activity	MF
GO:0052658	1	1	0	2	inositol-1,4,5-trisphosphate 5-phosphatase activity	MF
GO:0052659	1	1	0	2	inositol-1,3,4,5-tetrakisphosphate 5-phosphatase activity	MF
GO:0046513	1	1	0	2	ceramide biosynthetic process	BP
GO:0052731	1	1	0	2	phosphocholine phosphatase activity	MF
GO:0052732	1	1	0	2	phosphoethanolamine phosphatase activity	MF
GO:0030688	1	1	0	2	preribosome, small subunit precursor	CC
GO:0000819	1	1	0	2	sister chromatid segregation	BP
GO:0044774	1	1	0	2	mitotic DNA integrity checkpoint	BP
GO:0004357	1	1	0	2	glutamate-cysteine ligase activity	MF
GO:0010338	1	1	0	2	leaf formation	BP
GO:1901137	1	1	0	2	carbohydrate derivative biosynthetic process	BP
GO:0031390	1	1	0	2	Ctf18 RFC-like complex	CC
GO:0034088	1	1	0	2	maintenance of mitotic sister chromatid cohesion	BP
GO:0004470	1	1	0	2	malic enzyme activity	MF
GO:0008840	1	1	0	2	4-hydroxy-tetrahydrodipicolinate synthase activity	MF
GO:0006780	1	1	0	2	uroporphyrinogen III biosynthetic process	BP
GO:0004660	1	1	0	2	protein farnesyltransferase activity	MF
GO:0005965	1	1	0	2	protein farnesyltransferase complex	CC
GO:0018343	1	1	0	2	protein farnesylation	BP
GO:0035428	1	1	0	2
GO:0043686	1	1	0	2	co-translational protein modification	BP
GO:0008963	1	1	0	2	phospho-N-acetylmuramoyl-pentapeptide-transferase activity	MF
GO:0000156	1	1	0	2	phosphorelay response regulator activity	MF
GO:0004452	1	1	0	2	isopentenyl-diphosphate delta-isomerase activity	MF
GO:0003862	1	1	0	3	3-isopropylmalate dehydrogenase activity	MF
GO:0051013	1	1	0	3	microtubule severing	BP
GO:0006875	1	1	0	2	cellular metal ion homeostasis	BP
GO:0018444	1	1	0	2	translation release factor complex	CC
GO:0004459	1	1	0	2	L-lactate dehydrogenase activity	MF
GO:0016578	1	1	0	2	histone deubiquitination	BP
GO:0042170	1	1	0	2	plastid membrane	CC
GO:0033169	1	1	0	2	histone H3-K9 demethylation	BP
GO:0016790	1	1	0	3	thiolester hydrolase activity	MF
GO:0002131	1	1	0	1	wobble position cytosine ribose methylation	BP
GO:0002132	1	1	0	1	wobble position uridine ribose methylation	BP
GO:0047450	1	1	0	1	crotonoyl-[acyl-carrier-protein] hydratase activity	MF
GO:0070552	1	1	0	1	BRISC complex	CC
GO:0048497	1	1	0	2	maintenance of floral organ identity	BP
GO:0015066	1	1	0	2	alpha-amylase inhibitor activity	MF
GO:0008716	1	1	0	2	D-alanine-D-alanine ligase activity	MF
GO:0051321	1	1	0	2	meiotic cell cycle	BP
GO:0009808	1	1	0	2	lignin metabolic process	BP
GO:0050614	1	1	0	2	delta24-sterol reductase activity	MF
GO:2000014	1	1	0	2	regulation of endosperm development	BP
GO:0035198	1	1	0	2	miRNA binding	MF
GO:0016035	1	1	0	2	zeta DNA polymerase complex	CC
GO:0048446	1	1	0	2	petal morphogenesis	BP
GO:0009959	1	1	0	2	negative gravitropism	BP
GO:0006386	1	1	0	2	termination of RNA polymerase III transcription	BP
GO:0010493	1	1	0	2	Lewis a epitope biosynthetic process	BP
GO:0003848	1	1	0	2	2-amino-4-hydroxy-6-hydroxymethyldihydropteridine diphosphokinase activity	MF
GO:0004156	1	1	0	2	dihydropteroate synthase activity	MF
GO:0033858	1	1	0	1	N-acetylgalactosamine kinase activity	MF
GO:0015141	1	1	0	2	succinate transmembrane transporter activity	MF
GO:0071422	1	1	0	2	succinate transmembrane transport	BP
GO:0004048	1	1	0	2	anthranilate phosphoribosyltransferase activity	MF
GO:0004788	1	1	0	2	thiamine diphosphokinase activity	MF
GO:0006772	1	1	0	2	thiamine metabolic process	BP
GO:0030975	1	1	0	2	thiamine binding	MF
GO:0016290	1	1	0	2	palmitoyl-CoA hydrolase activity	MF
GO:0010521	1	1	0	2	telomerase inhibitor activity	MF
GO:0051974	1	1	0	2	negative regulation of telomerase activity	BP
GO:1902456	1	1	0	2	regulation of stomatal opening	BP
GO:0008599	1	1	0	2
GO:0031468	1	1	0	2	nuclear envelope reassembly	BP
GO:0034440	1	1	0	2	lipid oxidation	BP
GO:1900366	1	1	0	2	negative regulation of defense response to insect	BP
GO:1990136	1	1	0	2	linoleate 9S-lipoxygenase activity	MF
GO:0043486	1	1	0	2	histone exchange	BP
GO:0042286	1	1	0	2	glutamate-1-semialdehyde 2,1-aminomutase activity	MF
GO:0008281	1	1	0	2	sulfonylurea receptor activity	MF
GO:0033853	1	1	0	2	aspartate-prephenate aminotransferase activity	MF
GO:0033854	1	1	0	2	glutamate-prephenate aminotransferase activity	MF
GO:0004633	1	1	0	2	phosphopantothenoylcysteine decarboxylase activity	MF
GO:0009517	1	1	0	1	PSII associated light-harvesting complex II	CC
GO:0009783	1	1	0	1	photosystem II antenna complex	CC
GO:0044429	1	1	0	1
GO:0000032	1	1	0	2	cell wall mannoprotein biosynthetic process	BP
GO:0031502	1	1	0	2	dolichyl-phosphate-mannose-protein mannosyltransferase complex	CC
GO:0044845	1	1	0	2	chain elongation of O-linked mannose residue	BP
GO:1900101	1	1	0	2	regulation of endoplasmic reticulum unfolded protein response	BP
GO:0006101	1	1	0	3	citrate metabolic process	BP
GO:0010005	1	1	0	1	cortical microtubule, transverse to long axis	CC
GO:0006955	1	1	0	2	immune response	BP
GO:0004648	1	1	0	2	O-phospho-L-serine:2-oxoglutarate aminotransferase activity	MF
GO:0004482	1	1	0	2	mRNA (guanine-N7-)-methyltransferase activity	MF
GO:0000304	1	1	0	2	response to singlet oxygen	BP
GO:0080186	1	1	0	2	developmental vegetative growth	BP
GO:0016707	1	1	0	3	gibberellin 3-beta-dioxygenase activity	MF
GO:0015662	1	1	0	2	ion transmembrane transporter activity, phosphorylative mechanism	MF
GO:0080183	1	1	0	2	response to photooxidative stress	BP
GO:0008318	1	1	0	2	protein prenyltransferase activity	MF
GO:0004637	1	1	0	2	phosphoribosylamine-glycine ligase activity	MF
GO:0043433	1	1	0	2	negative regulation of DNA-binding transcription factor activity	BP
GO:0004853	1	1	0	2	uroporphyrinogen decarboxylase activity	MF
GO:0006884	1	1	0	2	cell volume homeostasis	BP
GO:0034709	1	1	0	2	methylosome	CC
GO:0019740	1	1	0	2	nitrogen utilization	BP
GO:0016482	1	1	0	2	cytosolic transport	BP
GO:0000374	1	1	0	1	Group III intron splicing	BP
GO:0010380	1	1	0	3	regulation of chlorophyll biosynthetic process	BP
GO:0010199	1	1	0	3	organ boundary specification between lateral organs and the meristem	BP
GO:0004019	1	1	0	2	adenylosuccinate synthase activity	MF
GO:0046040	1	1	0	2	IMP metabolic process	BP
GO:0004618	1	1	0	3	phosphoglycerate kinase activity	MF
GO:0047894	1	1	0	2	flavonol 3-sulfotransferase activity	MF
GO:0009925	1	1	0	2	basal plasma membrane	CC
GO:0043625	1	1	0	2	delta DNA polymerase complex	CC
GO:0046839	1	1	0	3	phospholipid dephosphorylation	BP
GO:0008887	1	1	0	2	glycerate kinase activity	MF
GO:0045275	1	1	0	2	respiratory chain complex III	CC
GO:0000384	1	1	0	2	first spliceosomal transesterification activity	MF
GO:0006642	1	1	0	2	triglyceride mobilization	BP
GO:0032389	1	1	0	2	MutLalpha complex	CC
GO:0004061	1	1	0	3	arylformamidase activity	MF
GO:0019441	1	1	0	3	tryptophan catabolic process to kynurenine	BP
GO:0048581	1	1	0	2	negative regulation of post-embryonic development	BP
GO:2000242	1	1	0	2	negative regulation of reproductive process	BP
GO:0009509	1	1	0	3	chromoplast	CC
GO:0030942	1	1	0	2	endoplasmic reticulum signal peptide binding	MF
GO:0001653	1	1	0	3	peptide receptor activity	MF
GO:0004383	1	1	0	3	guanylate cyclase activity	MF
GO:0043139	1	1	0	3	5'-3' DNA helicase activity	MF
GO:0000126	1	1	0	2	transcription factor TFIIIB complex	CC
GO:0047911	1	1	0	2	galacturan 1,4-alpha-galacturonidase activity	MF
GO:0006282	1	1	0	2	regulation of DNA repair	BP
GO:0004789	1	1	0	2	thiamine-phosphate diphosphorylase activity	MF
GO:0045747	1	1	0	2	positive regulation of Notch signaling pathway	BP
GO:0009202	1	1	0	2	deoxyribonucleoside triphosphate biosynthetic process	BP
GO:0042277	1	1	0	3	peptide binding	MF
GO:0001026	1	1	0	1
GO:0070919	1	1	0	2	production of siRNA involved in chromatin silencing by small RNA	BP
GO:0000070	1	1	0	2	mitotic sister chromatid segregation	BP
GO:0016407	1	1	0	2	acetyltransferase activity	MF
GO:0034089	1	1	0	2	establishment of meiotic sister chromatid cohesion	BP
GO:0060772	1	1	0	2	leaf phyllotactic patterning	BP
GO:0045962	1	1	0	1	positive regulation of development, heterochronic	BP
GO:0045309	1	1	0	1	protein phosphorylated amino acid binding	MF
GO:0010178	1	1	0	1	IAA-amino acid conjugate hydrolase activity	MF
GO:0048833	1	1	0	2	specification of floral organ number	BP
GO:0003861	1	1	0	3	3-isopropylmalate dehydratase activity	MF
GO:0050486	1	1	0	3	intramolecular transferase activity, transferring hydroxy groups	MF
GO:0051188	1	1	0	1
GO:0000077	1	1	0	3	DNA damage checkpoint	BP
GO:0071461	1	1	0	2	cellular response to redox state	BP
GO:0003879	1	1	0	2	ATP phosphoribosyltransferase activity	MF
GO:0009968	1	1	0	1	negative regulation of signal transduction	BP
GO:0034614	1	1	0	1	cellular response to reactive oxygen species	BP
GO:0034274	1	1	0	2	Atg12-Atg5-Atg16 complex	CC
GO:0000796	1	1	0	2	condensin complex	CC
GO:0000169	1	1	0	2	activation of MAPK activity involved in osmosensory signaling pathway	BP
GO:0010120	1	1	0	2	camalexin biosynthetic process	BP
GO:0080136	1	1	0	2	priming of cellular response to stress	BP
GO:2000037	1	1	0	2	regulation of stomatal complex patterning	BP
GO:0033849	1	1	0	2	chrysanthemyl diphosphate synthase activity	MF
GO:0033851	1	1	0	2	lavandulyl diphosphate synthase activity	MF
GO:0001075	1	1	0	1
GO:0001129	1	1	0	1
GO:0003881	1	1	0	2	CDP-diacylglycerol-inositol 3-phosphatidyltransferase activity	MF
GO:0006409	1	1	0	1	tRNA export from nucleus	BP
GO:0008285	1	1	0	1	negative regulation of cell population proliferation	BP
GO:0043879	1	1	0	1	glycolate transmembrane transporter activity	MF
GO:0097339	1	1	0	1	glycolate transmembrane transport	BP
GO:1901974	1	1	0	1	glycerate transmembrane transporter activity	MF
GO:1901975	1	1	0	1	glycerate transmembrane transport	BP
GO:0006809	1	1	0	3	nitric oxide biosynthetic process	BP
GO:0008892	1	1	0	2	guanine deaminase activity	MF
GO:0047974	1	1	0	2	guanosine deaminase activity	MF
GO:0000481	1	1	0	1	maturation of 5S rRNA	BP
GO:0047453	1	1	0	1	ATP-dependent NAD(P)H-hydrate dehydratase activity	MF
GO:0052855	1	1	0	1	ADP-dependent NAD(P)H-hydrate dehydratase activity	MF
GO:0035861	1	1	0	2	site of double-strand break	CC
GO:0032452	1	1	0	1	histone demethylase activity	MF
GO:0070077	1	1	0	1	histone arginine demethylation	BP
GO:0070682	1	1	0	2	proteasome regulatory particle assembly	BP
GO:0010017	1	1	0	2	red or far-red light signaling pathway	BP
GO:0019781	1	1	0	2	NEDD8 activating enzyme activity	MF
GO:0048586	1	1	0	3	regulation of long-day photoperiodism, flowering	BP
GO:0034038	1	1	0	2	deoxyhypusine synthase activity	MF
GO:0050514	1	1	0	2	homospermidine synthase (spermidine-specific) activity	MF
GO:0050983	1	1	0	2
GO:0046577	1	1	0	2	long-chain-alcohol oxidase activity	MF
GO:0010236	1	1	0	2	plastoquinone biosynthetic process	BP
GO:0032790	1	1	0	2	ribosome disassembly	BP
GO:0008252	1	1	0	2	nucleotidase activity	MF
GO:0050515	1	1	0	2	4-(cytidine 5'-diphospho)-2-C-methyl-D-erythritol kinase activity	MF
GO:0046915	1	1	0	2	transition metal ion transmembrane transporter activity	MF
GO:0098662	1	1	0	2	inorganic cation transmembrane transport	BP
GO:0015215	1	1	0	3	nucleotide transmembrane transporter activity	MF
GO:0007065	1	1	0	2	male meiosis sister chromatid cohesion	BP
GO:0007066	1	1	0	2	female meiosis sister chromatid cohesion	BP
GO:0006065	1	1	0	2	UDP-glucuronate biosynthetic process	BP
GO:0010349	1	1	0	1	L-galactose dehydrogenase activity	MF
GO:0031501	1	1	0	1	mannosyltransferase complex	CC
GO:0050235	1	1	0	1	pyridoxal 4-dehydrogenase activity	MF
GO:0003827	1	1	0	2	alpha-1,3-mannosylglycoprotein 2-beta-N-acetylglucosaminyltransferase activity	MF
GO:0034620	1	1	0	1	cellular response to unfolded protein	BP
GO:0047793	1	1	0	1	cycloeucalenol cycloisomerase activity	MF
GO:0030870	1	1	0	2	Mre11 complex	CC
GO:0001882	1	1	0	1	nucleoside binding	MF
GO:0001673	1	1	0	2	male germ cell nucleus	CC
GO:0050178	1	1	0	2	phenylpyruvate tautomerase activity	MF
GO:0090355	1	1	0	2	positive regulation of auxin metabolic process	BP
GO:0090358	1	1	0	2	positive regulation of tryptophan metabolic process	BP
GO:0004703	1	1	0	3	G protein-coupled receptor kinase activity	MF
GO:0045485	1	1	0	2	omega-6 fatty acid desaturase activity	MF
GO:0006729	1	1	0	2	tetrahydrobiopterin biosynthetic process	BP
GO:1990050	1	1	0	2	phosphatidic acid transfer activity	MF
GO:0002128	1	1	0	1	tRNA nucleoside ribose methylation	BP
GO:0080040	1	1	0	2	positive regulation of cellular response to phosphate starvation	BP
GO:0004577	1	1	0	2	N-acetylglucosaminyldiphosphodolichol N-acetylglucosaminyltransferase activity	MF
GO:0005798	1	1	0	1	Golgi-associated vesicle	CC
GO:0004324	1	1	0	2	ferredoxin-NADP+ reductase activity	MF
GO:1900150	1	1	0	2	regulation of defense response to fungus	BP
GO:0016124	1	1	0	2	xanthophyll catabolic process	BP
GO:0008135	1	1	0	3	translation factor activity, RNA binding	MF
GO:0009039	1	1	0	2	urease activity	MF
GO:0051219	1	1	0	3	phosphoprotein binding	MF
GO:0010161	1	1	0	3	red light signaling pathway	BP
GO:0010201	1	1	0	3	response to continuous far red light stimulus by the high-irradiance response system	BP
GO:0010203	1	1	0	3	response to very low fluence red light stimulus	BP
GO:0031516	1	1	0	3	far-red light photoreceptor activity	MF
GO:0070531	1	1	0	2	BRCA1-A complex	CC
GO:0006751	1	1	0	3	glutathione catabolic process	BP
GO:0043601	1	1	0	3	nuclear replisome	CC
GO:0001164	1	1	0	2	RNA polymerase I core promoter sequence-specific DNA binding	MF
GO:0001187	1	1	0	2
GO:0001189	1	1	0	2
GO:0005668	1	1	0	2	RNA polymerase transcription factor SL1 complex	CC
GO:0070860	1	1	0	2	RNA polymerase I core factor complex	CC
GO:0008837	1	1	0	1	diaminopimelate epimerase activity	MF
GO:1990069	1	1	0	1	stomatal opening	BP
GO:2000070	1	1	0	1	regulation of response to water deprivation	BP
GO:0010023	1	1	0	1	proanthocyanidin biosynthetic process	BP
GO:0070545	1	1	0	3	PeBoW complex	CC
GO:0003866	1	1	0	2	3-phosphoshikimate 1-carboxyvinyltransferase activity	MF
GO:0070988	1	1	0	2	demethylation	BP
GO:0086010	1	1	0	1	membrane depolarization during action potential	BP
GO:0019778	1	1	0	2	Atg12 activating enzyme activity	MF
GO:0019779	1	1	0	2	Atg8 activating enzyme activity	MF
GO:0032446	1	1	0	2	protein modification by small protein conjugation	BP
[truncated: 3,401 more rows]

## Sheet: CAN1 v CAN2
category	over_represented_pvalue	under_represented_pvalue	numDEInCat	numInCat	term	ontology
GO:0016787	0.0351665	1	46	764	hydrolase activity	MF
GO:0016020	0.0351665	1	133	3010	membrane	CC
GO:0016740	0.0351665	1	44	723	transferase activity	MF
GO:0006508	0.308333	1	28	443	proteolysis	BP
GO:0031047	0.308333	1	8	59	gene silencing by RNA	BP
GO:0016846	0.366393	1	4	13	carbon-sulfur lyase activity	MF
GO:0006281	0.366393	1	12	131	DNA repair	BP
GO:0034440	0.366393	1	2	2	lipid oxidation	BP
GO:1900366	0.366393	1	2	2	negative regulation of defense response to insect	BP
GO:1990136	0.366393	1	2	2	linoleate 9S-lipoxygenase activity	MF
GO:0000166	0.366393	1	47	965	nucleotide binding	MF
GO:0006810	0.383105	1	21	312	transport	BP
GO:0050992	0.411646	1	3	7	dimethylallyl diphosphate biosynthetic process	BP
GO:0006952	0.446028	1	18	285	defense response	BP
GO:0004386	0.579794	1	9	95	helicase activity	MF
GO:0004518	0.808944	1	4	19	nuclease activity	MF
GO:0051603	0.808944	1	9	93	proteolysis involved in cellular protein catabolic process	BP
GO:0047641	0.996887	1	2	3	aldose-6-phosphate reductase (NADPH) activity	MF
GO:0016301	1	1	30	590	kinase activity	MF
GO:0004197	1	1	6	48	cysteine-type endopeptidase activity	MF
GO:0005615	1	1	6	49	extracellular space	CC
GO:0008234	1	1	6	53	cysteine-type peptidase activity	MF
GO:0008509	1	1	2	4	anion transmembrane transporter activity	MF
GO:0004672	1	1	29	601	protein kinase activity	MF
GO:0008233	1	1	12	168	peptidase activity	MF
GO:0016702	1	1	3	15	oxidoreductase activity, acting on single donors with incorporation of molecular oxygen, incorporation of two atoms of oxygen	MF
GO:0035312	1	1	2	5	5'-3' exodeoxyribonuclease activity	MF
GO:0051745	1	1	2	5	4-hydroxy-3-methylbut-2-en-1-yl diphosphate reductase activity	MF
GO:0005764	1	1	4	26	lysosome	CC
GO:0004647	1	1	2	5	phosphoserine phosphatase activity	MF
GO:0048316	1	1	4	28	seed development	BP
GO:0004066	1	1	3	14	asparagine synthase (glutamine-hydrolyzing) activity	MF
GO:0006529	1	1	3	14	asparagine biosynthetic process	BP
GO:0051726	1	1	5	45	regulation of cell cycle	BP
GO:0004029	1	1	4	29	aldehyde dehydrogenase (NAD+) activity	MF
GO:0003993	1	1	5	44	acid phosphatase activity	MF
GO:0005655	1	1	3	16	nucleolar ribonuclease P complex	CC
GO:0006310	1	1	5	46	DNA recombination	BP
GO:0010311	1	1	3	19	lateral root formation	BP
GO:0000724	1	1	5	47	double-strand break repair via homologous recombination	BP
GO:0016746	1	1	8	100	transferase activity, transferring acyl groups	MF
GO:0005215	1	1	12	193	transporter activity	MF
GO:0016829	1	1	8	101	lyase activity	MF
GO:0006820	1	1	4	32	anion transport	BP
GO:0016311	1	1	10	149	dephosphorylation	BP
GO:0006541	1	1	4	32	glutamine metabolic process	BP
GO:0008299	1	1	4	33	isoprenoid biosynthetic process	BP
GO:0016461	1	1	1	1	unconventional myosin complex	CC
GO:0007062	1	1	6	76	sister chromatid cohesion	BP
GO:0008152	1	1	80	2104	metabolic process	BP
GO:0055114	1	1	71	1784	oxidation-reduction process	BP
GO:0051213	1	1	5	49	dioxygenase activity	MF
GO:0060154	1	1	1	1
GO:0016788	1	1	7	87	hydrolase activity, acting on ester bonds	MF
GO:0046429	1	1	2	8	4-hydroxy-3-methylbut-2-en-1-yl diphosphate synthase activity	MF
GO:0019760	1	1	2	8	glucosinolate metabolic process	BP
GO:0038023	1	1	1	1	signaling receptor activity	MF
GO:0000723	1	1	3	20	telomere maintenance	BP
GO:0051601	1	1	2	9	exocyst localization	BP
GO:0016984	1	1	2	7	ribulose-bisphosphate carboxylase activity	MF
GO:0016310	1	1	32	740	phosphorylation	BP
GO:0006635	1	1	8	115	fatty acid beta-oxidation	BP
GO:0006260	1	1	5	57	DNA replication	BP
GO:0080041	1	1	1	1	ADP-ribose pyrophosphohydrolase activity	MF
GO:0005773	1	1	14	252	vacuole	CC
GO:0010496	1	1	1	1	intercellular transport	BP
GO:0090057	1	1	1	1	root radial pattern formation	BP
GO:0015266	1	1	3	20
GO:0055122	1	1	1	1	response to very low light intensity stimulus	BP
GO:0048359	1	1	1	1	mucilage metabolic process involved in seed coat development	BP
GO:0080001	1	1	1	1	mucilage extrusion from seed coat	BP
GO:0022900	1	1	3	20	electron transport chain	BP
GO:0043531	1	1	9	167	ADP binding	MF
GO:0005452	1	1	2	10	inorganic anion exchanger activity	MF
GO:0042127	1	1	2	9	regulation of cell population proliferation	BP
GO:0004028	1	1	2	9	3-chloroallyl aldehyde dehydrogenase activity	MF
GO:0020037	1	1	16	301	heme binding	MF
GO:0030430	1	1	1	1	host cell cytoplasm	CC
GO:0046677	1	1	1	1	response to antibiotic	BP
GO:0016780	1	1	1	1	phosphotransferase activity, for other substituted phosphate groups	MF
GO:0016412	1	1	1	1	serine O-acyltransferase activity	MF
GO:0046085	1	1	1	1	adenosine metabolic process	BP
GO:0047800	1	1	1	1	cysteamine dioxygenase activity	MF
GO:0005704	1	1	1	1	polytene chromosome band	CC
GO:0034722	1	1	1	1	gamma-glutamyl-peptidase activity	MF
GO:0046900	1	1	1	1	tetrahydrofolylpolyglutamate metabolic process	BP
GO:0005777	1	1	7	98	peroxisome	CC
GO:0006275	1	1	5	61	regulation of DNA replication	BP
GO:0008675	1	1	1	1	2-dehydro-3-deoxy-phosphogluconate aldolase activity	MF
GO:0007252	1	1	1	1	I-kappaB phosphorylation	BP
GO:0008384	1	1	1	1	IkappaB kinase activity	MF
GO:0043039	1	1	1	1	tRNA aminoacylation	BP
GO:0004689	1	1	1	1	phosphorylase kinase activity	MF
GO:0015299	1	1	2	12	solute:proton antiporter activity	MF
GO:0004848	1	1	1	1	ureidoglycolate hydrolase activity	MF
GO:0004128	1	1	2	9	cytochrome-b5 reductase activity, acting on NAD(P)H	MF
GO:0031436	1	1	1	1	BRCA1-BARD1 complex	CC
GO:0045717	1	1	1	1	negative regulation of fatty acid biosynthetic process	BP
GO:0090266	1	1	1	1	regulation of mitotic cell cycle spindle assembly checkpoint	BP
GO:0003678	1	1	3	25	DNA helicase activity	MF
GO:0032508	1	1	4	41	DNA duplex unwinding	BP
GO:0031408	1	1	4	43	oxylipin biosynthetic process	BP
GO:0045132	1	1	4	44	meiotic chromosome segregation	BP
GO:0046856	1	1	2	11	phosphatidylinositol dephosphorylation	BP
GO:0006465	1	1	3	23	signal peptide processing	BP
GO:0042803	1	1	6	84	protein homodimerization activity	MF
GO:0016688	1	1	2	10	L-ascorbate peroxidase activity	MF
GO:0044444	1	1	5	62
GO:0016023	1	1	4	40
GO:0019253	1	1	2	10	reductive pentose-phosphate cycle	BP
GO:0005783	1	1	14	274	endoplasmic reticulum	CC
GO:0008283	1	1	6	83	cell population proliferation	BP
GO:0006486	1	1	6	91	protein glycosylation	BP
GO:0006301	1	1	4	41	postreplication repair	BP
GO:0004030	1	1	2	11	aldehyde dehydrogenase [NAD(P)+] activity	MF
GO:0009407	1	1	7	102	toxin catabolic process	BP
GO:0006491	1	1	2	12	N-glycan processing	BP
GO:0004526	1	1	3	26	ribonuclease P activity	MF
GO:0030158	1	1	2	11	protein xylosyltransferase activity	MF
GO:0016049	1	1	5	67	cell growth	BP
GO:0016887	1	1	7	117	ATPase activity	MF
GO:0009411	1	1	2	12	response to UV	BP
GO:0031305	1	1	2	11	integral component of mitochondrial inner membrane	CC
GO:0000056	1	1	1	2	ribosomal small subunit export from nucleus	BP
GO:0006323	1	1	1	2	DNA packaging	BP
GO:0016002	1	1	1	2	sulfite reductase activity	MF
GO:0019424	1	1	1	2	sulfide oxidation, using siroheme sulfite reductase	BP
GO:0050311	1	1	1	2	sulfite reductase (ferredoxin) activity	MF
GO:0033910	1	1	1	2	glucan 1,4-alpha-maltotetraohydrolase activity	MF
GO:0015688	1	1	1	2
GO:0051980	1	1	1	2	iron-nicotianamine transmembrane transporter activity	MF
GO:0004620	1	1	2	13	phospholipase activity	MF
GO:0003777	1	1	4	56	microtubule motor activity	MF
GO:0051567	1	1	5	73	histone H3-K9 methylation	BP
GO:0046688	1	1	1	2	response to copper ion	BP
GO:0098869	1	1	7	110	cellular oxidant detoxification	BP
GO:0016124	1	1	1	2	xanthophyll catabolic process	BP
GO:0008886	1	1	1	2	glyceraldehyde-3-phosphate dehydrogenase (NADP+) (non-phosphorylating) activity	MF
GO:0008017	1	1	5	79	microtubule binding	MF
GO:0000448	1	1	1	2	cleavage in ITS2 between 5.8S rRNA and LSU-rRNA of tricistronic rRNA transcript (SSU-rRNA, 5.8S rRNA, LSU-rRNA)	BP
GO:0030247	1	1	2	13	polysaccharide binding	MF
GO:0048213	1	1	1	2	Golgi vesicle prefusion complex stabilization	BP
GO:0004462	1	1	2	12	lactoylglutathione lyase activity	MF
GO:0006468	1	1	34	878	protein phosphorylation	BP
GO:0004325	1	1	1	2	ferrochelatase activity	MF
GO:0004572	1	1	1	2	mannosyl-oligosaccharide 1,3-1,6-alpha-mannosidase activity	MF
GO:0001736	1	1	1	3	establishment of planar polarity	BP
GO:0010274	1	1	1	3	hydrotropism	BP
GO:0010292	1	1	1	3	GTP:GDP antiporter activity	MF
GO:1903790	1	1	1	3	guanine nucleotide transmembrane transport	BP
GO:0006148	1	1	1	2	inosine catabolic process	BP
GO:0006081	1	1	2	13	cellular aldehyde metabolic process	BP
GO:0034976	1	1	6	90	response to endoplasmic reticulum stress	BP
GO:0004046	1	1	1	2	aminoacylase activity	MF
GO:0015485	1	1	1	2	cholesterol binding	MF
GO:0032933	1	1	1	2	SREBP signaling pathway	BP
GO:0009830	1	1	1	2	cell wall modification involved in abscission	BP
GO:0017113	1	1	1	2	dihydropyrimidine dehydrogenase (NADP+) activity	MF
GO:0004588	1	1	1	2	orotate phosphoribosyltransferase activity	MF
GO:0004590	1	1	1	2	orotidine-5'-phosphate decarboxylase activity	MF
GO:0016647	1	1	1	2	oxidoreductase activity, acting on the CH-NH group of donors, oxygen as acceptor	MF
GO:0006812	1	1	2	13	cation transport	BP
GO:0004660	1	1	1	2	protein farnesyltransferase activity	MF
GO:0005965	1	1	1	2	protein farnesyltransferase complex	CC
GO:0018343	1	1	1	2	protein farnesylation	BP
GO:0035066	1	1	1	2	positive regulation of histone acetylation	BP
GO:0006984	1	1	2	13	ER-nucleus signaling pathway	BP
GO:0004662	1	1	1	2	CAAX-protein geranylgeranyltransferase activity	MF
GO:0005953	1	1	1	2	CAAX-protein geranylgeranyltransferase complex	CC
GO:0035067	1	1	1	2	negative regulation of histone acetylation	BP
GO:0004803	1	1	1	2	transposase activity	MF
GO:0006313	1	1	1	2	transposition, DNA-mediated	BP
GO:1900871	1	1	1	2	chloroplast mRNA modification	BP
GO:0031167	1	1	2	13	rRNA methylation	BP
GO:0000070	1	1	1	2	mitotic sister chromatid segregation	BP
GO:0016407	1	1	1	2	acetyltransferase activity	MF
GO:0034089	1	1	1	2	establishment of meiotic sister chromatid cohesion	BP
GO:0060772	1	1	1	2	leaf phyllotactic patterning	BP
GO:0070524	1	1	1	2	11-beta-hydroxysteroid dehydrogenase (NADP+) activity	MF
GO:0004452	1	1	1	2	isopentenyl-diphosphate delta-isomerase activity	MF
GO:0045017	1	1	1	2	glycerolipid biosynthetic process	BP
GO:1900424	1	1	1	2	regulation of defense response to bacterium	BP
GO:0045892	1	1	4	48	negative regulation of transcription, DNA-templated	BP
GO:0008909	1	1	1	2	isochorismate synthase activity	MF
GO:0071158	1	1	1	2	positive regulation of cell cycle arrest	BP
GO:0050515	1	1	1	2	4-(cytidine 5'-diphospho)-2-C-methyl-D-erythritol kinase activity	MF
GO:0070531	1	1	1	2	BRCA1-A complex	CC
GO:0050521	1	1	1	2	alpha-glucan, water dikinase activity	MF
GO:0009150	1	1	1	2	purine ribonucleotide metabolic process	BP
GO:0008026	1	1	2	15
GO:0016779	1	1	5	74	nucleotidyltransferase activity	MF
GO:0008171	1	1	3	30	O-methyltransferase activity	MF
GO:0005488	1	1	12	254	binding	MF
GO:0033177	1	1	1	3	proton-transporting two-sector ATPase complex, proton-transporting domain	CC
GO:0006270	1	1	3	35	DNA replication initiation	BP
GO:0032300	1	1	1	3	mismatch repair complex	CC
GO:0005576	1	1	12	234	extracellular region	CC
GO:0000403	1	1	1	3	Y-form DNA binding	MF
GO:0000406	1	1	1	3	double-strand/single-strand DNA junction binding	MF
GO:0006290	1	1	1	3	pyrimidine dimer repair	BP
GO:0006311	1	1	1	3	meiotic gene conversion	BP
GO:0032302	1	1	1	3	MutSbeta complex	CC
GO:0045128	1	1	1	3	negative regulation of reciprocal meiotic recombination	BP
GO:0030117	1	1	2	16	membrane coat	CC
GO:0010109	1	1	1	3	regulation of photosynthesis	BP
GO:0008519	1	1	1	3	ammonium transmembrane transporter activity	MF
GO:0005975	1	1	13	275	carbohydrate metabolic process	BP
GO:0016114	1	1	3	32	terpenoid biosynthetic process	BP
GO:0046027	1	1	1	3	phospholipid:diacylglycerol acyltransferase activity	MF
GO:0006207	1	1	2	15	'de novo' pyrimidine nucleobase biosynthetic process	BP
GO:0008081	1	1	2	16	phosphoric diester hydrolase activity	MF
GO:0000160	1	1	3	37	phosphorelay signal transduction system	BP
GO:0003824	1	1	14	302	catalytic activity	MF
GO:0009942	1	1	1	4	longitudinal axis specification	BP
GO:0051302	1	1	2	17	regulation of cell division	BP
GO:0048193	1	1	6	101	Golgi vesicle transport	BP
GO:0003677	1	1	49	1287	DNA binding	MF
GO:0046686	1	1	7	121	response to cadmium ion	BP
GO:0004362	1	1	1	3	glutathione-disulfide reductase activity	MF
GO:0032456	1	1	1	3	endocytic recycling	BP
GO:0004827	1	1	1	3	proline-tRNA ligase activity	MF
GO:0006433	1	1	1	3	prolyl-tRNA aminoacylation	BP
GO:0016121	1	1	1	3	carotene catabolic process	BP
GO:0016747	1	1	5	74	transferase activity, transferring acyl groups other than amino-acyl groups	MF
GO:0009870	1	1	1	4	defense response signaling pathway, resistance gene-dependent	BP
GO:0043140	1	1	1	3
GO:0016925	1	1	2	15	protein sumoylation	BP
GO:0010942	1	1	1	3	positive regulation of cell death	BP
GO:0031349	1	1	1	3	positive regulation of defense response	BP
GO:0060862	1	1	1	3	negative regulation of floral organ abscission	BP
GO:0004252	1	1	6	102	serine-type endopeptidase activity	MF
GO:0043601	1	1	1	3	nuclear replisome	CC
GO:0070301	1	1	1	3	cellular response to hydrogen peroxide	BP
GO:1901601	1	1	1	3	strigolactone biosynthetic process	BP
GO:0015711	1	1	1	4	organic anion transport	BP
GO:0019172	1	1	1	3	glyoxalase III activity	MF
GO:0019249	1	1	1	3	lactate biosynthetic process	BP
GO:0005871	1	1	4	67	kinesin complex	CC
GO:0016558	1	1	5	80	protein import into peroxisome matrix	BP
GO:0003846	1	1	1	3	2-acylglycerol O-acyltransferase activity	MF
GO:0034645	1	1	2	18	cellular macromolecule biosynthetic process	BP
GO:0007029	1	1	1	3	endoplasmic reticulum organization	BP
GO:0006306	1	1	5	84	DNA methylation	BP
GO:0004416	1	1	1	3	hydroxyacylglutathione hydrolase activity	MF
GO:0045551	1	1	1	3	cinnamyl-alcohol dehydrogenase activity	MF
GO:0052747	1	1	1	3	sinapyl alcohol dehydrogenase activity	MF
GO:0004311	1	1	1	3	farnesyltranstransferase activity	MF
GO:0010226	1	1	1	3	response to lithium ion	BP
GO:0030123	1	1	1	3	AP-3 adaptor complex	CC
GO:0005199	1	1	2	18	structural constituent of cell wall	MF
GO:0005980	1	1	1	4	glycogen catabolic process	BP
GO:0008184	1	1	1	4	glycogen phosphorylase activity	MF
GO:0016872	1	1	1	3	intramolecular lyase activity	MF
GO:0004061	1	1	1	3	arylformamidase activity	MF
GO:0019441	1	1	1	3	tryptophan catabolic process to kynurenine	BP
GO:0016836	1	1	2	16	hydro-lyase activity	MF
GO:0051179	1	1	1	4	localization	BP
GO:0006888	1	1	6	107	endoplasmic reticulum to Golgi vesicle-mediated transport	BP
GO:0000991	1	1	1	3
GO:0005674	1	1	1	3	transcription factor TFIIF complex	CC
GO:0060261	1	1	1	3	positive regulation of transcription initiation from RNA polymerase II promoter	BP
GO:0010369	1	1	1	3	chromocenter	CC
GO:0015415	1	1	1	4	ATPase-coupled phosphate ion transmembrane transporter activity	MF
GO:0032137	1	1	1	4	guanine/thymine mispair binding	MF
GO:0032138	1	1	1	4	single base insertion or deletion binding	MF
GO:0032301	1	1	1	4	MutSalpha complex	CC
GO:0031462	1	1	1	3	Cul2-RING ubiquitin ligase complex	CC
GO:0031467	1	1	1	3	Cul7-RING ubiquitin ligase complex	CC
GO:0043224	1	1	1	3	nuclear SCF ubiquitin ligase complex	CC
GO:0033044	1	1	3	42	regulation of chromosome organization	BP
GO:0097249	1	1	1	3
GO:0047063	1	1	1	3	L-ascorbate-cytochrome-b5 reductase activity	MF
GO:0042023	1	1	4	58	DNA endoreduplication	BP
GO:0006950	1	1	8	151	response to stress	BP
GO:0010273	1	1	1	4	detoxification of copper ion	BP
GO:0000404	1	1	1	4	heteroduplex DNA loop binding	MF
GO:0019252	1	1	6	106	starch biosynthetic process	BP
GO:0006417	1	1	2	18	regulation of translation	BP
GO:0007018	1	1	4	70	microtubule-based movement	BP
GO:0004813	1	1	1	4	alanine-tRNA ligase activity	MF
GO:0006419	1	1	1	4	alanyl-tRNA aminoacylation	BP
GO:0006811	1	1	3	39	ion transport	BP
GO:0004556	1	1	1	4	alpha-amylase activity	MF
GO:0004473	1	1	1	4	malate dehydrogenase (decarboxylating) (NADP+) activity	MF
GO:0016444	1	1	2	19	somatic cell DNA recombination	BP
GO:0003983	1	1	1	4	UTP:glucose-1-phosphate uridylyltransferase activity	MF
GO:0006011	1	1	1	4	UDP-glucose metabolic process	BP
GO:0016791	1	1	3	37	phosphatase activity	MF
GO:0006611	1	1	1	5	protein export from nucleus	BP
GO:0009558	1	1	1	4	embryo sac cellularization	BP
GO:0046524	1	1	1	5	sucrose-phosphate synthase activity	MF
GO:0031965	1	1	2	22	nuclear membrane	CC
GO:0005524	1	1	76	2313	ATP binding	MF
GO:0002183	1	1	1	4	cytoplasmic translational initiation	BP
GO:0009414	1	1	6	106	response to water deprivation	BP
GO:0004152	1	1	1	4	dihydroorotate dehydrogenase activity	MF
GO:0044205	1	1	1	4	'de novo' UMP biosynthetic process	BP
GO:0042732	1	1	2	20	D-xylose metabolic process	BP
GO:0052636	1	1	1	4	arabinosyltransferase activity	MF
GO:0047724	1	1	1	4	inosine nucleosidase activity	MF
GO:0043231	1	1	10	213	intracellular membrane-bounded organelle	CC
GO:0051289	1	1	1	4	protein homotetramerization	BP
GO:0004521	1	1	1	4	endoribonuclease activity	MF
GO:0050529	1	1	1	4	polyneuridine-aldehyde esterase activity	MF
GO:0055085	1	1	16	400	transmembrane transport	BP
GO:0034457	1	1	1	4	Mpp10 complex	CC
GO:0008375	1	1	3	39	acetylglucosaminyltransferase activity	MF
GO:0006873	1	1	1	4	cellular ion homeostasis	BP
GO:0015696	1	1	2	21	ammonium transport	BP
GO:0050737	1	1	1	4	O-hydroxycinnamoyltransferase activity	MF
GO:0043570	1	1	1	5	maintenance of DNA repeat elements	BP
GO:0035435	1	1	1	5	phosphate ion transmembrane transport	BP
GO:0046474	1	1	1	4	glycerophospholipid biosynthetic process	BP
GO:0090305	1	1	5	86	nucleic acid phosphodiester bond hydrolysis	BP
GO:0000179	1	1	1	4	rRNA (adenine-N6,N6-)-dimethyltransferase activity	MF
GO:0032509	1	1	1	5	endosome transport via multivesicular body sorting pathway	BP
GO:0000301	1	1	1	5	retrograde transport, vesicle recycling within Golgi	BP
GO:0004008	1	1	1	5
GO:0060003	1	1	1	5	copper ion export	BP
GO:0030246	1	1	7	146	carbohydrate binding	MF
GO:0004175	1	1	2	21	endopeptidase activity	MF
GO:0015074	1	1	3	42	DNA integration	BP
GO:0004134	1	1	1	5	4-alpha-glucanotransferase activity	MF
GO:0047627	1	1	1	4	adenylylsulfatase activity	MF
GO:0015412	1	1	1	5	ATPase-coupled molybdate transmembrane transporter activity	MF
GO:0031640	1	1	2	18	killing of cells of other organism	BP
GO:0000055	1	1	1	5	ribosomal large subunit export from nucleus	BP
GO:0008360	1	1	1	5	regulation of cell shape	BP
GO:0055075	1	1	1	5	potassium ion homeostasis	BP
GO:0015020	1	1	1	5	glucuronosyltransferase activity	MF
GO:0016036	1	1	3	46	cellular response to phosphate starvation	BP
GO:0016070	1	1	2	22	RNA metabolic process	BP
GO:0000502	1	1	3	41	proteasome complex	CC
GO:0005546	1	1	1	6	phosphatidylinositol-4,5-bisphosphate binding	MF
GO:0052692	1	1	1	5	raffinose alpha-galactosidase activity	MF
GO:0016773	1	1	2	25	phosphotransferase activity, alcohol group as acceptor	MF
GO:0001758	1	1	1	5	retinal dehydrogenase activity	MF
GO:0048471	1	1	1	5	perinuclear region of cytoplasm	CC
GO:0005516	1	1	6	122	calmodulin binding	MF
GO:0005342	1	1	1	5	organic acid transmembrane transporter activity	MF
GO:0052325	1	1	1	5	cell wall pectin biosynthetic process	BP
GO:0030643	1	1	1	5	cellular phosphate ion homeostasis	BP
GO:0046475	1	1	1	5	glycerophospholipid catabolic process	BP
GO:0019745	1	1	2	22	pentacyclic triterpenoid biosynthetic process	BP
GO:0009954	1	1	1	5	proximal/distal pattern formation	BP
GO:0031048	1	1	3	45	heterochromatin assembly by small RNA	BP
GO:0030245	1	1	2	23	cellulose catabolic process	BP
GO:0051741	1	1	1	5	2-methyl-6-phytyl-1,4-benzoquinone methyltransferase activity	MF
GO:0043171	1	1	1	6	peptide catabolic process	BP
GO:0006970	1	1	2	23	response to osmotic stress	BP
GO:0009081	1	1	1	5	branched-chain amino acid metabolic process	BP
GO:0052654	1	1	1	5	L-leucine transaminase activity	MF
GO:0052655	1	1	1	5	L-valine transaminase activity	MF
GO:0052656	1	1	1	5	L-isoleucine transaminase activity	MF
GO:0004830	1	1	1	5	tryptophan-tRNA ligase activity	MF
GO:0006436	1	1	1	5	tryptophanyl-tRNA aminoacylation	BP
GO:0047213	1	1	1	5	anthocyanidin 3-O-glucosyltransferase activity	MF
GO:0034450	1	1	1	7	ubiquitin-ubiquitin ligase activity	MF
GO:0005977	1	1	1	6	glycogen metabolic process	BP
GO:0034515	1	1	1	6	proteasome storage granule	CC
GO:0046740	1	1	1	7	transport of virus in host, cell to cell	BP
GO:0001101	1	1	2	23	response to acid chemical	BP
GO:0010090	1	1	4	80	trichome morphogenesis	BP
GO:0008477	1	1	1	6	purine nucleosidase activity	MF
GO:0042372	1	1	1	5	phylloquinone biosynthetic process	BP
GO:0004072	1	1	1	6	aspartate kinase activity	MF
GO:0016929	1	1	1	6	SUMO-specific protease activity	MF
GO:0015385	1	1	1	6	sodium:proton antiporter activity	MF
GO:0005986	1	1	1	6	sucrose biosynthetic process	BP
GO:0010106	1	1	2	23	cellular response to iron ion starvation	BP
GO:0008139	1	1	2	27	nuclear localization sequence binding	MF
GO:0051731	1	1	1	6	polynucleotide 5'-hydroxyl-kinase activity	MF
GO:0008948	1	1	1	6	oxaloacetate decarboxylase activity	MF
GO:0019538	1	1	2	27	protein metabolic process	BP
GO:0006857	1	1	3	47	oligopeptide transport	BP
GO:0042644	1	1	1	6	chloroplast nucleoid	CC
GO:0006979	1	1	6	117	response to oxidative stress	BP
GO:0072488	1	1	1	6	ammonium transmembrane transport	BP
GO:0008242	1	1	1	6	omega peptidase activity	MF
GO:0002943	1	1	1	6	tRNA dihydrouridine synthesis	BP
GO:0017150	1	1	1	6	tRNA dihydrouridine synthase activity	MF
GO:0015860	1	1	1	7	purine nucleoside transmembrane transport	BP
GO:0009790	1	1	3	46	embryo development	BP
GO:0019899	1	1	1	6	enzyme binding	MF
GO:0006890	1	1	2	26	retrograde vesicle-mediated transport, Golgi to endoplasmic reticulum	BP
GO:0006259	1	1	3	52	DNA metabolic process	BP
GO:0050660	1	1	5	100	flavin adenine dinucleotide binding	MF
GO:0048235	1	1	1	6	pollen sperm cell differentiation	BP
GO:0080043	1	1	5	92	quercetin 3-O-glucosyltransferase activity	MF
GO:0080044	1	1	5	92	quercetin 7-O-glucosyltransferase activity	MF
GO:0015923	1	1	1	6	mannosidase activity	MF
GO:0030150	1	1	2	23	protein import into mitochondrial matrix	BP
GO:0004619	1	1	1	6	phosphoglycerate mutase activity	MF
GO:0009813	1	1	6	118	flavonoid biosynthetic process	BP
GO:0006212	1	1	1	6	uracil catabolic process	BP
GO:0010223	1	1	1	7	secondary shoot formation	BP
GO:0047938	1	1	1	6	glucose-6-phosphate 1-epimerase activity	MF
GO:0030243	1	1	2	27	cellulose metabolic process	BP
GO:0032968	1	1	1	6	positive regulation of transcription elongation from RNA polymerase II promoter	BP
GO:0006360	1	1	2	25	transcription by RNA polymerase I	BP
GO:0016818	1	1	1	7	hydrolase activity, acting on acid anhydrides, in phosphorus-containing anhydrides	MF
GO:0009815	1	1	1	6	1-aminocyclopropane-1-carboxylate oxidase activity	MF
GO:0008531	1	1	1	6	riboflavin kinase activity	MF
GO:0019637	1	1	1	7	organophosphate metabolic process	BP
GO:0019511	1	1	1	6	peptidyl-proline hydroxylation	BP
GO:0003997	1	1	1	7	acyl-CoA oxidase activity	MF
GO:0005094	1	1	1	6	Rho GDP-dissociation inhibitor activity	MF
GO:0005545	1	1	1	7	1-phosphatidylinositol binding	MF
GO:0048268	1	1	1	7	clathrin coat assembly	BP
GO:0016987	1	1	1	7	sigma factor activity	MF
GO:0010016	1	1	1	7	shoot system morphogenesis	BP
GO:0015095	1	1	2	26	magnesium ion transmembrane transporter activity	MF
GO:1903830	1	1	2	26	magnesium ion transmembrane transport	BP
GO:0019788	1	1	1	6	NEDD8 transferase activity	MF
GO:0010072	1	1	2	31	primary shoot apical meristem specification	BP
GO:0046910	1	1	2	26	pectinesterase inhibitor activity	MF
GO:0042538	1	1	3	48	hyperosmotic salinity response	BP
GO:0004673	1	1	1	7	protein histidine kinase activity	MF
GO:0004497	1	1	7	146	monooxygenase activity	MF
GO:0034975	1	1	1	7	protein folding in endoplasmic reticulum	BP
GO:0072546	1	1	1	7	ER membrane protein complex	CC
GO:0046148	1	1	1	7	pigment biosynthetic process	BP
GO:0004826	1	1	1	7	phenylalanine-tRNA ligase activity	MF
GO:0006432	1	1	1	7	phenylalanyl-tRNA aminoacylation	BP
GO:0071012	1	1	1	7	catalytic step 1 spliceosome	CC
GO:0004777	1	1	1	7	succinate-semialdehyde dehydrogenase (NAD+) activity	MF
GO:0009013	1	1	1	7	succinate-semialdehyde dehydrogenase [NAD(P)+] activity	MF
GO:0005471	1	1	1	7	ATP:ADP antiporter activity	MF
GO:0048765	1	1	3	59	root hair cell differentiation	BP
GO:0032012	1	1	1	11	regulation of ARF protein signal transduction	BP
GO:0032787	1	1	1	7	monocarboxylic acid metabolic process	BP
GO:0015693	1	1	2	27	magnesium ion transport	BP
GO:0009506	1	1	20	544	plasmodesma	CC
GO:0047196	1	1	1	7	long-chain-alcohol O-fatty-acyltransferase activity	MF
GO:0015288	1	1	1	7	porin activity	MF
GO:0046930	1	1	1	7	pore complex	CC
GO:0004527	1	1	2	26	exonuclease activity	MF
GO:0010189	1	1	1	7	vitamin E biosynthetic process	BP
GO:0004499	1	1	1	7	N,N-dimethylaniline monooxygenase activity	MF
GO:0031625	1	1	4	74	ubiquitin protein ligase binding	MF
GO:0004096	1	1	1	8	catalase activity	MF
GO:0006556	1	1	1	7	S-adenosylmethionine biosynthetic process	BP
GO:0016831	1	1	1	7	carboxy-lyase activity	MF
GO:0018344	1	1	1	7	protein geranylgeranylation	BP
GO:0006152	1	1	1	8	purine nucleoside catabolic process	BP
GO:0009505	1	1	6	130	plant-type cell wall	CC
GO:0022857	1	1	3	50	transmembrane transporter activity	MF
GO:0017111	1	1	1	10	nucleoside-triphosphatase activity	MF
GO:0016004	1	1	1	7	phospholipase activator activity	MF
GO:0001054	1	1	2	27	RNA polymerase I activity	MF
GO:0005736	1	1	2	27	RNA polymerase I complex	CC
GO:0004656	1	1	1	7	procollagen-proline 4-dioxygenase activity	MF
GO:0048209	1	1	1	8	regulation of vesicle targeting, to, from or within Golgi	BP
GO:0005096	1	1	2	30	GTPase activator activity	MF
GO:0009664	1	1	5	103	plant-type cell wall organization	BP
GO:0009956	1	1	1	8	radial pattern formation	BP
GO:0030136	1	1	1	8	clathrin-coated vesicle	CC
GO:0004300	1	1	1	7	enoyl-CoA hydratase activity	MF
GO:0050278	1	1	1	7	sedoheptulose-bisphosphatase activity	MF
GO:0005680	1	1	1	8	anaphase-promoting complex	CC
GO:0005086	1	1	1	12	ARF guanyl-nucleotide exchange factor activity	MF
GO:0046872	1	1	51	1479	metal ion binding	MF
GO:0000786	1	1	5	91	nucleosome	CC
GO:0000326	1	1	1	7	protein storage vacuole	CC
GO:0009228	1	1	1	8	thiamine biosynthetic process	BP
GO:0008889	1	1	1	8	glycerophosphodiester phosphodiesterase activity	MF
GO:0008420	1	1	1	9	RNA polymerase II CTD heptapeptide repeat phosphatase activity	MF
GO:0016591	1	1	1	9	RNA polymerase II, holoenzyme	CC
GO:0070940	1	1	1	9	dephosphorylation of RNA polymerase II C-terminal domain	BP
GO:0033617	1	1	1	7	mitochondrial cytochrome c oxidase assembly	BP
GO:0033179	1	1	1	8	proton-transporting V-type ATPase, V0 domain	CC
GO:0009553	1	1	2	31	embryo sac development	BP
GO:0010498	1	1	3	57	proteasomal protein catabolic process	BP
GO:0004623	1	1	1	8	phospholipase A2 activity	MF
GO:0015250	1	1	3	49	water channel activity	MF
GO:0016157	1	1	1	10	sucrose synthase activity	MF
GO:0009061	1	1	1	8	anaerobic respiration	BP
GO:0018171	1	1	1	8	peptidyl-cysteine oxidation	BP
GO:0070483	1	1	1	8	detection of hypoxia	BP
GO:1903825	1	1	1	8	organic acid transmembrane transport	BP
GO:0015630	1	1	1	10	microtubule cytoskeleton	CC
GO:0044430	1	1	1	10
GO:0009800	1	1	1	9	cinnamic acid biosynthetic process	BP
GO:0045548	1	1	1	9	phenylalanine ammonia-lyase activity	MF
GO:0080147	1	1	1	8	root hair cell development	BP
GO:0009699	1	1	1	8	phenylpropanoid biosynthetic process	BP
GO:0006629	1	1	5	104	lipid metabolic process	BP
GO:0042176	1	1	1	9	regulation of protein catabolic process	BP
GO:0008536	1	1	2	35	Ran GTPase binding	MF
GO:0002213	1	1	1	8	defense response to insect	BP
GO:0016866	1	1	1	9	intramolecular transferase activity	MF
GO:0016627	1	1	1	8	oxidoreductase activity, acting on the CH-CH group of donors	MF
GO:0005886	1	1	46	1375	plasma membrane	CC
GO:0016602	1	1	1	8	CCAAT-binding factor complex	CC
GO:0042631	1	1	2	30	cellular response to water deprivation	BP
GO:0009963	1	1	2	29	positive regulation of flavonoid biosynthetic process	BP
GO:0012505	1	1	3	54	endomembrane system	CC
GO:0010204	1	1	1	8
GO:0044271	1	1	1	8	cellular nitrogen compound biosynthetic process	BP
GO:0004565	1	1	2	33	beta-galactosidase activity	MF
GO:0004478	1	1	1	8	methionine adenosyltransferase activity	MF
GO:0006826	1	1	2	29	iron ion transport	BP
GO:0045595	1	1	2	36	regulation of cell differentiation	BP
GO:0004814	1	1	1	9	arginine-tRNA ligase activity	MF
GO:0006420	1	1	1	9	arginyl-tRNA aminoacylation	BP
GO:0010951	1	1	2	26	negative regulation of endopeptidase activity	BP
GO:0048509	1	1	1	10	regulation of meristem development	BP
GO:0051539	1	1	3	56	4 iron, 4 sulfur cluster binding	MF
GO:0004697	1	1	1	9	protein kinase C activity	MF
GO:0043547	1	1	3	63	positive regulation of GTPase activity	BP
GO:0019789	1	1	1	9	SUMO transferase activity	MF
GO:0042626	1	1	4	106	ATPase-coupled transmembrane transporter activity	MF
GO:0043407	1	1	1	9	negative regulation of MAP kinase activity	BP
GO:0033365	1	1	1	8	protein localization to organelle	BP
GO:0000974	1	1	1	9	Prp19 complex	CC
GO:0016758	1	1	2	29	transferase activity, transferring hexosyl groups	MF
GO:0015369	1	1	1	9	calcium:proton antiporter activity	MF
GO:0042555	1	1	1	10	MCM complex	CC
GO:0015866	1	1	1	9	ADP transport	BP
GO:0004622	1	1	1	9	lysophospholipase activity	MF
GO:0051645	1	1	1	10	Golgi localization	BP
GO:0051646	1	1	1	10	mitochondrion localization	BP
GO:0060151	1	1	1	10	peroxisome localization	BP
GO:0004674	1	1	24	703	protein serine/threonine kinase activity	MF
GO:0070588	1	1	2	35	calcium ion transmembrane transport	BP
GO:0006559	1	1	1	10	L-phenylalanine catabolic process	BP
GO:0006885	1	1	1	10	regulation of pH	BP
GO:0009743	1	1	1	10	response to carbohydrate	BP
GO:0009501	1	1	1	10	amyloplast	CC
GO:0052696	1	1	5	106	flavonoid glucuronidation	BP
GO:0048040	1	1	1	9	UDP-glucuronate decarboxylase activity	MF
GO:0046873	1	1	1	9	metal ion transmembrane transporter activity	MF
GO:0006886	1	1	9	225	intracellular protein transport	BP
GO:0004866	1	1	1	8	endopeptidase inhibitor activity	MF
GO:0090502	1	1	3	56	RNA phosphodiester bond hydrolysis, endonucleolytic	BP
GO:0031359	1	1	1	9	integral component of chloroplast outer membrane	CC
GO:0042546	1	1	3	55	cell wall biogenesis	BP
GO:0004471	1	1	1	10	malate dehydrogenase (decarboxylating) (NAD+) activity	MF
GO:0000148	1	1	1	16	1,3-beta-D-glucan synthase complex	CC
GO:0003843	1	1	1	16	1,3-beta-D-glucan synthase activity	MF
GO:0006075	1	1	1	16	(1->3)-beta-D-glucan biosynthetic process	BP
GO:0030276	1	1	1	10	clathrin binding	MF
GO:0006517	1	1	1	11	protein deglycosylation	BP
GO:0000910	1	1	1	10	cytokinesis	BP
GO:0035251	1	1	2	31	UDP-glucosyltransferase activity	MF
GO:0019288	1	1	7	164	isopentenyl diphosphate biosynthetic process, methylerythritol 4-phosphate pathway	BP
GO:0045431	1	1	1	9	flavonol synthase activity	MF
GO:0015292	1	1	1	9	uniporter activity	MF
GO:0030151	1	1	1	10	molybdenum ion binding	MF
GO:0010363	1	1	5	114	regulation of plant-type hypersensitive response	BP
GO:0046470	1	1	1	12	phosphatidylcholine metabolic process	BP
GO:0016568	1	1	2	32
GO:0097602	1	1	1	9	cullin family protein binding	MF
GO:0006346	1	1	3	60	DNA methylation-dependent heterochromatin assembly	BP
GO:0045787	1	1	1	10	positive regulation of cell cycle	BP
GO:0008061	1	1	1	9	chitin binding	MF
GO:0019953	1	1	1	9	sexual reproduction	BP
GO:0003964	1	1	1	10	RNA-directed DNA polymerase activity	MF
GO:0006278	1	1	1	10	RNA-dependent DNA biosynthetic process	BP
GO:0005774	1	1	10	258	vacuolar membrane	CC
GO:0006261	1	1	3	59	DNA-dependent DNA replication	BP
GO:0009934	1	1	1	10	regulation of meristem structural organization	BP
GO:0007165	1	1	9	250	signal transduction	BP
GO:0003995	1	1	1	11	acyl-CoA dehydrogenase activity	MF
GO:0051536	1	1	3	57	iron-sulfur cluster binding	MF
GO:0009615	1	1	1	12	response to virus	BP
GO:0016126	1	1	5	114	sterol biosynthetic process	BP
GO:0031386	1	1	1	9	protein tag	MF
GO:0006833	1	1	5	111	water transport	BP
GO:0009611	1	1	5	112	response to wounding	BP
GO:0004652	1	1	1	11	polynucleotide adenylyltransferase activity	MF
GO:0006633	1	1	4	87	fatty acid biosynthetic process	BP
GO:0036459	1	1	2	38
GO:0009631	1	1	1	10	cold acclimation	BP
GO:0009058	1	1	3	61	biosynthetic process	BP
GO:0004712	1	1	2	35	protein serine/threonine/tyrosine kinase activity	MF
GO:0030234	1	1	1	11	enzyme regulator activity	MF
GO:0031146	1	1	1	11	SCF-dependent proteasomal ubiquitin-dependent protein catabolic process	BP
GO:0006612	1	1	5	117	protein targeting to membrane	BP
GO:0004867	1	1	1	9	serine-type endopeptidase inhibitor activity	MF
GO:0047220	1	1	1	11	galactosylxylosylprotein 3-beta-galactosyltransferase activity	MF
GO:0051260	1	1	1	10	protein homooligomerization	BP
GO:0008327	1	1	1	11	methyl-CpG binding	MF
GO:0019829	1	1	1	12	ATPase-coupled cation transmembrane transporter activity	MF
GO:0005742	1	1	1	10	mitochondrial outer membrane translocase complex	CC
GO:0008173	1	1	1	10	RNA methyltransferase activity	MF
GO:0010417	1	1	1	11	glucuronoxylan biosynthetic process	BP
GO:0000400	1	1	1	11	four-way junction DNA binding	MF
GO:0010227	1	1	1	11	floral organ abscission	BP
GO:0030599	1	1	2	34	pectinesterase activity	MF
GO:0048439	1	1	2	37	flower morphogenesis	BP
GO:0019919	1	1	1	11	peptidyl-arginine methylation, to asymmetrical-dimethyl arginine	BP
GO:0035242	1	1	1	11	protein-arginine omega-N asymmetric methyltransferase activity	MF
GO:0000145	1	1	2	38	exocyst	CC
GO:0043090	1	1	2	37	amino acid import	BP
GO:0052689	1	1	2	34	carboxylic ester hydrolase activity	MF
GO:0016998	1	1	1	10	cell wall macromolecule catabolic process	BP
GO:0008374	1	1	1	11	O-acyltransferase activity	MF
GO:0015994	1	1	1	11	chlorophyll metabolic process	BP
GO:0015867	1	1	1	11	ATP transport	BP
GO:0015112	1	1	1	11	nitrate transmembrane transporter activity	MF
GO:0006606	1	1	4	94	protein import into nucleus	BP
GO:0051026	1	1	1	11	chiasma assembly	BP
GO:0050790	1	1	2	34	regulation of catalytic activity	BP
GO:0006887	1	1	2	36	exocytosis	BP
GO:0005874	1	1	4	98	microtubule	CC
GO:0098656	1	1	2	37	anion transmembrane transport	BP
GO:0001676	1	1	1	12	long-chain fatty acid metabolic process	BP
GO:0051555	1	1	1	11	flavonol biosynthetic process	BP
GO:0030983	1	1	1	13	mismatched DNA binding	MF
GO:0016985	1	1	1	11	mannan endo-1,4-beta-mannosidase activity	MF
GO:0046355	1	1	1	11	mannan catabolic process	BP
GO:0070290	1	1	1	14	N-acylphosphatidylethanolamine-specific phospholipase D activity	MF
GO:0045735	1	1	2	34	nutrient reservoir activity	MF
GO:0048449	1	1	2	42	floral organ formation	BP
GO:0010277	1	1	1	11	chlorophyllide a oxygenase [overall] activity	MF
GO:0004559	1	1	1	13	alpha-mannosidase activity	MF
GO:0006013	1	1	1	13	mannose metabolic process	BP
GO:0009832	1	1	3	68	plant-type cell wall biogenesis	BP
GO:0015689	1	1	1	12	molybdate ion transport	BP
GO:0016884	1	1	1	12	carbon-nitrogen ligase activity, with glutamine as amido-N-donor	MF
GO:0009612	1	1	1	11	response to mechanical stimulus	BP
GO:0016132	1	1	4	91	brassinosteroid biosynthetic process	BP
GO:0017119	1	1	1	13	Golgi transport complex	CC
GO:0009536	1	1	7	172	plastid	CC
GO:0071011	1	1	2	34	precatalytic spliceosome	CC
GO:0016491	1	1	22	616	oxidoreductase activity	MF
GO:0004575	1	1	1	13	sucrose alpha-glucosidase activity	MF
GO:0009816	1	1	1	13	defense response to bacterium, incompatible interaction	BP
GO:0005875	1	1	1	11	microtubule associated complex	CC
GO:0006352	1	1	2	37	DNA-templated transcription, initiation	BP
GO:0005983	1	1	1	13	starch catabolic process	BP
GO:0030529	1	1	3	64
GO:0071702	1	1	1	13	organic substance transport	BP
GO:0003979	1	1	1	12	UDP-glucose 6-dehydrogenase activity	MF
GO:0042138	1	1	2	40	meiotic DNA double-strand break formation	BP
GO:0005739	1	1	21	600	mitochondrion	CC
GO:0005543	1	1	1	13	phospholipid binding	MF
GO:0010087	1	1	1	14	phloem or xylem histogenesis	BP
GO:0010043	1	1	1	13	response to zinc ion	BP
GO:0047372	1	1	1	12	acylglycerol lipase activity	MF
GO:0000226	1	1	3	75	microtubule cytoskeleton organization	BP
GO:0009695	1	1	3	66	jasmonic acid biosynthetic process	BP
GO:1902582	1	1	1	14
GO:0019375	1	1	2	42	galactolipid biosynthetic process	BP
GO:0008469	1	1	1	13	histone-arginine N-methyltransferase activity	MF
GO:0034969	1	1	1	13	histone arginine methylation	BP
GO:0004715	1	1	3	68	non-membrane spanning protein tyrosine kinase activity	MF
GO:0047180	1	1	1	12	salutaridinol 7-O-acetyltransferase activity	MF
GO:0009627	1	1	3	67	systemic acquired resistance	BP
GO:0031461	1	1	1	14	cullin-RING ubiquitin ligase complex	CC
GO:0004630	1	1	1	16	phospholipase D activity	MF
GO:0010206	1	1	1	13	photosystem II repair	BP
GO:0004843	1	1	1	14	thiol-dependent ubiquitin-specific protease activity	MF
GO:0042744	1	1	4	93	hydrogen peroxide catabolic process	BP
GO:0019199	1	1	1	14	transmembrane receptor protein kinase activity	MF
GO:0008610	1	1	1	13	lipid biosynthetic process	BP
GO:0003899	1	1	2	41	DNA-directed 5'-3' RNA polymerase activity	MF
GO:0006624	1	1	1	13	vacuolar protein processing	BP
GO:0080008	1	1	3	69	Cul4-RING E3 ubiquitin ligase complex	CC
GO:0000902	1	1	2	41	cell morphogenesis	BP
GO:0008194	1	1	1	13	UDP-glycosyltransferase activity	MF
GO:0031307	1	1	1	14	integral component of mitochondrial outer membrane	CC
GO:0051788	1	1	5	121	response to misfolded protein	BP
GO:0009860	1	1	2	40	pollen tube growth	BP
GO:0000149	1	1	3	64	SNARE binding	MF
GO:0003978	1	1	1	13	UDP-glucose 4-epimerase activity	MF
GO:0008289	1	1	4	96	lipid binding	MF
GO:0016570	1	1	2	42	histone modification	BP
GO:0009725	1	1	3	72	response to hormone	BP
GO:0006749	1	1	3	63	glutathione metabolic process	BP
GO:0005741	1	1	1	13	mitochondrial outer membrane	CC
GO:0008308	1	1	1	13	voltage-gated anion channel activity	MF
GO:0010540	1	1	1	15	basipetal auxin transport	BP
GO:0010167	1	1	2	39	response to nitrate	BP
GO:0052546	1	1	1	16	cell wall pectin metabolic process	BP
GO:0030127	1	1	1	16	COPII vesicle coat	CC
GO:0045116	1	1	1	13	protein neddylation	BP
GO:0003676	1	1	22	657	nucleic acid binding	MF
GO:0004970	1	1	1	16	ionotropic glutamate receptor activity	MF
GO:0035235	1	1	1	16	ionotropic glutamate receptor signaling pathway	BP
GO:0009626	1	1	1	14	plant-type hypersensitive response	BP
GO:0009658	1	1	4	101	chloroplast organization	BP
GO:0032504	1	1	1	15	multicellular organism reproduction	BP
GO:0046982	1	1	6	141	protein heterodimerization activity	MF
GO:0009718	1	1	1	14	anthocyanin-containing compound biosynthetic process	BP
GO:0007275	1	1	5	128	multicellular organism development	BP
GO:0005732	1	1	1	13	small nucleolar ribonucleoprotein complex	CC
GO:0010105	1	1	1	16	negative regulation of ethylene-activated signaling pathway	BP
GO:0006302	1	1	1	16	double-strand break repair	BP
GO:0016630	1	1	1	14	protochlorophyllide reductase activity	MF
GO:0010440	1	1	1	14	stomatal lineage progression	BP
GO:0006862	1	1	1	16	nucleotide transport	BP
GO:0016926	1	1	2	47	protein desumoylation	BP
GO:0008654	1	1	1	15	phospholipid biosynthetic process	BP
GO:0009416	1	1	2	41	response to light stimulus	BP
GO:0016905	1	1	1	16	myosin heavy chain kinase activity	MF
GO:0006298	1	1	1	17	mismatch repair	BP
GO:0000122	1	1	1	15	negative regulation of transcription by RNA polymerase II	BP
GO:0031507	1	1	1	15	heterochromatin assembly	BP
GO:0009294	1	1	1	16	DNA mediated transformation	BP
GO:0003674	1	1	16	462	molecular_function	MF
GO:0030126	1	1	1	18	COPI vesicle coat	CC
GO:0004568	1	1	1	14	chitinase activity	MF
GO:0006032	1	1	1	14	chitin catabolic process	BP
GO:0005829	1	1	37	1141	cytosol	CC
GO:0009744	1	1	3	73	response to sucrose	BP
GO:0044699	1	1	6	162
GO:0003774	1	1	1	20	motor activity	MF
GO:0080129	1	1	4	97	proteasome core complex assembly	BP
GO:0044707	1	1	1	17
GO:0006334	1	1	3	64	nucleosome assembly	BP
GO:0052886	1	1	1	15	9,9'-dicis-carotene:quinone oxidoreductase activity	MF
GO:0052887	1	1	1	15	7,9,9'-tricis-neurosporene:quinone oxidoreductase activity	MF
GO:0052889	1	1	1	15	9,9'-di-cis-zeta-carotene desaturation to 7,9,7',9'-tetra-cis-lycopene	BP
GO:0090447	1	1	1	15	glycerol-3-phosphate 2-O-acyltransferase activity	MF
GO:0009814	1	1	1	15	defense response, incompatible interaction	BP
GO:0015171	1	1	3	72	amino acid transmembrane transporter activity	MF
GO:0019243	1	1	3	71	methylglyoxal catabolic process to D-lactate via S-lactoyl-glutathione	BP
GO:0070330	1	1	1	15	aromatase activity	MF
GO:0043161	1	1	5	130	proteasome-mediated ubiquitin-dependent protein catabolic process	BP
GO:0051510	1	1	2	44	regulation of unidimensional cell growth	BP
GO:0008565	1	1	3	78
GO:0033036	1	1	1	19	macromolecule localization	BP
GO:0071805	1	1	2	49	potassium ion transmembrane transport	BP
GO:0030048	1	1	1	17	actin filament-based movement	BP
GO:0044036	1	1	1	17	cell wall macromolecule metabolic process	BP
GO:0007000	1	1	1	17	nucleolus organization	BP
GO:0003002	1	1	1	18	regionalization	BP
GO:1902600	1	1	3	76	proton transmembrane transport	BP
GO:0016579	1	1	3	81	protein deubiquitination	BP
GO:0009624	1	1	1	19	response to nematode	BP
GO:0004519	1	1	2	45	endonuclease activity	MF
GO:0004144	1	1	1	17	diacylglycerol O-acyltransferase activity	MF
GO:0048589	1	1	1	20	developmental growth	BP
GO:0018108	1	1	4	109	peptidyl-tyrosine phosphorylation	BP
GO:0005388	1	1	1	20	calcium transmembrane transporter activity, phosphorylative mechanism	MF
GO:0042409	1	1	1	15	caffeoyl-CoA O-methyltransferase activity	MF
GO:0010467	1	1	1	17	gene expression	BP
GO:0005506	1	1	11	318	iron ion binding	MF
GO:0004601	1	1	3	74	peroxidase activity	MF
GO:0043086	1	1	3	70	negative regulation of catalytic activity	BP
GO:0008559	1	1	1	20	ATPase-coupled xenobiotic transmembrane transporter activity	MF
GO:0042908	1	1	1	20	xenobiotic transport	BP
GO:0006464	1	1	2	49	cellular protein modification process	BP
GO:0010638	1	1	1	20	positive regulation of organelle organization	BP
GO:0006499	1	1	3	78	N-terminal protein myristoylation	BP
GO:0005744	1	1	1	16	TIM23 mitochondrial import inner membrane translocase complex	CC
GO:0019013	1	1	3	74	viral nucleocapsid	CC
GO:0000220	1	1	1	18	vacuolar proton-transporting V-type ATPase, V0 domain	CC
GO:0007035	1	1	1	18	vacuolar acidification	BP
GO:0003746	1	1	3	76	translation elongation factor activity	MF
GO:0015254	1	1	2	43	glycerol channel activity	MF
GO:0015793	1	1	2	43	glycerol transport	BP
GO:0043085	1	1	3	75	positive regulation of catalytic activity	BP
GO:0009231	1	1	1	17	riboflavin biosynthetic process	BP
GO:0071806	1	1	1	16	protein transmembrane transport	BP
GO:0000023	1	1	3	78	maltose metabolic process	BP
GO:0006790	1	1	1	17	sulfur compound metabolic process	BP
GO:0009698	1	1	1	18	phenylpropanoid metabolic process	BP
GO:0009887	1	1	2	51	animal organ morphogenesis	BP
GO:0009409	1	1	4	107	response to cold	BP
GO:0050661	1	1	2	49	NADP binding	MF
GO:0004805	1	1	1	20	trehalose-phosphatase activity	MF
GO:0050832	1	1	4	110	defense response to fungus	BP
GO:0008237	1	1	1	19	metallopeptidase activity	MF
GO:0019761	1	1	3	78	glucosinolate biosynthetic process	BP
GO:0016458	1	1	1	20	gene silencing	BP
GO:0006636	1	1	3	77	unsaturated fatty acid biosynthetic process	BP
GO:0000278	1	1	3	84	mitotic cell cycle	BP
GO:0008810	1	1	1	19	cellulase activity	MF
GO:0004709	1	1	2	52	MAP kinase kinase kinase activity	MF
GO:0051537	1	1	2	47	2 iron, 2 sulfur cluster binding	MF
GO:0004185	1	1	2	48	serine-type carboxypeptidase activity	MF
GO:0006783	1	1	1	18	heme biosynthetic process	BP
GO:0004784	1	1	1	17	superoxide dismutase activity	MF
GO:0015802	1	1	1	20	basic amino acid transport	BP
GO:0007059	1	1	1	19	chromosome segregation	BP
GO:0009534	1	1	3	79	chloroplast thylakoid	CC
GO:0016705	1	1	5	137	oxidoreductase activity, acting on paired donors, with incorporation or reduction of molecular oxygen	MF
GO:0006414	1	1	3	78	translational elongation	BP
GO:0009788	1	1	1	19	negative regulation of abscisic acid-activated signaling pathway	BP
GO:0048366	1	1	2	50	leaf development	BP
GO:0006897	1	1	1	21	endocytosis	BP
GO:0044272	1	1	1	19	sulfur compound biosynthetic process	BP
GO:0035725	1	1	1	20	sodium ion transmembrane transport	BP
GO:0003713	1	1	1	18	transcription coactivator activity	MF
GO:0004650	1	1	1	19	polygalacturonase activity	MF
GO:0019430	1	1	1	18	removal of superoxide radicals	BP
GO:0000186	1	1	2	54	activation of MAPKK activity	BP
GO:0016709	1	1	5	141	oxidoreductase activity, acting on paired donors, with incorporation or reduction of molecular oxygen, NAD(P)H as one donor, and incorporation of one atom of oxygen	MF
GO:0006012	1	1	1	19	galactose metabolic process	BP
GO:0000911	1	1	3	94	cytokinesis by cell plate formation	BP
GO:0004190	1	1	3	81	aspartic-type endopeptidase activity	MF
GO:0015078	1	1	1	19	proton transmembrane transporter activity	MF
GO:0007129	1	1	1	23	homologous chromosome pairing at meiosis	BP
GO:0015079	1	1	1	23	potassium ion transmembrane transporter activity	MF
GO:0006796	1	1	1	21	phosphate-containing compound metabolic process	BP
GO:0015706	1	1	2	51	nitrate transport	BP
GO:0008652	1	1	2	51	cellular amino acid biosynthetic process	BP
GO:0005249	1	1	1	23	voltage-gated potassium channel activity	MF
GO:0009751	1	1	1	19	response to salicylic acid	BP
GO:0043269	1	1	1	22	regulation of ion transport	BP
GO:0009965	1	1	3	89	leaf morphogenesis	BP
GO:0045010	1	1	2	65	actin nucleation	BP
GO:0048451	1	1	1	23	petal formation	BP
GO:0048453	1	1	1	23	sepal formation	BP
GO:0019438	1	1	1	20	aromatic compound biosynthetic process	BP
GO:0048544	1	1	1	21	recognition of pollen	BP
GO:0010431	1	1	1	25	seed maturation	BP
GO:0000280	1	1	1	22	nuclear division	BP
GO:0005992	1	1	1	24	trehalose biosynthetic process	BP
GO:0019432	1	1	1	22	triglyceride biosynthetic process	BP
GO:0009735	1	1	1	22	response to cytokinin	BP
GO:0071944	1	1	1	22	cell periphery	CC
GO:0006816	1	1	2	55	calcium ion transport	BP
GO:0009827	1	1	1	22	plant-type cell wall modification	BP
GO:0042391	1	1	1	25	regulation of membrane potential	BP
GO:0006974	1	1	1	22	cellular response to DNA damage stimulus	BP
GO:0070838	1	1	1	22	divalent metal ion transport	BP
GO:0003756	1	1	1	22	protein disulfide isomerase activity	MF
GO:0050789	1	1	2	56	regulation of biological process	BP
GO:0009941	1	1	12	378	chloroplast envelope	CC
GO:0008540	1	1	1	23	proteasome regulatory particle, base subcomplex	CC
GO:0005622	1	1	19	614	intracellular	CC
GO:0008422	1	1	1	24	beta-glucosidase activity	MF
GO:0009846	1	1	1	24	pollen germination	BP
GO:0004180	1	1	1	23	carboxypeptidase activity	MF
GO:0006733	1	1	1	22
GO:0016874	1	1	13	416	ligase activity	MF
GO:0048364	1	1	2	59	root development	BP
GO:0006655	1	1	2	56	phosphatidylglycerol biosynthetic process	BP
GO:0006869	1	1	3	83	lipid transport	BP
GO:0019898	1	1	1	25	extrinsic component of membrane	CC
GO:0007015	1	1	1	23	actin filament organization	BP
GO:0006744	1	1	1	23	ubiquinone biosynthetic process	BP
GO:0051287	1	1	3	89	NAD binding	MF
GO:0043424	1	1	1	24	protein histidine kinase binding	MF
GO:0009579	1	1	3	82	thylakoid	CC
GO:0019216	1	1	1	23	regulation of lipid metabolic process	BP
GO:0010143	1	1	1	24	cutin biosynthetic process	BP
GO:0007131	1	1	2	62	reciprocal meiotic recombination	BP
GO:0042398	1	1	1	23	cellular modified amino acid biosynthetic process	BP
GO:0010304	1	1	1	25	PSII associated light-harvesting complex II catabolic process	BP
GO:0016572	1	1	1	26	histone phosphorylation	BP
GO:0015031	1	1	4	119	protein transport	BP
GO:0005515	1	1	6	187	protein binding	MF
GO:0006367	1	1	1	23	transcription initiation from RNA polymerase II promoter	BP
GO:0006084	1	1	2	57	acetyl-CoA metabolic process	BP
GO:0031348	1	1	3	93	negative regulation of defense response	BP
GO:0009108	1	1	1	24
GO:0032204	1	1	1	26	regulation of telomere maintenance	BP
GO:0043247	1	1	1	26	telomere maintenance in response to DNA damage	BP
GO:0044262	1	1	1	25	cellular carbohydrate metabolic process	BP
GO:0004177	1	1	1	25	aminopeptidase activity	MF
GO:0009117	1	1	1	24	nucleotide metabolic process	BP
GO:0008150	1	1	39	1243	biological_process	BP
GO:0009888	1	1	1	28	tissue development	BP
GO:0045330	1	1	1	25	aspartyl esterase activity	MF
GO:0008033	1	1	1	24	tRNA processing	BP
GO:0051225	1	1	1	25	spindle assembly	BP
GO:1903959	1	1	1	26	regulation of anion transmembrane transport	BP
GO:0000049	1	1	1	25	tRNA binding	MF
GO:0048527	1	1	1	27	lateral root development	BP
GO:0043900	1	1	1	25	regulation of multi-organism process	BP
GO:0002237	1	1	1	29	response to molecule of bacterial origin	BP
GO:0000165	1	1	4	132	MAPK cascade	BP
GO:0016597	1	1	2	61	amino acid binding	MF
GO:0006511	1	1	6	192	ubiquitin-dependent protein catabolic process	BP
GO:1901363	1	1	3	99	heterocyclic compound binding	MF
GO:0031418	1	1	1	24	L-ascorbic acid binding	MF
GO:0004812	1	1	1	25	aminoacyl-tRNA ligase activity	MF
GO:0044723	1	1	1	28
GO:0006108	1	1	1	26	malate metabolic process	BP
GO:0009555	1	1	2	60	pollen development	BP
GO:0009853	1	1	4	120	photorespiration	BP
GO:0009617	1	1	1	26	response to bacterium	BP
GO:0097159	1	1	3	100	organic cyclic compound binding	MF
GO:0006598	1	1	1	25	polyamine catabolic process	BP
GO:0006139	1	1	1	27	nucleobase-containing compound metabolic process	BP
GO:0006418	1	1	1	26	tRNA aminoacylation for protein translation	BP
GO:0030003	1	1	1	26	cellular cation homeostasis	BP
GO:0030001	1	1	2	57	metal ion transport	BP
GO:0004402	1	1	1	28	histone acetyltransferase activity	MF
GO:0004707	1	1	1	27	MAP kinase activity	MF
GO:0002679	1	1	1	26	respiratory burst involved in defense response	BP
GO:0043069	1	1	2	64	negative regulation of programmed cell death	BP
GO:0015995	1	1	3	94	chlorophyll biosynthetic process	BP
GO:0098655	1	1	1	28	cation transmembrane transport	BP
GO:0004725	1	1	1	28	protein tyrosine phosphatase activity	MF
GO:0035335	1	1	1	28	peptidyl-tyrosine dephosphorylation	BP
GO:0000272	1	1	1	28	polysaccharide catabolic process	BP
GO:0009595	1	1	1	27	detection of biotic stimulus	BP
GO:0005737	1	1	33	1080	cytoplasm	CC
GO:0009812	1	1	1	26	flavonoid metabolic process	BP
GO:0006383	1	1	1	27	transcription by RNA polymerase III	BP
GO:0004714	1	1	1	29	transmembrane receptor protein tyrosine kinase activity	MF
GO:0042343	1	1	1	26	indole glucosinolate metabolic process	BP
GO:0009106	1	1	1	27	lipoate metabolic process	BP
GO:0071310	1	1	1	30	cellular response to organic substance	BP
GO:0031463	1	1	1	27	Cul3-RING ubiquitin ligase complex	CC
GO:0030163	1	1	2	63	protein catabolic process	BP
GO:0045087	1	1	1	29	innate immune response	BP
GO:0004857	1	1	1	25	enzyme inhibitor activity	MF
GO:0000096	1	1	1	28	sulfur amino acid metabolic process	BP
GO:0003712	1	1	1	31	transcription coregulator activity	MF
GO:0010389	1	1	1	30	regulation of G2/M transition of mitotic cell cycle	BP
GO:0005852	1	1	1	29	eukaryotic translation initiation factor 3 complex	CC
GO:0006730	1	1	1	28	one-carbon metabolic process	BP
GO:0009750	1	1	2	66	response to fructose	BP
GO:0016798	1	1	2	63	hydrolase activity, acting on glycosyl bonds	MF
GO:0016246	1	1	1	32	RNA interference	BP
GO:0061630	1	1	4	132	ubiquitin protein ligase activity	MF
GO:0010103	1	1	2	69	stomatal complex morphogenesis	BP
GO:0009826	1	1	1	32	unidimensional cell growth	BP
GO:0016485	1	1	1	32	protein processing	BP
GO:0032440	1	1	5	180	2-alkenal reductase [NAD(P)+] activity	MF
GO:0010073	1	1	1	31	meristem maintenance	BP
GO:0016717	1	1	1	28	oxidoreductase activity, acting on paired donors, with oxidation of a pair of donors resulting in the reduction of molecular oxygen to two molecules of water	MF
GO:0016282	1	1	1	30	eukaryotic 43S preinitiation complex	CC
GO:0006446	1	1	1	30	regulation of translational initiation	BP
GO:0009944	1	1	1	33	polarity specification of adaxial/abaxial axis	BP
GO:0009834	1	1	1	31	plant-type secondary cell wall biogenesis	BP
GO:0042273	1	1	1	27	ribosomal large subunit biogenesis	BP
GO:0000790	1	1	1	27	nuclear chromatin	CC
GO:0048278	1	1	1	29	vesicle docking	BP
GO:0006631	1	1	1	30	fatty acid metabolic process	BP
GO:0006766	1	1	1	30	vitamin metabolic process	BP
GO:0044260	1	1	2	73	cellular macromolecule metabolic process	BP
GO:0009072	1	1	1	30	aromatic amino acid family metabolic process	BP
GO:0005794	1	1	12	405	Golgi apparatus	CC
GO:0004842	1	1	5	182	ubiquitin-protein transferase activity	MF
GO:0010319	1	1	1	31	stromule	CC
GO:0005730	1	1	7	235	nucleolus	CC
GO:0001731	1	1	1	32	formation of translation preinitiation complex	BP
GO:0010332	1	1	1	33	response to gamma radiation	BP
GO:0005768	1	1	4	146	endosome	CC
GO:0009723	1	1	2	67	response to ethylene	BP
GO:0042254	1	1	2	65	ribosome biogenesis	BP
GO:0000151	1	1	1	34	ubiquitin ligase complex	CC
GO:0010268	1	1	1	32	brassinosteroid homeostasis	BP
GO:0048367	1	1	1	36	shoot system development	BP
GO:0044550	1	1	4	138	secondary metabolite biosynthetic process	BP
GO:0007010	1	1	2	76	cytoskeleton organization	BP
GO:0003954	1	1	1	30	NADH dehydrogenase activity	MF
GO:0033290	1	1	1	33	eukaryotic 48S preinitiation complex	CC
GO:0016573	1	1	1	34	histone acetylation	BP
GO:0050896	1	1	3	112	response to stimulus	BP
GO:0004364	1	1	2	65	glutathione transferase activity	MF
GO:0031977	1	1	1	31	thylakoid lumen	CC
GO:0048573	1	1	2	70	photoperiodism, flowering	BP
GO:0048825	1	1	1	36	cotyledon development	BP
GO:0050662	1	1	2	68
GO:0006546	1	1	1	33	glycine catabolic process	BP
GO:0042542	1	1	3	106	response to hydrogen peroxide	BP
GO:0006487	1	1	2	81	protein N-linked glycosylation	BP
GO:0010351	1	1	1	34	lithium ion transport	BP
GO:0010224	1	1	1	34	response to UV-B	BP
GO:0001056	1	1	1	33	RNA polymerase III activity	MF
GO:0009607	1	1	1	32	response to biotic stimulus	BP
GO:0048519	1	1	1	37	negative regulation of biological process	BP
GO:0034219	1	1	1	33	carbohydrate transmembrane transport	BP
GO:0050897	1	1	1	35	cobalt ion binding	MF
GO:0019344	1	1	3	109	cysteine biosynthetic process	BP
GO:0009086	1	1	2	75	methionine biosynthetic process	BP
GO:0000394	1	1	3	110	RNA splicing, via endonucleolytic cleavage and ligation	BP
GO:0048653	1	1	1	37	anther development	BP
GO:0016117	1	1	2	75	carotenoid biosynthetic process	BP
GO:0016671	1	1	1	34	oxidoreductase activity, acting on a sulfur group of donors, disulfide as acceptor	MF
GO:0042787	1	1	2	77
GO:0019722	1	1	1	35	calcium-mediated signaling	BP
GO:0005666	1	1	1	35	RNA polymerase III complex	CC
GO:0003684	1	1	1	38	damaged DNA binding	MF
GO:0009753	1	1	1	36	response to jasmonic acid	BP
GO:0010089	1	1	1	39	xylem development	BP
GO:0006094	1	1	3	119	gluconeogenesis	BP
GO:0016042	1	1	1	40	lipid catabolic process	BP
GO:0009749	1	1	1	38	response to glucose	BP
GO:0007030	1	1	3	116	Golgi organization	BP
GO:0016556	1	1	1	38	mRNA modification	BP
GO:0019748	1	1	1	36	secondary metabolic process	BP
GO:0010075	1	1	3	123	regulation of meristem growth	BP
GO:0034220	1	1	2	77	ion transmembrane transport	BP
GO:0000139	1	1	2	83	Golgi membrane	CC
GO:0003333	1	1	2	77	amino acid transmembrane transport	BP
GO:0015297	1	1	2	78	antiporter activity	MF
GO:0009507	1	1	23	797	chloroplast	CC
GO:0005198	1	1	1	41	structural molecule activity	MF
GO:0005643	1	1	1	43	nuclear pore	CC
GO:0043248	1	1	1	38	proteasome assembly	BP
GO:0016614	1	1	1	40	oxidoreductase activity, acting on CH-OH group of donors	MF
GO:0009684	1	1	1	38	indoleacetic acid biosynthetic process	BP
GO:0009644	1	1	3	115	response to high light intensity	BP
GO:0009060	1	1	1	37	aerobic respiration	BP
GO:0044822	1	1	1	44
GO:0005634	1	1	55	1882	nucleus	CC
GO:0005789	1	1	4	153	endoplasmic reticulum membrane	CC
GO:0048481	1	1	2	82	plant ovule development	BP
GO:0016226	1	1	3	114	iron-sulfur cluster assembly	BP
GO:0008643	1	1	1	39	carbohydrate transport	BP
GO:0010051	1	1	1	44	xylem and phloem pattern formation	BP
GO:0005635	1	1	1	42	nuclear envelope	CC
GO:0010155	1	1	1	43	regulation of proton transport	BP
GO:0009734	1	1	2	82	auxin-activated signaling pathway	BP
GO:0016125	1	1	1	40	sterol metabolic process	BP
GO:1901700	1	1	1	41	response to oxygen-containing compound	BP
GO:0030244	1	1	2	90	cellulose biosynthetic process	BP
GO:0016021	1	1	165	5577	integral component of membrane	CC
GO:0005509	1	1	7	273	calcium ion binding	MF
GO:0031201	1	1	1	39	SNARE complex	CC
GO:0042742	1	1	3	127	defense response to bacterium	BP
GO:0006855	1	1	2	88	drug transmembrane transport	BP
GO:0005743	1	1	2	80	mitochondrial inner membrane	CC
GO:0010218	1	1	1	44	response to far red light	BP
GO:0046961	1	1	1	42	proton-transporting ATPase activity, rotational mechanism	MF
GO:0010228	1	1	4	173	vegetative to reproductive phase transition of meristem	BP
GO:0032040	1	1	1	45	small-subunit processome	CC
GO:0015991	1	1	1	43
GO:0005507	1	1	4	164	copper ion binding	MF
GO:0008137	1	1	1	41	NADH dehydrogenase (ubiquinone) activity	MF
GO:0048767	1	1	2	90	root hair elongation	BP
GO:0016757	1	1	4	163	transferase activity, transferring glycosyl groups	MF
GO:0004722	1	1	2	86	protein serine/threonine phosphatase activity	MF
GO:0009867	1	1	2	87	jasmonic acid mediated signaling pathway	BP
GO:0010310	1	1	1	44	regulation of hydrogen peroxide metabolic process	BP
GO:0045490	1	1	1	44	pectin catabolic process	BP
GO:0010181	1	1	1	45	FMN binding	MF
GO:0009657	1	1	1	44	plastid organization	BP
GO:0019684	1	1	1	44	photosynthesis, light reaction	BP
GO:0009733	1	1	2	89	response to auxin	BP
GO:0009809	1	1	1	44	lignin biosynthetic process	BP
GO:0010114	1	1	1	45	response to red light	BP
GO:0008757	1	1	2	89	S-adenosylmethionine-dependent methyltransferase activity	MF
GO:0051604	1	1	1	45	protein maturation	BP
GO:0009651	1	1	5	207	response to salt stress	BP
GO:0004004	1	1	2	98
GO:0010286	1	1	1	43	heat acclimation	BP
GO:0098542	1	1	1	46	defense response to other organism	BP
GO:0022626	1	1	1	45	cytosolic ribosome	CC
GO:0005747	1	1	1	43	mitochondrial respiratory chain complex I	CC
GO:0006357	1	1	1	47	regulation of transcription by RNA polymerase II	BP
GO:0046777	1	1	3	139	protein autophosphorylation	BP
GO:0007623	1	1	1	50	circadian rhythm	BP
GO:0006913	1	1	2	88	nucleocytoplasmic transport	BP
GO:0048856	1	1	1	51	anatomical structure development	BP
GO:0042393	1	1	1	50	histone binding	MF
GO:0004553	1	1	3	131	hydrolase activity, hydrolyzing O-glycosyl compounds	MF
GO:0047134	1	1	1	49	protein-disulfide reductase activity	MF
GO:0044710	1	1	3	139
GO:0009637	1	1	1	52	response to blue light	BP
GO:0042545	1	1	1	50	cell wall modification	BP
GO:0009055	1	1	2	90	electron transfer activity	MF
GO:0000271	1	1	1	53	polysaccharide biosynthetic process	BP
GO:0009855	1	1	1	55	determination of bilateral symmetry	BP
GO:0006406	1	1	1	53	mRNA export from nucleus	BP
GO:0009926	1	1	1	55	auxin polar transport	BP
GO:0071013	1	1	1	51	catalytic step 2 spliceosome	CC
GO:0006972	1	1	1	52	hyperosmotic response	BP
GO:0045944	1	1	1	53	positive regulation of transcription by RNA polymerase II	BP
GO:0006342	1	1	2	101	chromatin silencing	BP
GO:0051082	1	1	2	97	unfolded protein binding	MF
GO:0009863	1	1	1	53	salicylic acid mediated signaling pathway	BP
GO:0007155	1	1	1	63	cell adhesion	BP
GO:0008568	1	1	1	55	microtubule-severing ATPase activity	MF
GO:0071555	1	1	4	194	cell wall organization	BP
GO:0015979	1	1	1	52	photosynthesis	BP
GO:0007264	1	1	3	131	small GTPase mediated signal transduction	BP
GO:0010014	1	1	1	60	meristem initiation	BP
GO:0006906	1	1	1	51	vesicle fusion	BP
GO:0034968	1	1	1	55	histone lysine methylation	BP
GO:0008270	1	1	31	1188	zinc ion binding	MF
GO:0005694	1	1	1	56	chromosome	CC
GO:0009931	1	1	1	58	calcium-dependent protein serine/threonine kinase activity	MF
GO:0009266	1	1	1	56	response to temperature stimulus	BP
GO:0009165	1	1	1	59	nucleotide biosynthetic process	BP
GO:0004222	1	1	1	63	metalloendopeptidase activity	MF
GO:0009630	1	1	1	71	gravitropism	BP
GO:0006661	1	1	1	53	phosphatidylinositol biosynthetic process	BP
GO:0010027	1	1	3	147	thylakoid membrane organization	BP
GO:0071704	1	1	1	58	organic substance metabolic process	BP
GO:0006351	1	1	14	562	transcription, DNA-templated	BP
GO:0003779	1	1	1	65	actin binding	MF
GO:0006457	1	1	6	267	protein folding	BP
GO:0044464	1	1	1	65
GO:0003755	1	1	1	58	peptidyl-prolyl cis-trans isomerase activity	MF
GO:0009408	1	1	2	107	response to heat	BP
GO:0004683	1	1	1	63	calmodulin-dependent protein kinase activity	MF
GO:0006098	1	1	2	106	pentose-phosphate shunt	BP
GO:0046658	1	1	1	59	anchored component of plasma membrane	CC
GO:0009697	1	1	1	63	salicylic acid biosynthetic process	BP
GO:0006891	1	1	1	65	intra-Golgi vesicle-mediated transport	BP
GO:0015238	1	1	1	63
GO:0010501	1	1	1	68	RNA secondary structure unwinding	BP
GO:0035556	1	1	5	247	intracellular signal transduction	BP
GO:0016567	1	1	6	293	protein ubiquitination	BP
GO:0005802	1	1	3	175	trans-Golgi network	CC
GO:0001510	1	1	2	111	RNA methylation	BP
GO:0044238	1	1	2	120	primary metabolic process	BP
GO:0048046	1	1	4	204	apoplast	CC
GO:0010413	1	1	1	70	glucuronoxylan metabolic process	BP
GO:0009862	1	1	1	68	systemic acquired resistance, salicylic acid mediated signaling pathway	BP
GO:0006396	1	1	2	125	RNA processing	BP
GO:0043565	1	1	5	244	sequence-specific DNA binding	MF
GO:0005887	1	1	2	127	integral component of plasma membrane	CC
GO:0030170	1	1	2	122	pyridoxal phosphate binding	MF
GO:0044763	1	1	4	222
GO:0005484	1	1	1	67	SNAP receptor activity	MF
GO:0010388	1	1	1	72
GO:0006470	1	1	3	173	protein dephosphorylation	BP
GO:0009628	1	1	1	74	response to abiotic stimulus	BP
GO:0005618	1	1	5	257	cell wall	CC
GO:0006626	1	1	1	70	protein targeting to mitochondrion	BP
GO:0009738	1	1	2	127	abscisic acid-activated signaling pathway	BP
GO:0042802	1	1	1	79	identical protein binding	MF
GO:0006007	1	1	1	76	glucose catabolic process	BP
GO:0009570	1	1	8	387	chloroplast stroma	CC
GO:0045492	1	1	1	80	xylan biosynthetic process	BP
GO:0006623	1	1	1	79	protein targeting to vacuole	BP
GO:0005575	1	1	2	126	cellular_component	CC
GO:0005623	1	1	1	79
GO:0009737	1	1	2	135	response to abscisic acid	BP
GO:0050794	1	1	2	150	regulation of cellular process	BP
GO:0006413	1	1	2	140	translational initiation	BP
GO:0044237	1	1	1	87	cellular metabolic process	BP
GO:0016853	1	1	1	86	isomerase activity	MF
GO:0009793	1	1	3	200	embryo development ending in seed dormancy	BP
GO:0018105	1	1	1	98	peptidyl-serine phosphorylation	BP
GO:0003743	1	1	2	153	translation initiation factor activity	MF
GO:0009909	1	1	2	160	regulation of flower development	BP
GO:0010200	1	1	1	97	response to chitin	BP
GO:0016192	1	1	2	161	vesicle-mediated transport	BP
GO:0004721	1	1	1	104	phosphoprotein phosphatase activity	MF
GO:0032259	1	1	5	306	methylation	BP
GO:0000398	1	1	1	104	mRNA splicing, via spliceosome	BP
GO:0045454	1	1	1	105	cell redox homeostasis	BP
GO:0009987	1	1	2	181	cellular process	BP
GO:0008168	1	1	2	181	methyltransferase activity	MF
GO:0009640	1	1	1	137	photomorphogenesis	BP
GO:0003723	1	1	6	392	RNA binding	MF
GO:0005525	1	1	4	306	GTP binding	MF
GO:0005840	1	1	2	185	ribosome	CC
GO:0003700	1	1	10	578	DNA-binding transcription factor activity	MF
GO:0000287	1	1	1	159	magnesium ion binding	MF
GO:0046983	1	1	2	216	protein dimerization activity	MF
GO:0006364	1	1	1	167	rRNA processing	BP
GO:0006096	1	1	1	176	glycolytic process	BP
GO:0006355	1	1	22	1163	regulation of transcription, DNA-templated	BP
GO:0045893	1	1	1	212	positive regulation of transcription, DNA-templated	BP
GO:0003924	1	1	1	231	GTPase activity	MF
GO:0006412	1	1	5	509	translation	BP
GO:0003735	1	0.0270214	3	562	structural constituent of ribosome	MF
GO:0009798	1	1	0	3	axis specification	BP
GO:0003881	1	1	0	2	CDP-diacylglycerol-inositol 3-phosphatidyltransferase activity	MF
GO:0010479	1	1	0	1	stele development	BP
GO:0019028	1	1	0	3	viral capsid	CC
[truncated: 4,245 more rows]

## Sheet: CAN1 Upregulated v CAN2
category	over_represented_pvalue	under_represented_pvalue	numDEInCat	numInCat	term	ontology
[truncated: 5,400 more rows]

[truncated: 10 more sheets: CAN1 v CAN2 Upregulated, CAN1 v CAN3, CAN1 Upregulated v CAN3, CAN1 v CAN3 Upregulated, CAN2 v CAN3, CAN2 Upregulated v CAN3, CAN2 v CAN3 Upregulated, TEX1 v TEX3, TEX1 Upregulated v TEX3, TEX1 v TEX3 Upregulated]
