# Supplementary material for: Transcriptomics of developing wild sunflower seeds from the extreme ends of a latitudinal gradient differing in seed oil composition
Source: Plant Direct. 2022 Jul 22;6(7):e423. doi: 10.1002/pld3.423 (PMC9307388; doi:10.1002/pld3.423)
Supplement: Supplementary file 5 — Data S5. Supporting Information [file PLD3-6-e423-s002.txt]

HanXRQChr01g0023231['transcription factor GTE1-like']
HanXRQChr01g0022261['E3 ubiquitin- ligase PRT1']
HanXRQChr01g0022931['FACT complex subunit SSRP1']
HanXRQChr01g0023971['Kinesin like']
HanXRQChr01g0022331['prostatic spermine-binding']
HanXRQChr01g0023331['2-alkenal reductase (NADP(+)-dependent)-like']
HanXRQChr01g0023721
HanXRQChr01g0023411['mitochondrial ribosome-associated GTPase 1']
HanXRQChr01g0024731['casein kinase,']
HanXRQChr01g0023561['Set1 Ash2 histone methyltransferase complex subunit ASH2']
HanXRQChr01g0024161['casein kinase I-like']
HanXRQChr01g0022851['---NA---']
HanXRQChr01g0024141['pyruvate dehydrogenase E1 component subunit beta-1, mitochondrial-like']
HanXRQChr01g0022711['tRNA-splicing endonuclease subunit Sen2-1-like']
HanXRQChr01g0024941['F-box kelch-repeat At1g57790-like']
HanXRQChr01g0022231['---NA---']
HanXRQChr01g0022001['---NA---']
HanXRQChr01g0024671['Cullin-4']
HanXRQChr01g0022701['probable pectate lyase 8']
HanXRQChr01g0024801['acyl- dehydrogenase family member 10']
HanXRQChr01g0022201['RNA recognition motif-containing family']
HanXRQChr01g0022911['actin-related 2 3 complex subunit 2B isoform X1']
HanXRQChr01g0024121['Sec14p-like phosphatidylinositol transfer family isoform 1']
HanXRQChr01g0022881['cyanate hydratase']
HanXRQChr01g0023311['---NA---']
HanXRQChr01g0024061['ferredoxin, root R-B1-like']
HanXRQChr01g0021991['alpha-mannosidase 2x']
HanXRQChr01g0024581['---NA---']
HanXRQChr01g0022531['DNA-directed RNA polymerase V subunit 1']
HanXRQChr01g0024681['---NA---']
HanXRQChr01g0004021['calcium-transporting ATPase 10, plasma membrane-type']
HanXRQChr01g0002311['R3H domain-containing 4']
HanXRQChr01g0011421['---NA---']
HanXRQChr01g0011441['---NA---']
HanXRQChr01g0003151['FANTASTIC FOUR 3-like']
HanXRQChr01g0009251['probable calcium-binding CML20']
HanXRQChr01g0005491['CHUP1, chloroplastic-like']
HanXRQChr01g0013031['ubiquinone biosynthesis COQ4 homolog, mitochondrial']
HanXRQChr01g0011911
HanXRQChr01g0008381['F-box FBD LRR-repeat At1g13570-like']
HanXRQChr01g0005381['---NA---']
HanXRQChr01g0014841['receptor-like serine threonine- kinase ALE2 isoform X1']
HanXRQChr01g0003891['phospholipase A1-IIgamma-like']
HanXRQChr01g0014981['leucine-rich repeat receptor kinase PXL2']
HanXRQChr01g0014651['probable indole-3-pyruvate monooxygenase YUCCA5']
HanXRQChr01g0005391
HanXRQChr01g0009921['monofunctional riboflavin biosynthesis RIBA 3, chloroplastic']
HanXRQChr01g0002061['exocyst complex component SEC6']
HanXRQChr01g0005731['DNA-directed RNA polymerases IV and V subunit 4']
HanXRQChr01g0008731['---NA---']
HanXRQChr01g0019061['F-box FBD LRR-repeat At1g13570-like']
HanXRQChr01g0009941['UDP-galactose UDP-glucose transporter 5B-like']
HanXRQChr01g0012581
HanXRQChr01g0019771['---NA---']
HanXRQChr01g0015771['MATE efflux family FRD3']
HanXRQChr01g0004611['cytosolic purine 5 -nucleotidase-like isoform X1']
HanXRQChr01g0015991['Peptidyl-prolyl cis-trans isomerases']
HanXRQChr01g0004621['probable RNA-binding 46']
HanXRQChr01g0007411['---NA---']
HanXRQChr01g0009191['leucine-rich repeat receptor-like tyrosine- kinase At2g41820']
HanXRQChr01g0009341
HanXRQChr01g0003781['Polyubiquitin 4']
HanXRQChr01g0007041['kelch 1 isoform X1']
HanXRQChr01g0018191['Chaperonin-like isoform 1']
HanXRQChr01g0011391['Tetratricopeptide repeat-like superfamily']
HanXRQChr01g0010991['---NA---']
HanXRQChr01g0011551['cytochrome c biogenesis']
HanXRQChr01g0012361['minor allergen Alt a 7-like']
HanXRQChr01g0019281['helicase MOM1-like isoform X1']
HanXRQChr01g0009861['UPSTREAM OF FLC-like']
HanXRQChr01g0001931['iron-sulfur cluster biosynthesis family , partial']
HanXRQChr01g0011281
HanXRQChr01g0002291['phenazine biosynthesis-like domain-containing 1']
HanXRQChr01g0013221['---NA---']
HanXRQChr01g0002851
HanXRQChr01g0017811['F-box FBD LRR-repeat At1g13570-like isoform X1']
HanXRQChr01g0012661['---NA---']
HanXRQChr01g0005211['Serine protease inhibitor']
HanXRQChr01g0006281['mitochondrial amidoxime reducing component 2-like']
HanXRQChr01g0008461
HanXRQChr01g0010661['fringe-related family']
HanXRQChr01g0003751['G-type lectin S-receptor-like serine threonine- kinase B120']
HanXRQChr01g0019271['helicase MOM1-like isoform X1']
HanXRQChr01g0008161['---NA---']
HanXRQChr01g0017111['F-box FBD LRR-repeat At1g13570-like']
HanXRQChr01g0006261
HanXRQChr01g0002161['40S ribosomal S30']
HanXRQChr01g0004741['---NA---']
HanXRQChr01g0015791['MATE efflux family FRD3']
HanXRQChr01g0012261['UPF0664 stress-induced -like']
HanXRQChr01g0005181['pyruvate decarboxylase 1']
HanXRQChr01g0008021['---NA---']
HanXRQChr01g0001081['bifunctional epoxide hydrolase 2-like']
HanXRQChr01g0007451['Spore coat SA']
HanXRQChr01g0010061['probable small nuclear ribonucleo G']
HanXRQChr01g0018601['SRG1-like']
HanXRQChr01g0019791['Serine threonine- kinase BRI1-like 2']
HanXRQChr01g0010501['---NA---']
HanXRQChr01g0018101['---NA---']
HanXRQChr01g0007241['atp-dependent rna helicase dbp7']
HanXRQChr01g0002051['LRR receptor-like serine threonine- kinase ERL1']
HanXRQChr01g0015201['XRI1 isoform X3']
HanXRQChr01g0017721['brefeldin A-inhibited guanine nucleotide-exchange 5']
HanXRQChr01g0002021['tubby-like F-box 3']
HanXRQChr01g0010921
HanXRQChr01g0004131['aspartic ase A1-like']
HanXRQChr01g0002611['timeless homolog']
HanXRQChr01g0006201
HanXRQChr01g0019111['NAD-dependent deacetylase SRT2 isoform X1']
HanXRQChr01g0016751['---NA---']
HanXRQChr01g0013431['CBS domain-containing CBSX3, mitochondrial']
HanXRQChr01g0006971['basic leucine zipper and W2 domain-containing 2-like']
HanXRQChr01g0009471['metallothionein 1']
HanXRQChr01g0009961['---NA---']
HanXRQChr01g0008061['G2 mitotic-specific cyclin-1-like']
HanXRQChr01g0009591['DNA-binding bromodomain-containing ,']
HanXRQChr01g0008291['probable F-box At5g04010']
HanXRQChr01g0016691['---NA---']
HanXRQChr01g0001611['zinc finger CCCH domain-containing 32-like isoform X1']
HanXRQChr01g0008171['acyl- -binding domain-containing 4']
HanXRQChr01g0009871['DUF21 domain-containing At2g14520-like']
HanXRQChr01g0013751['MLO 1']
HanXRQChr01g0007551['PREDICTED: uncharacterized protein LOC104220501']
HanXRQChr01g0017081['transcription factor TGA6-like']
HanXRQChr01g0010391['thioredoxin family']
HanXRQChr01g0012561['---NA---']
HanXRQChr01g0019081['F-box FBD LRR-repeat At1g13570-like']
HanXRQChr01g0016681['---NA---']
HanXRQChr01g0010881['kDa class I heat shock']
HanXRQChr01g0011241['omega-3 fatty acid desaturase, endoplasmic reticulum-like']
HanXRQChr01g0010841['kDa class I heat shock -like']
HanXRQChr01g0003011['Actin-depolymerizing factor 6']
HanXRQChr01g0018951['dihydroorotate dehydrogenase (quinone), mitochondrial']
HanXRQChr01g0010461['kDa class I heat shock']
HanXRQChr01g0001451['PREDICTED: uncharacterized protein LOC103403379']
HanXRQChr01g0017781['Kinase superfamily isoform 2']
HanXRQChr01g0018411['glycine-rich A3-like']
HanXRQChr01g0004701
HanXRQChr01g0006461['proline synthase co-transcribed bacterial homolog -like']
HanXRQChr01g0019401['---NA---']
HanXRQChr01g0003551['phosphatidylinositol phosphatidylcholine transfer SFH9-like']
HanXRQChr01g0013871['Uncharacterized protein TCM_002575']
HanXRQChr01g0008921['---NA---']
HanXRQChr01g0015981['---NA---']
HanXRQChr01g0019011['mediator-associated 1-like']
HanXRQChr01g0014741['mediator-associated 1-like']
HanXRQChr01g0017741['20 kDa chaperonin, chloroplastic']
HanXRQChr01g0002111
HanXRQChr01g0017671['growth-regulating factor 6-like']
HanXRQChr01g0020931['---NA---']
HanXRQChr01g0019441['core histone H2A H2B H3 H4']
HanXRQChr01g0009721['fad2-2, partial']
HanXRQChr01g0012201['exocyst complex component EXO70B1']
HanXRQChr01g0017901['ABC transporter G family member 3-like']
HanXRQChr01g0019041
HanXRQChr01g0009611['---NA---']
HanXRQChr01g0011021['PREDICTED: uncharacterized protein LOC101250947']
HanXRQChr01g0015481['Uncharacterized protein TCM_002832']
HanXRQChr01g0019381['---NA---']
HanXRQChr01g0006941['MPBQ MSBQ methyltransferase 2']
HanXRQChr01g0013711['glyoxylate succinic semialdehyde reductase 1']
HanXRQChr01g0011341['BTB POZ domain-containing At5g03250-like']
HanXRQChr01g0005601['glutathione S-transferase T3-like']
HanXRQChr01g0017021['---NA---']
HanXRQChr01g0010911['---NA---']
HanXRQChr01g0010371
HanXRQChr01g0016031['probable aquaporin NIP5-1']
HanXRQChr01g0002361['probable glutathione peroxidase 4']
HanXRQChr01g0004881['probable UDP-arabinopyranose mutase 5']
HanXRQChr01g0011161['PREDICTED: uncharacterized protein LOC101256552']
HanXRQChr01g0006371['---NA---']
HanXRQChr01g0005531['ABC transporter C family member 12-like']
HanXRQChr01g0009151['zinc finger AN1 and C2H2 domain-containing stress-associated 16']
HanXRQChr01g0005361['---NA---']
HanXRQChr01g0004891['S-type anion channel SLAH2-like']
HanXRQChr01g0016171['outer envelope 80, chloroplastic-like']
HanXRQChr01g0002981['PREDICTED: uncharacterized protein LOC104611862']
HanXRQChr01g0005371['---NA---']
HanXRQChr01g0000891['PREDICTED: uncharacterized protein LOC101496184']
HanXRQChr01g0012551['biogenesis of lysosome-related organelles complex 1 subunit 1']
HanXRQChr01g0007131['BOBBER 1']
HanXRQChr01g0007031
HanXRQChr01g0015721['FRA10AC1']
HanXRQChr01g0013311['---NA---']
HanXRQChr01g0020981['calcium-transporting ATPase 11, plasma membrane-type']
HanXRQChr01g0016781['stress responsive A B barrel domain family']
HanXRQChr01g0002641['---NA---']
HanXRQChr01g0006081['heat shock cognate 70 kDa 2']
HanXRQChr01g0007761['---NA---']
HanXRQChr01g0004351['histidine-containing phosphotransfer 1-like']
HanXRQChr01g0016471['DNA topoisomerase 2-like']
HanXRQChr01g0004601['---NA---']
HanXRQChr01g0017421
HanXRQChr01g0006271['Isochorismate synthase 2']
HanXRQChr01g0013681
HanXRQChr01g0011321['---NA---']
HanXRQChr01g0016671['---NA---']
HanXRQChr01g0015331['splicing factor 3A subunit 3-like']
HanXRQChr01g0013331['CBL-interacting serine threonine- kinase 11-like']
HanXRQChr01g0013321['methyl- -binding domain-containing 13 isoform X1']
HanXRQChr01g0017161['probable glucan endo-1,3-beta-glucosidase A6']
HanXRQChr01g0010931['kDa class I heat shock']
HanXRQChr01g0007191['Deoxyxylulose-5-phosphate synthase isoform 1']
HanXRQChr01g0007141['flowering time control FCA isoform X2']
HanXRQChr01g0019601['DNA ligase 1-like']
HanXRQChr01g0003971['---NA---']
HanXRQChr01g0015471['---NA---']
HanXRQChr01g0019281['helicase MOM1-like isoform X1']
HanXRQChr01g0019381['---NA---']
HanXRQChr01g0021071['CCHC-type integrase,']
HanXRQChr01g0019601['DNA ligase 1-like']
HanXRQChr01g0019271['helicase MOM1-like isoform X1']
HanXRQChr01g0021191['non-structural maintenance of chromosomes element 1 homolog']
HanXRQChr01g0019791['Serine threonine- kinase BRI1-like 2']
HanXRQChr01g0020931['---NA---']
HanXRQChr01g0021171['NO-associated 1, chloroplastic mitochondrial']
HanXRQChr01g0021011
HanXRQChr01g0020981['calcium-transporting ATPase 11, plasma membrane-type']
HanXRQChr01g0019771['---NA---']
HanXRQChr01g0019401['---NA---']
HanXRQChr01g0019441['core histone H2A H2B H3 H4']
HanXRQChr01g0001611['zinc finger CCCH domain-containing 32-like isoform X1']
HanXRQChr01g0002361['probable glutathione peroxidase 4']
HanXRQChr01g0002061['exocyst complex component SEC6']
HanXRQChr01g0001451['PREDICTED: uncharacterized protein LOC103403379']
HanXRQChr01g0000551['serine threonine- kinase 2 19-like']
HanXRQChr01g0000231['probable succinyl- ligase [ADP-forming] subunit alpha, mitochondrial']
HanXRQChr01g0000681['---NA---']
HanXRQChr01g0002291['phenazine biosynthesis-like domain-containing 1']
HanXRQChr01g0000321['cell division control 2 homolog C']
HanXRQChr01g0001081['bifunctional epoxide hydrolase 2-like']
HanXRQChr01g0002111
HanXRQChr01g0002311['R3H domain-containing 4']
HanXRQChr01g0000891['PREDICTED: uncharacterized protein LOC101496184']
HanXRQChr01g0000431
HanXRQChr01g0001931['iron-sulfur cluster biosynthesis family , partial']
HanXRQChr01g0002051['LRR receptor-like serine threonine- kinase ERL1']
HanXRQChr01g0002021['tubby-like F-box 3']
HanXRQChr01g0000511['flocculation FLO11-like']
HanXRQChr01g0002161['40S ribosomal S30']
HanXRQChr01g0015201['XRI1 isoform X3']
HanXRQChr01g0015771['MATE efflux family FRD3']
HanXRQChr01g0014741['mediator-associated 1-like']
HanXRQChr01g0014651['probable indole-3-pyruvate monooxygenase YUCCA5']
HanXRQChr01g0015791['MATE efflux family FRD3']
HanXRQChr01g0015721['FRA10AC1']
HanXRQChr01g0015471['---NA---']
HanXRQChr01g0014981['leucine-rich repeat receptor kinase PXL2']
HanXRQChr01g0014841['receptor-like serine threonine- kinase ALE2 isoform X1']
HanXRQChr01g0015331['splicing factor 3A subunit 3-like']
HanXRQChr01g0015481['Uncharacterized protein TCM_002832']
HanXRQChr02g0042211
HanXRQChr02g0042021['---NA---']
HanXRQChr02g0042401['---NA---']
HanXRQChr02g0042581['---NA---']
HanXRQChr02g0041871['ACT domain-containing family']
HanXRQChr02g0042441['sesquiterpene cyclase']
HanXRQChr02g0041881['---NA---']
HanXRQChr02g0044771['replication A 70 kDa DNA-binding subunit B-like']
HanXRQChr02g0045881['F-box SKIP19-like']
HanXRQChr02g0044781['mitochondrial import receptor subunit TOM5 homolog']
HanXRQChr02g0045311['myosin-J heavy chain-like isoform X1']
HanXRQChr02g0044641['ethylene-responsive transcription factor ABR1-like']
HanXRQChr02g0045131['probable receptor-like serine threonine- kinase At5g57670']
HanXRQChr03g0088611['small heat shock , chloroplastic-like']
HanXRQChr03g0082611['glutathione peroxidase 7, chloroplastic']
HanXRQChr03g0090341['protochlorophyllide-dependent translocon component 52, chloroplastic-like']
HanXRQChr03g0086901['calmodulin-binding 25-like']
HanXRQChr03g0080911['probable prolyl 4-hydroxylase 4']
HanXRQChr03g0091211['serine threonine- phosphatase BSL3']
HanXRQChr03g0080821['shock SRC2']
HanXRQChr03g0083691['bidirectional sugar transporter SWEET4-like']
HanXRQChr03g0087241['---NA---']
HanXRQChr03g0087271['---NA---']
HanXRQChr03g0090671
HanXRQChr03g0088251['argonaute 4-like']
HanXRQChr03g0089431
HanXRQChr03g0089291['translationally-controlled tumor homolog']
HanXRQChr03g0082451['cation transport regulator 2']
HanXRQChr03g0086101['cytochrome P450 CYP82D47-like']
HanXRQChr03g0086321['PREDICTED: uncharacterized protein LOC104443345']
HanXRQChr03g0090471['root border cell-specific']
HanXRQChr03g0082431['LRR receptor-like serine threonine- kinase FEI 1']
HanXRQChr03g0086071['heat shock DDB_G0288861-like']
HanXRQChr03g0086911['---NA---']
HanXRQChr03g0084621['bromodomain testis-specific -like isoform X4']
HanXRQChr03g0085471['pumilio homolog 24']
HanXRQChr03g0086571['probable phospholipid hydroperoxide glutathione peroxidase']
HanXRQChr03g0088841['probable glycosyltransferase At5g03795']
HanXRQChr03g0086871['puromycin-sensitive aminopeptidase isoform X2']
HanXRQChr03g0089741['transcription factor,']
HanXRQChr03g0086671['probable serine threonine- kinase At5g41260']
HanXRQChr03g0085291['glucan endo-1,3-beta-glucosidase 11']
HanXRQChr03g0084041
HanXRQChr03g0084801['---NA---']
HanXRQChr03g0085621['F-box PP2-A12-like']
HanXRQChr03g0084411['cytochrome P450 87A3-like']
HanXRQChr03g0088491['65-kDa microtubule-associated 3']
HanXRQChr03g0090161['pentatricopeptide repeat-containing At5g59600-like']
HanXRQChr03g0088821['E3 ubiquitin- ligase RBBP6']
HanXRQChr03g0086191['transcription factor MYC2-like']
HanXRQChr03g0082061['---NA---']
HanXRQChr03g0081751['DUF789 family']
HanXRQChr03g0089541['GAMETE EXPRESSED 2']
HanXRQChr03g0089651['heat shock 70 (HSP70)-interacting ,']
HanXRQChr03g0088951['DUF1639 family']
HanXRQChr03g0086331['NC domain-containing family']
HanXRQChr03g0084061['seed maturation']
HanXRQChr03g0091341['pentatricopeptide repeat-containing At1g12700, mitochondrial']
HanXRQChr03g0087561['Ankyrin repeat and KH domain-containing 1']
HanXRQChr03g0081121['---NA---']
HanXRQChr03g0088061['probable NOT transcription complex subunit VIP2 isoform X2']
HanXRQChr03g0082391['BURP domain-containing']
HanXRQChr03g0083261['NAD(P)-binding Rossmann-fold superfamily isoform 1']
HanXRQChr03g0082921['---NA---']
HanXRQChr03g0090071['ornithine aminotransferase, mitochondrial']
HanXRQChr03g0080751['alanine--tRNA ligase-like']
HanXRQChr03g0083221['hyoscyamine 6-dioxygenase-like']
HanXRQChr03g0090441['S-norcoclaurine synthase-like']
HanXRQChr03g0086741['Bromo-adjacent domain-containing']
HanXRQChr03g0082051['---NA---']
HanXRQChr03g0082071['4-coumarate-- ligase-like 6']
HanXRQChr03g0088301['2,3-bisphosphoglycerate-independent phosphoglycerate mutase']
HanXRQChr03g0087551['---NA---']
HanXRQChr03g0089751
HanXRQChr03g0081911['fructan 1-exohydrolase']
HanXRQChr03g0089661['serine threonine- kinase SAPK3-like']
HanXRQChr03g0084511['aspartic ase 1']
HanXRQChr03g0084321['PLATZ transcription factor family']
HanXRQChr03g0082111['probable mitochondrial chaperone BCS1-B']
HanXRQChr03g0082301['notum homolog isoform X1']
HanXRQChr03g0089901['---NA---']
HanXRQChr03g0091441['aldo-keto reductase-like']
HanXRQChr03g0083641['E3 ubiquitin- ligase Os04g0590900-like']
HanXRQChr03g0087371['probable sodium metabolite cotransporter BASS5, chloroplastic isoform X1']
HanXRQChr03g0082571['NSP-INTERACTING KINASE 3']
HanXRQChr03g0092311['cellulose synthase G2']
HanXRQChr03g0082301['notum homolog isoform X1']
HanXRQChr03g0089901['---NA---']
HanXRQChr03g0093531['S-adenosyl-L-methionine-dependent methyltransferases superfamily isoform 1']
HanXRQChr03g0089741['transcription factor,']
HanXRQChr03g0089291['translationally-controlled tumor homolog']
HanXRQChr03g0086101['cytochrome P450 CYP82D47-like']
HanXRQChr03g0086741['Bromo-adjacent domain-containing']
HanXRQChr03g0086911['---NA---']
HanXRQChr03g0084041
HanXRQChr03g0082061['---NA---']
HanXRQChr03g0083691['bidirectional sugar transporter SWEET4-like']
HanXRQChr03g0087551['---NA---']
HanXRQChr03g0081751['DUF789 family']
HanXRQChr03g0091701['serrate RNA effector molecule']
HanXRQChr03g0092621['PREDICTED: uncharacterized protein LOC104249132']
HanXRQChr03g0086901['calmodulin-binding 25-like']
HanXRQChr03g0092131['1-aminocyclopropane-1-carboxylate oxidase homolog 1-like']
HanXRQChr03g0087371['probable sodium metabolite cotransporter BASS5, chloroplastic isoform X1']
HanXRQChr03g0093891['---NA---']
HanXRQChr03g0093351
HanXRQChr03g0092261['UDP-glycosyltransferase 87A1-like']
HanXRQChr03g0092101['dof zinc finger']
HanXRQChr03g0082071['4-coumarate-- ligase-like 6']
HanXRQChr03g0081911['fructan 1-exohydrolase']
HanXRQChr03g0085291['glucan endo-1,3-beta-glucosidase 11']
HanXRQChr03g0088821['E3 ubiquitin- ligase RBBP6']
HanXRQChr03g0088841['probable glycosyltransferase At5g03795']
HanXRQChr03g0090341['protochlorophyllide-dependent translocon component 52, chloroplastic-like']
HanXRQChr03g0088951['DUF1639 family']
HanXRQChr03g0091711['argonaute 4-like']
HanXRQChr03g0090071['ornithine aminotransferase, mitochondrial']
HanXRQChr03g0082051['---NA---']
HanXRQChr03g0090471['root border cell-specific']
HanXRQChr03g0092231['carnitine racemase like']
HanXRQChr03g0083261['NAD(P)-binding Rossmann-fold superfamily isoform 1']
HanXRQChr03g0088061['probable NOT transcription complex subunit VIP2 isoform X2']
HanXRQChr03g0092081['1-aminocyclopropane-1-carboxylate oxidase homolog 1-like']
HanXRQChr03g0091441['aldo-keto reductase-like']
HanXRQChr03g0087561['Ankyrin repeat and KH domain-containing 1']
HanXRQChr03g0090671
HanXRQChr03g0083221['hyoscyamine 6-dioxygenase-like']
HanXRQChr03g0089661['serine threonine- kinase SAPK3-like']
HanXRQChr03g0086871['puromycin-sensitive aminopeptidase isoform X2']
HanXRQChr03g0087271['---NA---']
HanXRQChr03g0082431['LRR receptor-like serine threonine- kinase FEI 1']
HanXRQChr03g0093341['subtilisin-like protease']
HanXRQChr03g0088611['small heat shock , chloroplastic-like']
HanXRQChr03g0085621['F-box PP2-A12-like']
HanXRQChr03g0086071['heat shock DDB_G0288861-like']
HanXRQChr03g0093191['homeobox-leucine zipper HAT4-like']
HanXRQChr03g0092661['3-ketoacyl- synthase 11']
HanXRQChr03g0086321['PREDICTED: uncharacterized protein LOC104443345']
HanXRQChr03g0091921['anthocyanidin 3-O-glucosyltransferase 2-like']
HanXRQChr03g0087241['---NA---']
HanXRQChr03g0082391['BURP domain-containing']
HanXRQChr03g0086571['probable phospholipid hydroperoxide glutathione peroxidase']
HanXRQChr03g0086671['probable serine threonine- kinase At5g41260']
HanXRQChr03g0086331['NC domain-containing family']
HanXRQChr03g0093421['cyclic nucleotide-gated ion channel 1-like']
HanXRQChr03g0093301['Late cornified envelope 1E']
HanXRQChr03g0085471['pumilio homolog 24']
HanXRQChr03g0082921['---NA---']
HanXRQChr03g0082611['glutathione peroxidase 7, chloroplastic']
HanXRQChr03g0084621['bromodomain testis-specific -like isoform X4']
HanXRQChr03g0091341['pentatricopeptide repeat-containing At1g12700, mitochondrial']
HanXRQChr03g0091211['serine threonine- phosphatase BSL3']
HanXRQChr03g0093641['Beige-related and WD-40 repeat-containing isoform 2']
HanXRQChr03g0082571['NSP-INTERACTING KINASE 3']
HanXRQChr03g0089651['heat shock 70 (HSP70)-interacting ,']
HanXRQChr03g0083641['E3 ubiquitin- ligase Os04g0590900-like']
HanXRQChr03g0084801['---NA---']
HanXRQChr03g0084321['PLATZ transcription factor family']
HanXRQChr03g0089541['GAMETE EXPRESSED 2']
HanXRQChr03g0088491['65-kDa microtubule-associated 3']
HanXRQChr03g0093941['LRR receptor-like serine threonine- kinase GSO1']
HanXRQChr03g0093961['molybdate transporter 1']
HanXRQChr03g0082451['cation transport regulator 2']
HanXRQChr03g0089431
HanXRQChr03g0090441['S-norcoclaurine synthase-like']
HanXRQChr03g0084061['seed maturation']
HanXRQChr03g0090161['pentatricopeptide repeat-containing At5g59600-like']
HanXRQChr03g0084411['cytochrome P450 87A3-like']
HanXRQChr03g0089751
HanXRQChr03g0082111['probable mitochondrial chaperone BCS1-B']
HanXRQChr03g0084511['aspartic ase 1']
HanXRQChr03g0088251['argonaute 4-like']
HanXRQChr03g0086191['transcription factor MYC2-like']
HanXRQChr03g0093251['Vesicle-associated 1-2']
HanXRQChr03g0088301['2,3-bisphosphoglycerate-independent phosphoglycerate mutase']
HanXRQChr04g0112641['---NA---']
HanXRQChr04g0113161
HanXRQChr04g0112081['probable beta-1,3-galactosyltransferase 20']
HanXRQChr04g0112771['thaumatin 1b']
HanXRQChr04g0111941['ethylene-responsive transcription factor 5-like']
HanXRQChr04g0113141['---NA---']
HanXRQChr04g0112541
HanXRQChr04g0112021
HanXRQChr04g0111951['ethylene-responsive transcription factor 5-like']
HanXRQChr06g0170191['bifunctional L-3-cyanoalanine synthase cysteine synthase 1, mitochondrial']
HanXRQChr06g0169901['NAD-dependent malic enzyme 59 kDa isoform, mitochondrial']
HanXRQChr06g0168631
HanXRQChr06g0168301['PREDICTED: uncharacterized protein LOC104243187']
HanXRQChr06g0170201['AT-rich interactive domain-containing 1-like']
HanXRQChr06g0169071['vesicle-associated 1-2']
HanXRQChr06g0167241
HanXRQChr06g0167711['ethylene response sensor 1']
HanXRQChr06g0168021['transposon Tf2-1 poly isoform X1']
HanXRQChr06g0172791['glycerol-3-phosphate acyltransferase, chloroplastic isoform X1']
HanXRQChr06g0166861['2,4-dihydroxyhept-2-ene-1,7-dioic acid aldolase,']
HanXRQChr06g0167201['SBP family']
HanXRQChr06g0167891['---NA---']
HanXRQChr06g0173031['polyadenylate-binding RBP47B -like isoform 1']
HanXRQChr06g0171191['---NA---']
HanXRQChr06g0169091
HanXRQChr06g0172371
HanXRQChr06g0168311['casein kinase II subunit beta-4']
HanXRQChr06g0170711['phosphatidylinositol 4-kinase gamma 4-like']
HanXRQChr06g0172431['ABC transporter I family member 19-like']
HanXRQChr06g0167511['ubiquitin carboxyl-terminal hydrolase 20-like']
HanXRQChr06g0168811['chromodomain-helicase-DNA-binding 1-like isoform X1']
HanXRQChr06g0169381['membrane of ER body']
HanXRQChr06g0173501['ABC transporter G family member 14-like']
HanXRQChr06g0173711['serine carboxypeptidase-like']
HanXRQChr06g0172061['ABC transporter G family member 24-like']
HanXRQChr06g0173291['seleno H-like']
HanXRQChr06g0169431['auxin-induced 10A5-like']
HanXRQChr06g0173321['---NA---']
HanXRQChr06g0170871['---NA---']
HanXRQChr06g0169261['glyoxylate hydroxypyruvate reductase HPR3-like']
HanXRQChr06g0169841['---NA---']
HanXRQChr06g0171201['---NA---']
HanXRQChr06g0167871['alcohol dehydrogenase class-3']
HanXRQChr06g0170551
HanXRQChr06g0167301['Type I inositol polyphosphate 5-phosphatase, isoform 1']
HanXRQChr06g0172811['uncharacterized ATP-dependent helicase isoform X1']
HanXRQChr06g0173561
HanXRQChr06g0168611['ABC transporter G family member 35-like']
HanXRQChr06g0168931['nucleolar 14']
HanXRQChr06g0168671['TIFY 10A']
HanXRQChr06g0173021['NLP7-like isoform X2']
HanXRQChr06g0173391['---NA---']
HanXRQChr06g0170481['PREDICTED: uncharacterized protein LOC104593426']
HanXRQChr06g0168691['mediator of RNA polymerase II transcription subunit 26 isoform X1']
HanXRQChr06g0167991['Transducin family WD-40 repeat family ,']
HanXRQChr06g0169031['-ribulosamine 3-kinase, chloroplastic']
HanXRQChr06g0173121['PREDICTED: uncharacterized protein LOC104444791']
HanXRQChr06g0168371
HanXRQChr06g0168751['---NA---']
HanXRQChr06g0172651['serine threonine- kinase STN8, chloroplastic']
HanXRQChr06g0168251['PREDICTED: uncharacterized protein LOC105173442']
HanXRQChr06g0172141['zinc finger CCCH domain-containing 20-like']
HanXRQChr06g0168221
HanXRQChr06g0170621['abscisic acid receptor PYL9-like']
HanXRQChr06g0169831
HanXRQChr06g0172391
HanXRQChr06g0170511['BTB POZ domain-containing POB1-like']
HanXRQChr06g0170631['ubiquitin-conjugating enzyme']
HanXRQChr06g0167061['trihelix transcription factor GTL2']
HanXRQChr06g0168331['Hyaluronan mRNA binding family isoform 1']
HanXRQChr06g0172031['cyclin-dependent kinase inhibitor 5-like']
HanXRQChr06g0169541['hypothetical protein L484_022436']
HanXRQChr06g0173661['probable phosphatase 2C 55']
HanXRQChr06g0172981['transmembrane ,']
HanXRQChr06g0171501['endoglucanase 5']
HanXRQChr06g0172991['---NA---']
HanXRQChr06g0173701['---NA---']
HanXRQChr06g0167871['alcohol dehydrogenase class-3']
HanXRQChr06g0168371
HanXRQChr06g0168301['PREDICTED: uncharacterized protein LOC104243187']
HanXRQChr06g0170621['abscisic acid receptor PYL9-like']
HanXRQChr06g0169261['glyoxylate hydroxypyruvate reductase HPR3-like']
HanXRQChr06g0169831
HanXRQChr06g0173561
HanXRQChr06g0172391
HanXRQChr06g0170631['ubiquitin-conjugating enzyme']
HanXRQChr06g0169381['membrane of ER body']
HanXRQChr06g0172031['cyclin-dependent kinase inhibitor 5-like']
HanXRQChr06g0172141['zinc finger CCCH domain-containing 20-like']
HanXRQChr06g0168221
HanXRQChr06g0173031['polyadenylate-binding RBP47B -like isoform 1']
HanXRQChr06g0168931['nucleolar 14']
HanXRQChr06g0169091
HanXRQChr06g0167511['ubiquitin carboxyl-terminal hydrolase 20-like']
HanXRQChr06g0170481['PREDICTED: uncharacterized protein LOC104593426']
HanXRQChr06g0172991['---NA---']
HanXRQChr06g0170511['BTB POZ domain-containing POB1-like']
HanXRQChr06g0170711['phosphatidylinositol 4-kinase gamma 4-like']
HanXRQChr06g0170871['---NA---']
HanXRQChr06g0173711['serine carboxypeptidase-like']
HanXRQChr06g0168811['chromodomain-helicase-DNA-binding 1-like isoform X1']
HanXRQChr06g0168631
HanXRQChr06g0168331['Hyaluronan mRNA binding family isoform 1']
HanXRQChr06g0169841['---NA---']
HanXRQChr06g0172791['glycerol-3-phosphate acyltransferase, chloroplastic isoform X1']
HanXRQChr06g0169071['vesicle-associated 1-2']
HanXRQChr06g0168611['ABC transporter G family member 35-like']
HanXRQChr06g0170551
HanXRQChr06g0173321['---NA---']
HanXRQChr06g0173391['---NA---']
HanXRQChr06g0171501['endoglucanase 5']
HanXRQChr06g0167711['ethylene response sensor 1']
HanXRQChr06g0169901['NAD-dependent malic enzyme 59 kDa isoform, mitochondrial']
HanXRQChr06g0168751['---NA---']
HanXRQChr06g0173291['seleno H-like']
HanXRQChr06g0171201['---NA---']
HanXRQChr06g0168311['casein kinase II subunit beta-4']
HanXRQChr06g0172431['ABC transporter I family member 19-like']
HanXRQChr06g0167891['---NA---']
HanXRQChr06g0172061['ABC transporter G family member 24-like']
HanXRQChr06g0169541['hypothetical protein L484_022436']
HanXRQChr06g0167991['Transducin family WD-40 repeat family ,']
HanXRQChr06g0170201['AT-rich interactive domain-containing 1-like']
HanXRQChr06g0170191['bifunctional L-3-cyanoalanine synthase cysteine synthase 1, mitochondrial']
HanXRQChr06g0168671['TIFY 10A']
HanXRQChr06g0172651['serine threonine- kinase STN8, chloroplastic']
HanXRQChr06g0169431['auxin-induced 10A5-like']
HanXRQChr06g0173501['ABC transporter G family member 14-like']
HanXRQChr06g0172371
HanXRQChr06g0168021['transposon Tf2-1 poly isoform X1']
HanXRQChr06g0172981['transmembrane ,']
HanXRQChr06g0168251['PREDICTED: uncharacterized protein LOC105173442']
HanXRQChr06g0169031['-ribulosamine 3-kinase, chloroplastic']
HanXRQChr06g0168691['mediator of RNA polymerase II transcription subunit 26 isoform X1']
HanXRQChr06g0173701['---NA---']
HanXRQChr06g0173021['NLP7-like isoform X2']
HanXRQChr06g0172811['uncharacterized ATP-dependent helicase isoform X1']
HanXRQChr06g0171191['---NA---']
HanXRQChr06g0173121['PREDICTED: uncharacterized protein LOC104444791']
HanXRQChr06g0173661['probable phosphatase 2C 55']
HanXRQChr08g0236561['---NA---']
HanXRQChr08g0237101['serine arginine-rich splicing factor SR45a-like isoform X1']
HanXRQChr08g0237261['---NA---']
HanXRQChr08g0236991['pentatricopeptide repeat-containing At1g08070-like']
HanXRQChr08g0237371['serine arginine repetitive matrix 1-like isoform X1']
HanXRQChr08g0237181['cellulose synthase D5']
HanXRQChr08g0228811['---NA---']
HanXRQChr08g0228251['UPSTREAM OF FLC']
HanXRQChr08g0229531['cell division control 6 homolog']
HanXRQChr08g0228081['histone H2A']
HanXRQChr08g0227871['Histone H2A']
HanXRQChr08g0228561['tRNA pseudouridine synthase isoform X1']
HanXRQChr08g0227831['histone H2A']
HanXRQChr08g0229061
HanXRQChr08g0228321['3-ketoacyl- synthase 12']
HanXRQChr08g0227841['histone H2A']
HanXRQChr08g0218601['vacuolar amino acid transporter 1-like']
HanXRQChr08g0217281['40S ribosomal S25-2']
HanXRQChr08g0216581['HVA22 k']
HanXRQChr08g0218231['malate dehydrogenase [NADP], chloroplastic']
HanXRQChr08g0216651['ras-related Rab7']
HanXRQChr08g0217811['RNA-binding family isoform 1']
HanXRQChr08g0217961['U-box domain-containing 35-like']
HanXRQChr08g0218291['RING U-box superfamily']
HanXRQChr08g0217331
HanXRQChr08g0217531
HanXRQChr08g0217761['autophagy-related 9']
HanXRQChr08g0217931['aspartic ase nepenthesin-1-like']
HanXRQChr08g0216731['---NA---']
HanXRQChr08g0218431['serine threonine phosphatase 2A 57 kDa regulatory subunit B beta isoform-like']
HanXRQChr09g0237921['cleavage and polyadenylation specificity factor subunit 5-like isoform X1']
HanXRQChr09g0238351['---NA---']
HanXRQChr09g0237851['3-oxoacyl-[acyl-carrier- ] synthase II, chloroplastic-like']
HanXRQChr09g0238201['pentatricopeptide repeat-containing At5g59600-like']
HanXRQChr09g0237711
HanXRQChr09g0238291['probable caffeoyl- O-methyltransferase At4g26220']
HanXRQChr09g0238051['eukaryotic initiation factor 4A-8']
HanXRQChr09g0237721['---NA---']
HanXRQChr09g0237881['PREDICTED: uncharacterized protein LOC104232626']
HanXRQChr09g0253321
HanXRQChr09g0253981['neuroguidin isoform X1']
HanXRQChr09g0253021['probable phosphatase 2C 76']
HanXRQChr09g0253961['Ribonucleoside-diphosphate reductase large subunit']
HanXRQChr09g0254031['3-oxoacyl-[acyl-carrier- ] synthase I, chloroplastic']
HanXRQChr09g0253081['IWS1 homolog A isoform X2']
HanXRQChr09g0253341['Cysteine-rich RLK 29, isoform 1']
HanXRQChr09g0254341['---NA---']
HanXRQChr09g0254511
HanXRQChr09g0253481['Sn1-specific diacylglycerol lipase alpha']
HanXRQChr09g0253781['60S ribosomal L24']
HanXRQChr09g0253031['General transcription factor IIF subunit 1']
HanXRQChr09g0253271['---NA---']
HanXRQChr09g0253901['---NA---']
HanXRQChr09g0253571['---NA---']
HanXRQChr09g0253941['PREDICTED: uncharacterized protein LOC104114753 isoform X2']
HanXRQChr09g0254541['PREDICTED: uncharacterized protein LOC105966291']
HanXRQChr09g0243151['TMV resistance N-like']
HanXRQChr09g0243931
HanXRQChr09g0242871['---NA---']
HanXRQChr09g0243581['reticuline oxidase']
HanXRQChr09g0243621['ankyrin repeat-containing At3g12360-like isoform X1']
HanXRQChr09g0243711
HanXRQChr09g0243651['UMP-CMP kinase 3-like']
HanXRQChr10g0311611['Os06g0517450, partial']
HanXRQChr10g0314681['cytochrome c oxidase assembly factor 6 isoform X2']
HanXRQChr10g0312901['nucleosome assembly 1 2-like isoform X1']
HanXRQChr10g0311911['chaperone domain']
HanXRQChr10g0310641['G3BP isoform X1']
HanXRQChr10g0312991['ubiquinol-cytochrome c reductase complex kDa']
HanXRQChr10g0315531['SPX domain-containing 1-like']
HanXRQChr10g0311671['---NA---']
HanXRQChr10g0315651['axial regulator YABBY 5']
HanXRQChr10g0310731['---NA---']
HanXRQChr10g0315331['axoneme-associated mst101(2)']
HanXRQChr10g0312021['alanine aminotransferase 2']
HanXRQChr10g0311401['F-box FBD LRR-repeat At1g13570']
HanXRQChr10g0310591['---NA---']
HanXRQChr10g0313271['---NA---']
HanXRQChr10g0311781['pectin methylesterase']
HanXRQChr10g0312961['HOTHEAD-like isoform X1']
HanXRQChr10g0312451['DUF1677 family']
HanXRQChr10g0312461['---NA---']
HanXRQChr10g0310541['desiccation-related PCC13-62-like']
HanXRQChr10g0312581['chaperone dnaJ 49-like']
HanXRQChr10g0311021['---NA---']
HanXRQChr10g0314191['heparanase 3']
HanXRQChr10g0313801['---NA---']
HanXRQChr10g0311251['mitogen-activated kinase kinase kinase NPK1']
HanXRQChr10g0313071['PREDICTED: uncharacterized protein LOC104109799']
HanXRQChr10g0311961
HanXRQChr10g0313161
HanXRQChr10g0311621['uncharacterized abhydrolase domain-containing DDB_G0269086']
HanXRQChr10g0315341['serine arginine-rich SC35-like splicing factor SCL30A']
HanXRQChr10g0314991['PREDICTED: uncharacterized protein LOC104224412 isoform X1']
HanXRQChr10g0312771['phosphatase 2C 37-like']
HanXRQChr10g0314111['disease resistance RGA1']
HanXRQChr10g0300531['lysine histidine transporter-like 8']
HanXRQChr10g0300961['cell division cycle , cofactor of APC complex-like']
HanXRQChr10g0300861['heavy metal-associated isoprenylated plant 26-like']
HanXRQChr10g0300671['seed maturation LEA 4']
HanXRQChr10g0301101['probable mediator of RNA polymerase II transcription subunit 37c']
HanXRQChr10g0300571['---NA---']
HanXRQChr10g0300831['pre-mRNA-splicing factor syf2']
HanXRQChr10g0300461['lysine histidine transporter-like 8']
HanXRQChr12g0375191['ninja-family AFP2-like']
HanXRQChr12g0374971['Pentatricopeptide repeat (PPR) superfamily , isoform 1']
HanXRQChr12g0375831['wall-associated receptor kinase-like 1']
HanXRQChr12g0375701['4-hydroxy-3-methylbut-2-en-1-yl diphosphate synthase, chloroplastic']
HanXRQChr12g0375081['serine threonine- kinase tricorner-like']
HanXRQChr12g0375841
HanXRQChr12g0376311['AP-3 complex subunit sigma']
HanXRQChr12g0375941['---NA---']
HanXRQChr12g0376091['Reticulon B12']
HanXRQChr12g0375291['PLASMODESMATA CALLOSE-BINDING PROTEIN 3']
HanXRQChr12g0376181['rRNA methyltransferase']
HanXRQChr12g0375351['DNA binding ,']
HanXRQChr12g0376351
HanXRQChr13g0422131['disease resistance RPP13 1']
HanXRQChr13g0422991
HanXRQChr13g0424541['40S ribosomal S15-4']
HanXRQChr13g0423311['hydroquinone glucosyltransferase-like']
HanXRQChr13g0423041['CC-NBS-LRR']
HanXRQChr13g0423181['UPF0565 C2orf69 homolog']
HanXRQChr13g0423031['argonaute 4-like']
HanXRQChr13g0423391['ARABIDILLO 1-like']
HanXRQChr13g0423911['disease resistance RPP13 1']
HanXRQChr13g0423651['metalloendo ase 1-like']
HanXRQChr13g0423621['---NA---']
HanXRQChr13g0422821['Lipid transfer']
HanXRQChr13g0422561['lysosomal beta glucosidase-like']
HanXRQChr13g0424231['---NA---']
HanXRQChr13g0424441['syntaxin-related KNOLLE']
HanXRQChr13g0422571['---NA---']
HanXRQChr13g0423591['---NA---']
HanXRQChr13g0423341['---NA---']
HanXRQChr13g0424241['---NA---']
HanXRQChr13g0422641['serine carboxypeptidase-like 18 isoform X1']
HanXRQChr14g0451841['---NA---']
HanXRQChr14g0449721['transcription factor MYB44-like']
HanXRQChr14g0451911['BTB POZ domain-containing At3g44820']
HanXRQChr14g0451041['BAG family molecular chaperone regulator 6-like']
HanXRQChr14g0450991['---NA---']
HanXRQChr14g0449661
HanXRQChr14g0450481['60S ribosomal L4']
HanXRQChr14g0449241['ABC transporter B family member 15-like']
HanXRQChr14g0450441['MATE efflux family 4, chloroplastic-like']
HanXRQChr14g0448861['alpha-mannosidase 2x']
HanXRQChr14g0449251['---NA---']
HanXRQChr14g0449551['metal transporter Nramp3-like']
HanXRQChr14g0449651['PREDICTED: uncharacterized protein LOC104892855']
HanXRQChr14g0451391['coiled-coil domain-containing 86']
HanXRQChr14g0450981['ABC transporter G family member 36-like']
HanXRQChr14g0451441['uncharacterized membrane At3g27390']
HanXRQChr14g0451611['Alpha beta-Hydrolases superfamily isoform 1']
HanXRQChr14g0450681['uridine kinase 1, chloroplastic']
HanXRQChr14g0451111['---NA---']
HanXRQChr14g0448831['BREAST CANCER SUSCEPTIBILITY 1 homolog']
HanXRQChr14g0449421['---NA---']
HanXRQChr14g0451421['BAG family molecular chaperone regulator 6-like']
HanXRQChr14g0449451['type I inositol 1,4,5-trisphosphate 5-phosphatase CVP2-like isoform X1']
HanXRQChr14g0451101['eukaryotic translation initiation factor 5-like']
HanXRQChr14g0450951['lysine histidine transporter 1-like']
HanXRQChr14g0449291['ABC transporter B family member 15-like']
HanXRQChr14g0455691['nuclear transcription factor Y subunit B-1-like isoform X1']
HanXRQChr14g0455921['nucleolar complex 2 homolog isoform X1']
HanXRQChr14g0454291['probable phosphoribosylformylglycinamidine synthase, chloroplastic mitochondrial']
HanXRQChr14g0453431['MODIFIER OF SNC1 11-like']
HanXRQChr14g0454591['probable copper-transporting ATPase HMA5']
HanXRQChr14g0454191['probable calcium-binding CML31']
HanXRQChr14g0455621['---NA---']
HanXRQChr14g0453131['b-1,4-glucanase']
HanXRQChr14g0454141['Pentatricopeptide repeat (PPR) superfamily isoform 2']
HanXRQChr14g0453411['Golgi to ER traffic 4 homolog']
HanXRQChr14g0453101['5-methyltetrahydropteroyltriglutamate--homocysteine methyltransferase']
HanXRQChr14g0452781['Vacuolar fusion MON1 A isoform 1']
HanXRQChr14g0453041['---NA---']
HanXRQChr14g0453611['membrin-11-like']
HanXRQChr14g0454331['BTB POZ domain-containing At5g03250-like']
HanXRQChr14g0455251
HanXRQChr14g0452991['auxin response factor 4']
HanXRQChr14g0454611['probable LRR receptor-like serine threonine- kinase At1g67720']
HanXRQChr14g0454151['GPI mannosyltransferase 1']
HanXRQChr14g0452701['auxin response factor 18-like']
HanXRQChr14g0455191['hypothetical protein POPTR_0013s04330g']
HanXRQChr14g0453661
HanXRQChr14g0454451['ABC transporter B family member 1']
HanXRQChr14g0445671['dof zinc finger -like']
HanXRQChr14g0447681['tumorous imaginal discs, mitochondrial']
HanXRQChr14g0445591['---NA---']
HanXRQChr14g0447491
HanXRQChr14g0447081['PREDICTED: uncharacterized protein At4g37920, chloroplastic-like']
HanXRQChr14g0445491['glutathione S-transferase zeta class-like isoform X1']
HanXRQChr14g0446421['D -box splicing factor-binding site']
HanXRQChr14g0447721['PREDICTED: uncharacterized protein At3g49720']
HanXRQChr14g0446081['developmentally-regulated G- 3']
HanXRQChr14g0446921['PREDICTED: uncharacterized protein LOC100247517']
HanXRQChr14g0445471['acyl carrier 1']
HanXRQChr14g0446571['Ribosomal S24 S35, mitochondrial']
HanXRQChr14g0447941['AP2 B3-like transcriptional factor family ,']
HanXRQChr14g0445991['apoptotic chromatin condensation inducer in the nucleus-like isoform X1']
HanXRQChr14g0447821['DNA topoisomerase 2-like isoform X1']
HanXRQChr14g0446781['probable calcium-binding CML18']
HanXRQChr14g0445801['aspartic ase-like']
HanXRQChr14g0445691['titin-like isoform X2']
HanXRQChr14g0447811['Golgi-body localization domain isoform 3, partial']
HanXRQChr14g0445611['DNA-directed RNA polymerase subunit 10']
HanXRQChr14g0446761['BOI-related E3 ubiquitin- ligase 1-like isoform X1']
HanXRQChr14g0446741['hypothetical protein L484_027744']
HanXRQChr14g0432891['blue copper -like']
HanXRQChr14g0433031['exonuclease V, chloroplastic']
HanXRQChr14g0433381['histone deacetylase 14 isoform X1']
HanXRQChr14g0433071['---NA---']
HanXRQChr14g0433221['GAST1-like']
HanXRQChr14g0453131['b-1,4-glucanase']
HanXRQChr14g0452701['auxin response factor 18-like']
HanXRQChr14g0451421['BAG family molecular chaperone regulator 6-like']
HanXRQChr14g0452601['OTU domain-containing DDB_G0284757-like isoform X1']
HanXRQChr14g0452781['Vacuolar fusion MON1 A isoform 1']
HanXRQChr14g0450441['MATE efflux family 4, chloroplastic-like']
HanXRQChr14g0452251['probable vacuolar amino acid transporter YPQ1']
HanXRQChr14g0452991['auxin response factor 4']
HanXRQChr14g0452661['PREDICTED: uncharacterized protein LOC105170283']
HanXRQChr14g0450481['60S ribosomal L4']
HanXRQChr14g0453101['5-methyltetrahydropteroyltriglutamate--homocysteine methyltransferase']
HanXRQChr14g0451041['BAG family molecular chaperone regulator 6-like']
HanXRQChr14g0451391['coiled-coil domain-containing 86']
HanXRQChr14g0451101['eukaryotic translation initiation factor 5-like']
HanXRQChr14g0450991['---NA---']
HanXRQChr14g0451611['Alpha beta-Hydrolases superfamily isoform 1']
HanXRQChr14g0451841['---NA---']
HanXRQChr14g0452131['---NA---']
HanXRQChr14g0450951['lysine histidine transporter 1-like']
HanXRQChr14g0451441['uncharacterized membrane At3g27390']
HanXRQChr14g0451111['---NA---']
HanXRQChr14g0451911['BTB POZ domain-containing At3g44820']
HanXRQChr14g0453041['---NA---']
HanXRQChr14g0450681['uridine kinase 1, chloroplastic']
HanXRQChr14g0450981['ABC transporter G family member 36-like']
HanXRQChr14g0452541['serine carboxypeptidase-like']
HanXRQChr15g0486571['solute carrier family 40 member 3, chloroplastic']
HanXRQChr15g0485341['BONZAI 3-like isoform X1']
HanXRQChr15g0485971['cell number regulator 6-like']
HanXRQChr15g0486111['probable phosphatase 2C 75']
HanXRQChr15g0486151['FACT complex subunit SSRP1']
HanXRQChr15g0486481['NADH dehydrogenase [ubiquinone] iron-sulfur 8, mitochondrial']
HanXRQChr15g0486011['cell division cycle , cofactor of APC complex-like']
HanXRQChr15g0486411['hypothetical protein L484_018479']
HanXRQChr15g0485481['EPIDERMAL PATTERNING FACTOR 2']
HanXRQChr15g0485511['Poly(A) polymerase']
HanXRQChr15g0485251
HanXRQChr15g0485991['cell number regulator 6-like']
HanXRQChr15g0485731['RNA polymerase sigma factor sigA']
HanXRQChr15g0486381['---NA---']
HanXRQChr15g0472611['SHORT-ROOT-like']
HanXRQChr15g0473511['polyubiquitin']
HanXRQChr15g0474531['endo-1,3 1,4-beta-D-glucanase-like']
HanXRQChr15g0472931['DA1-related 1-like']
HanXRQChr15g0474541['Nuclear pore complex Nup214']
HanXRQChr15g0473901['---NA---']
HanXRQChr15g0472871['DNA ligase 1-like']
HanXRQChr15g0474921['hypothetical protein PRUPE_ppa010921mg']
HanXRQChr15g0474001['MYB transcription factor AN2']
HanXRQChr15g0473201['---NA---']
HanXRQChr15g0473951['---NA---']
HanXRQChr15g0473121['---NA---']
HanXRQChr15g0472691['glucan endo-1,3-beta-glucosidase 12']
HanXRQChr15g0472561['cyclin D3-2']
HanXRQChr15g0474791['probable S-acyltransferase 7']
HanXRQChr15g0472371['glucose-6-phosphate 1-epimerase']
HanXRQChr15g0472861['CHROMOSOME TRANSMISSION FIDELITY 7']
HanXRQChr15g0473891['---NA---']
HanXRQChr15g0473581
HanXRQChr15g0474781['glycerophosphodiester phosphodiesterase GDE1-like']
HanXRQChr15g0473261['lysosomal alpha-mannosidase-like']
HanXRQChr15g0474111['---NA---']
HanXRQChr15g0472651['adenylyl-sulfate kinase 3 isoform X1']
HanXRQChr15g0473651['---NA---']
HanXRQChr15g0474671['lysine histidine transporter 1-like']
HanXRQChr15g0473771['salicylic acid-binding 2-like']
HanXRQChr15g0473941
HanXRQChr16g0530201['probable sulfate transporter']
HanXRQChr16g0530891
HanXRQChr16g0529961['ATP-dependent RNA helicase SUPV3L1, mitochondrial']
HanXRQChr16g0531091['probable serine protease EDA2 isoform X1']
HanXRQChr16g0530001['glutathione S-transferase T3-like']
HanXRQChr16g0529371
HanXRQChr16g0529561['uncharacterized PKHD-type hydroxylase At1g22950-like']
HanXRQChr16g0529111['probable transcription factor GLK2']
HanXRQChr16g0529601['ASPARTIC PROTEASE IN GUARD CELL 1']
HanXRQChr16g0530481['phototropin-1']
HanXRQChr16g0528921['leucine-rich repeat receptor-like serine threonine- kinase At2g14440']
HanXRQChr16g0529911
HanXRQChr16g0529551['uncharacterized PKHD-type hydroxylase At1g22950-like']
HanXRQChr16g0528821['nuclear matrix constituent 1 isoform X1']
HanXRQChr16g0529451['universal stress A']
HanXRQChr16g0530621['glucose-6-phosphate 1-epimerase']
HanXRQChr16g0528741
HanXRQChr16g0529141['probable leucine-rich repeat receptor kinase At1g68400']
HanXRQChr16g0530051
HanXRQChr16g0517051['RNA-binding family isoform 1']
HanXRQChr16g0517901['PREDICTED: uncharacterized protein LOC105951477']
HanXRQChr16g0517751['transcription factor IIIB 50 kDa subunit']
HanXRQChr16g0516711['DUF506 family']
HanXRQChr16g0516751['polynucleotide 5 -hydroxyl-kinase NOL9']
HanXRQChr16g0517361
HanXRQChr16g0516741['phenylalanine--tRNA ligase, chloroplastic mitochondrial']
HanXRQChr16g0517761['internal alternative NAD(P)H-ubiquinone oxidoreductase A1, mitochondrial-like']
HanXRQChr16g0516481['kinesin KP1-like']
HanXRQChr16g0516801['OBERON']
HanXRQChr16g0517591['glucose transporter']
HanXRQChr16g0517681['mitochondrial substrate carrier family E']
HanXRQChr16g0516901['pyrophosphate--fructose 6-phosphate 1-phosphotransferase subunit beta']
HanXRQChr16g0516701['DUF506 family']
HanXRQChr16g0504911['3 -5 exonuclease,']
HanXRQChr16g0505551['---NA---']
HanXRQChr16g0505581
HanXRQChr16g0505211['phragmoplast orienting kinesin 2']
HanXRQChr16g0505641['glycine-rich RNA-binding']
HanXRQChr16g0504971['pfkB family carbohydrate kinase']
HanXRQChr16g0505561['ragweed homologue of Art v 1 precursor']
HanXRQChr16g0505921['defensin 19']
HanXRQChr16g0505691['strawberry notch isoform X1']
HanXRQChr16g0505061['probable nucleoside diphosphate kinase 5']
HanXRQChr16g0505051['TIC 62, chloroplastic']
HanXRQChr16g0505671['NADH dehydrogenase [ubiquinone] iron-sulfur 8, mitochondrial']
HanXRQChr16g0505981['transcription factor bHLH63']
HanXRQChr17g0533291['PREDICTED: uncharacterized protein LOC104881089 isoform X1']
HanXRQChr17g0534371['NADP-dependent D-sorbitol-6-phosphate dehydrogenase-like']
HanXRQChr17g0534411['---NA---']
HanXRQChr17g0535211['probable polygalacturonase']
HanXRQChr17g0533931['WRKY transcription factor 19']
HanXRQChr17g0534251['embryogenesis-associated EMB8']
HanXRQChr17g0535291['Rho GTPase activation with PH domain isoform 1']
HanXRQChr17g0533581['mitogen-activated kinase kinase kinase YODA-like']
HanXRQChr17g0533571['---NA---']
HanXRQChr17g0533391
HanXRQChr17g0534191['IQ-DOMAIN 1-like']
HanXRQChr17g0534161['DEAD-box ATP-dependent RNA helicase 58, chloroplastic isoform X1']
HanXRQChr17g0534491['mechanosensitive ion channel 1, mitochondrial-like']
HanXRQChr17g0533481['calcium-transporting ATPase 10, plasma membrane-type']
HanXRQChr17g0533681['glutamate--cysteine ligase, chloroplastic-like']
HanXRQChr17g0533431['zinc finger, C3HC4 type (RING finger)']
HanXRQChr17g0534571['disease resistance RPP13 1']
HanXRQChr17g0534001['---NA---']
HanXRQChr17g0540371['sterol 14-demethylase-like']
HanXRQChr17g0539841
HanXRQChr17g0539081['Serine threonine- kinase PBS1']
HanXRQChr17g0539131['sugar transporter ERD6-like 16']
HanXRQChr17g0540911['F-box kelch-repeat At3g23880-like isoform X1']
HanXRQChr17g0539671['trichome birefringence-like 2']
HanXRQChr17g0539331['FKBP-type peptidyl-prolyl cis-trans isomerase 5 isoform 2']
HanXRQChr17g0539521['PREDICTED: uncharacterized protein LOC102585748']
HanXRQChr17g0539201['telomere repeat-binding factor 4-like']
HanXRQChr17g0540481['GEM 5']
HanXRQChr17g0538741['translationally controlled tumor']
HanXRQChr17g0538881['serine threonine- kinase Aurora-1']
HanXRQChr17g0540411['E3 ubiquitin- ligase ORTHRUS 2-like']
HanXRQChr17g0540651['cell division cycle and apoptosis regulator 1']
HanXRQChr17g0539471['BOI-related E3 ubiquitin- ligase 1-like isoform X1']
HanXRQChr17g0540921['DNA polymerase delta subunit 4']
HanXRQChr17g0540091['probable LRR receptor-like serine threonine- kinase At1g67720']
HanXRQChr17g0539681['NSP-INTERACTING KINASE 3']
HanXRQChr17g0539311['kinesin , identical']
HanXRQChr17g0539881['centrosomal of 63 kDa']
HanXRQChr17g0540661['high mobility group B 7-like']
HanXRQChr17g0539371['indole-3-pyruvate monooxygenase YUCCA6-like']
HanXRQChr17g0539761['TRANSPARENT TESTA 12-like']
HanXRQChr17g0561771['28 kDa heat- and acid-stable phospho']
HanXRQChr17g0560881['Casein kinase I']
HanXRQChr17g0560771['mini-chromosome maintenance complex-binding']
HanXRQChr17g0561361['---NA---']
HanXRQChr17g0561061['argonaute 5']
HanXRQChr17g0561241['G-type lectin S-receptor-like serine threonine- kinase At4g27290']
HanXRQChr17g0561541['O-glucosyltransferase rumi homolog']
HanXRQChr17g0560891['---NA---']
HanXRQChr17g0561081['---NA---']
HanXRQChr17g0561481['probable sugar phosphate phosphate translocator At1g12500']
HanXRQChr17g0561251['---NA---']
